# Supplementary material for: Detection of Growth-Related Quantitative Trait Loci and High-Resolution Genetic Linkage Maps Using Simple Sequence Repeat Markers in the Kelp Grouper (Epinephelus bruneus)
Source: Mar Biotechnol (NY). 2015 Oct 28;18:57–84. doi: 10.1007/s10126-015-9673-5 (PMC4705122; doi:10.1007/s10126-015-9673-5)
Supplement: Supplementary file 3 — List of SSR markers used to construct a high-resolution genetic linkage map of the kelp grouper. EBR markers were developed using microsatellite-enriched segments from next-generation sequencing (NGS) using the GS FLX system (Roche, Switzerland); STR markers were developed using simple sequence repeats (SSRs) of a cross species of grouper from the NCBI database. (XLSX 204 kb) [file 10126_2015_9673_MOESM2_ESM.xlsx]

## Sheet: addition file 2
List of SSR markers used to construct a high-resolution genetic linkage map of the kelp grouper
No.	ID	Sequence (5'→3')	Full length （bp）	Microsatellite	Repeat region （bp）	Forward primer (5'→3')	F Primer region （bp）	Reverse primer (3'→5')	R Primer region （bp）	Product Size （bp）	Note	Species
1	Ebr00002FRA	CGTTCGTTTTGTCTGTATTTGTGCACGTTGTCTGAAAGCTTACAGATATGGACAAAAGAAAGCAGTGCCACCAGAGATCGTAGCAATGTTGTAGCGTAGCTCAAGCAACTGTAGGAGTAGAGTAGAATAGAATAGAATAGAATAGAATAGAATAGAAAACTTTATTGTCTGGAACCAAAAGGCAACAGAAATTTGTCTTCGACAGGGCTCAACACCAGGTTTACACACACACAGAAGACATTTAAAACACATCCAAGACATTTACAGGATCTAAAAACACGCAAAAAAGGTACATCAGATGATACAAAACATTGACACTTAAAAGAAAAGAAAGGACCAGCAGCAAGTCATGATCAAGGCACTAGTAAGGTACTACGTGCTGTTGAGGCTGTTACTGCA…	402	(TAGAA)7	123-157	CGTAGCAATGTTGTAGCGTAGC	79-100	TTCTGTTGCCTTTTGGTTCC	171-190	112
2	Ebr00003FRA	ATCTATTGCACGTCTGTCCATCCTGGAAGAGGGATCCCTCCTCAGTTGCTCTTCCTGAGGTTTCTACCGTTTTTTCCCCCATTAAAGGGTTTTTTTTGGTGAGTTTTTCCTTATCTGCTGTGAGGGTCCTAAGGACAGAGGGATGTCATATGCTGTAAAGCCCTGTGAGGCAAACTGTGATTTGTGATATTGGGCTTTAATAAATAAAATTGATTGATTGATTGATTGATTGATTGATTGATTGATTGATTGATTGTATTGGATCTCAGTCCTGCATCACATAACCAATGTGCCACCACG	300	(ATTG)12	209-256	GTGAGGCAAACTGTGATTTGTG	165-186	ACATTGGTTATGTGATGCAGGA	270-291	127
3	Ebr00005FRA	ACTGGTATTGCAGTACATGAAAAATTCATATCATAACGAAAATAAATACCGGTTTTCAGTACGAACCGGTATACCGCCCAGCCCTACCTCCAGTTAGAGGTTTTCCAGGCATGTCAATCTGGTAGGAGGCCCCGGGGTAGACCCAGAACACGGTGGAGGGATTATGCCTCTCATCTGGCCTGGAAACGCCTCGGGATCCCCCAGGAGGAGCTGGAAAGCATTGCTGGAGAGAGGGACATCTGGAGTACAATGTTCGGCCTGTTGACCCAGCGACCGGGCCCCTAGATAAAGGGATGGATGGATGGATGGATGGATGGATGGATGGATGGAAGGAAGTAATAAATGGGCCCTTTGATACCAAACAATGTTGGGTCCCCTCACTGTCTTAAACATTTTCTT…	496	(GGAT)9	292-327	CCTGTTGACCCAGCGACC	258-275	GTGGGAGGGAGAGGCATAACA	437-457	200
4	Ebr00006FRA	ACACACACACAGGGAGAGACAGATACAGTAGACAGACAGACAGACAGACAGACAGACAGACAGACAGACTATTCGCCCAAGGTTTGTGTTCTGTTTAGTGGCTTAGTGCTGCCTCTGGTGTATAAACACACGCAAAGACACACACAGAATTTGTGATTTCCACTGACCATATGGGTGTTTGCTCTCGTACTGAACTTGTCGTGCAGAGCGCTCCTGTCATCCACACACACACACACACACGCACACACACATGCACACACACATGCAGATGGCCACAAGCTGCTAATTATAACCGCCATTACATTCATTTGTCTTTTTTATAATTATATACTCAGGGTTTAAAGAAACGATCAGTGAAATCCTAACAGA	369	(AGAC)10	30-69	ACACACACACAGGGAGAGACAG	1-22	AGGCAGCACTAAGCCACTAAAC	93-114	114
5	Ebr00007FRA	ATAATAACTTTGGAGGTCCCTTTACTTTCATGTAGCGATGTCATCAAGTCAGAATTTATTTAGCCAGTACTTGAATTTACCAATCTTTCCATCATTTCTCAGTCAATTTCTGACAGCTGGAAAGTTCCTGAGCATGTTGCATTACTGACAACTGGCAACCAATAGTCACCAGTTTTATCCATCCATCCATCCATCCATCCATCCATCCATCCATCCATTTTCAACCGCTTATCCGAAGCCGGGTCACAGGGCAGCAGGCTGAACGCGCTGACCAAAGTATTCCAGATGTCCCTCTCCCCAACAACGCTTTCCAGCTCCTCCTGGATGAGATATGTAATCCCTCCAGCGTGTTCTGGGTCGGCCCCATGGCCTCCTACCAGTGGGACGTGCCCAAAACAC…	497	(ATCC)10	177-216	GGCAACCAATAGTCACCAGTTT	154-175	GGGAGAGGGACATCTGGAATAC	277-298	145
6	Ebr00008FRA	CAAACACTTAATTTCCAGCATTCTGGTGAATTTTTATTCACCCATAAGCATCTAATTTTGTCATAGACGCTACTGACTATGGTGTTAATGTCTTTCATTTTGTCAAAAATAAGTCCTTGGCTACTTTAATGTTTTTACTGGGGGAGACAAACGCATATGTTGTAAATATTGAGGGGGACGTGTCCCCTGTATCTCCCCTAAAATCTACACCTATGTTAACAGCATTATAGATTTACATATACTGTGTGTAGGAAGGTGTTTCAGGATTCCTACAAATTGTTTTTACGATAGATAGATAGATAGATAGATAGATAGATAGATAGATAATGCACATATCTGACTGCTTTTATATTGATTAGAAAATTGACTGAGCCGATAAGCTGTTCAGATGCAAACGAA…	489	(GATA)10	287-326	TGTGTAGGAAGGTGTTTCAGGA	245-266	CAGTTTCAGTTCGTTTGCATCT	387-408	164
7	Ebr00009FRA	ATTTGCAAGTGAACAACTATTATGTGTCATCATAAGCAAATTTACTGTGACAATGTTCTTATTTTTTAAATTTGCAGTCGTCTGTACTAATGTGCTCTATATTAGTGCTGTTCATATCCCCATATGTAACTGAATGTTAATTCTCATGCTGAATTTTGCCGGAAAATGTGAAGAAAAACCTTCAGGAAACACAACAAAAACTGGACAAAGTCAAGGTGAGTCAGTCGGTCGGTCAGTCAGTCAGTCAGTCAGTCAGTCAGTTTATGTTGCTCACACGACTCACAAAAATTGTGTACTAAAGTGAACAGAACATAGCAAATTGAGTCGTTGCCATGTGATGAAATTA	346	(GTCA)7	232-259	GCCGGAAAATGTGAAGAAAA	158-177	TTTGTGAGTCGTGTGAGCAAC	266-286	129
8	Ebr00010FRA	GTCTTACTAGAGTTTCTGATTATAAATAGTGCTATGTTACAGGAAAAAAAACTAGGCATTGCCAAGGATCATATGGAAAAAAATATCTTTAAGCCATTTATTTACCTACAATGTCAAACTAAAAAGAAGGAGTGGTGTGAGGGACATTTTTCTAAATCGCCTTAAAATCATTTTATTCAATTAAATTCAAAATTCCTTTAGTTTTAATTGATTGCAATGTTTTTTTCTTCATTTAAATAAATTAAAAAGCACCAAAATAGAAATAAAAACTTTATTTTTTAAACAGGAAAAAAGAATCCAGCAGATAAGTTTTATGTCACTGCCATTACACTCACACAGTTACCATGTGGTCAAACTCCTGTGTATTAATTTATTTCCGCGCCCCAAGTCGGCTGAACT…	569	(AGAT)12	487-534	CCCAAGTCGGCTGAACTC	383-400	CTGAGGAGAGCTAAAGAGAAACAAA	543-567	185
9	Ebr00011FRA	TTTTAGCGTCATCCTTGTTCAGTATTCCTCTCCCCTCTTTTCTCCATCTCCTCTGACTTTGCTCCGCACTCCCCCGTCACCCACAAAAGGCCTGCTGGCAAAAATGAAGGGATTTCTATGCTAGTGGAGTTTTCTGTCATCAATCCTGTTTGTCATGCTTCAGTCCCTGCCTGTCTCTCTCCCTCTATCCATCCATCCATCCATCCATCCATCCATCTATCCATCCTTCAGTCCAACCTTTTCACATCCATCTCTCCCTATTCCAGGTTGGTGAATTGATTACGTTAAGCTTGTGGAAAAAGGCAGCCTCTGGGGACATACATTGAAGCTCTGGTCTGCAAGCTGGTCTCCCTCTGTTTTAATGAAAAGCTAAATCCCAAGCAATCACACCTACACACA…	483	(ATCC)7	187-214	TCAATCCTGTTTGTCATGCTTC	140-161	GGAATAGGGAGAGATGGATGTG	243-264	125
10	Ebr00012FRA	CACCATAACATTACAATACAAGGGTTAAAGGTCCAGTGTGGATGTAGAGGCATGTAGCGTTGAGGTGGCAGAACTGAAACTTAACCTGTGTGCCAAGCATGTAGGAGAACTACAGTGGTTGATGCAAAAATGTGAATGGCCCTATCTAGAGCCAATGTTCAGTTTGTCCATTCTGGGGTTCTGTGGGAACAGCATGGCAGACTCTGTGGAAGAGGTCCCACTATTTATGTAGATATAGACAGCTCATCTAAGTTAATGGAAACATGATCACAACAATCCTTTTTTTCAGGGAACTGCACACTAATGAAATCCATCCATCCATCCATCCATCCATCCATCCATCCATCCACCCATCCATTTTCTAACTGCTTATCCTCATAGAGGGTCACGGGGGGCTGG…	482	(ATCC)10	309-348	CAGGGAACTGCACACTAATGAA	287-308	CCCCGTGACCCTCTATGA	376-393	107
11	Ebr00013FRA	AGGCTCTCTGTCTGCTTTCTCTGTCTGGTTAGCACAAGCTAACACAGCACCAAGTGATCTCATCCCTACTAATCATATTTTGACGTTTGGGCCGAAGCCCCGCAGCAGTTGTTAACATCCAACACTGAGTCATTAATCTTAGACAGAAATGGCTCAACTCTGTTGTTAAACCTGGTAACAACTGGGTAATGCTTTGTGATGCGAACAGTAAGCCCTGTCTCTGTGTGCGTGCGTGCGTGCGTGCGTGCGTGCGTGTGTGTGAGAGACTCAGTTGCAAGCACAGAGCTGTAGTCCTGCAGCAGTAGTTTCATGATGAACAAAGGAAGAGGAGGGAAAGAGGGGCTGAGTGAATCAATATGCTGCGTGCCGCTCTACACTGAAATGAGATTTTTAAACTGT…	431	(GCGT)7	227-254	ACAACTGGGTAATGCTTTGTGA	178-199	CTTTCCCTCCTCTTCCTTTGTT	316-337	160
12	Ebr00014FRA	TCGATTTTAAGGTTCTTTTATTAGTTTTTAAATGTCTTAACGGTCTTGGGCCATCTTATTTATCTGACCTGCTTTTATCATATCAACCCTCGCGGATCCTGAGGTCCTCCGGCACCGGCCTTTTAATTGTTCCAAGAGTTAGAACAAAAACCCACGGGGAGGCTGCATTCAGCCATTATGGCCCTCACTTATGGAATAGCCTGCTGGACTGCATCAGGACTGCAGAGACTGTTGATGTTTTTAAAAGGAGGCTCAAGACTCACCTTTTTTATTGGCTTTTAACTGATTTCTTTTACTCTTTTAATTCTTCTATTATATGTTATTTTAATTTCTAATGCTTTTAAATGATTTATTTTAAATCTTTATGCATTTTATTATTATTAAGTTTCTAAATCTTCA…	1264	(TTGA)6	962-985	GGCGGGTTTTCAATATGTATGT	861-882	GGGCAAATGGTGGCAGTA	1011-1028	168
13	Ebr00020FRA	CACATGTGGGGCGGCAGTTGCTCAGTCCATAGGGACTTGATACATAAACTAGGGACTTGGTTTGGGAACTGGAGGGACGCCGGTCCAGGTCCCTGTCCAGACCAAATATGGAGGGTGGACTGGAAGCACTGCTGAGGTGCCTGTCCAAGGCAGCCCCCTCGCTCTGATATCTCTCCATCTAATGCATGTACAGGTCCTGTTTGTGCATGTGTGTATTTCGGGTCCGTGTGAATCTATGACAACAGAGTGAAAAAATTAAATTTCCCTCTGGAGTTAATAAAGTATTTCTTCTTCTCCTTCTTCTTCTTCTTCTTCTTCTTCTTCTGTCACACCATGAAACTAGAGACTTGAAGCAACAGGGAGTTTTGACACATCCACTACATATGAAACAATATTAAT…	502	(CTT)９	297-323	GGTCCGTGTGAATCTATGACAA	221-242	TCAAAACTCCCTGTTGCTTCA	349-369	149
14	Ebr00023FRA	AAAAAAAGATGGATTAAATGGTGAATCAGACTCAGCCCTGCCCTCTTTTGTACTGGGGTGCTACACACATCTGCATAAGTGGACAAATCAAAGCATGCGCAGGGCTGAGCACGAAGATATGGCAGTGAAAGAAGAGAGCAAATATAGGAGTGTCATTTGGGTAGATTATTGTTCTAGTGTTATTGTTGGAGTATTCTCATCCATTTGTCTTAACACACAGCTGTTGTTAGGCTGCAGTGGACATAATAATAATAATAATAATAATAATAATAATAAATTGGAATTATAAAGCGCTTTCTGGATACTCAAAGGCACTTTACAAAGAACAACTAAACAAAGACAAAAAAAATACTAAAGTAATAACAAAGAATAAAATTATCCATAAGAAGGGAAACAATG…	443	(ATA)11	243-275	TATGGCAGTGAAAGAAGAGAGC	118-139	AAGTGCCTTTGAGTATCCAGAA	296-317	200
15	Ebr00024FRA	TTCTCGTTAACAGATGATGGTGTTTCTGTGTTCAAACACATAAACAAGTTATTCATGTGAAATTAATTTCATTCACTGACTCTTTTTATTAATTTAGTCACTCTGCTGACGGATGGTAACAAATAACTGACACACACATGGACCGACTGAGTTATAGTTACCGTGACCTGAAGGCATAGTTCTCGTAGTCGTGGTAATATCGTCTGCCAGGGTGGTAATAGGTCAACTGTGGACCAATCAGGTGTCGGTTCAGGAAACGGCTGGAGCTTCTGACCAGAATCCACAAACAGGTACACACACACACACACACACACACACACAGGAGCTCGTCAGTGTGAATGACAACAGCTCAGTAGAACTGGAACACAACTAACAA	376	(AC)14	293-320	TGCCAGGGTGGTAATAGGTC	205-224	AGTTCTACTGAGCTGTTGTCATTCA	336-360	156
16	Ebr00028FRA	CTACTATTATTTGGACTGTGTTAGATCATAGGAATATGTAGGATTTTGAAATGGACATCGTTCCCCTTTATGTCAAAAGATACCTTCAAGTAAAGCATGGGAAACAGCTTTCAACAGGGGGCGCCACGCTGTAAATCCAAACTAGAGCTACTGTACAGCAGAGCAAAGGGAGGAAATGCTCACAGGAGGCAGCTGGTTTATTCAAACACACACACACACACACACACACACACACACACACACACACACCAAACCCACACACACAACGCCTATTCAGTCGCCCGACTAAGAAGTTAAAAACAAGTCACCTCTCTGACTATTTACGCGA	328	(AC)22	206-249	CCACGCTGTAAATCCAAACTAGA	124-146	ACTGAATAGGCGTTGTGTGTGT	257-278	155
17	Ebr00030FRA	TGGGAAGCTAGTTAATTAACAAAAATGGATTTATGGATAGGGGGTGGGATTAAATAAATATGTACTTCCTCCCACTCCTTTTCGGAAATGTAAACCGAATTGCGAAATTGTGTTGAGAATCTTTTGTTTGCTTTTTTTTCTATGACATTTCTGTTTACACGTTCGAAATAAGTAAGAAATCAAAAAAATCAAATATATATATATATATATATATACATATATAATAAACAACAAAACTAAAACCTTTACCCAGGACGAGAAGACT	265	(AT)11	193-214	CGGAAATGTAAACCGAATTGC	83-103	CTTCTCGTCCTGGGTAAAGGTT	241-262	180
18	Ebr00032FRA	CTGTTCCTGAGATGCGATGATGAATAATGGTCAGAAAAGTGTTACAATGTCACAGTGAAGTTTACCTTTAACCTTTTGGATATAAATTGTAATCATTTTAATTAGTCATCTGTATATATATTTTTTCATTATGAACAAATGAAGTCTTGAGTTATGGCCAAAAAGAATAGAATAGAATAGAATAGAATAGAATAGAGTTTTATTGCCATTTGCACAAGTACATCACAGTACAGGTACATTGGAATTCTTGTGCGTTTCTCCGGGCACCAGTTAAAAACAAAGACACAAAGGTCAATAAAGAAAACACACTAAATCACATAACAAACAAGTACCAAAAACAAATAAATAATAGTAATAACACAGTGAATAAATAAAAGGCACATTATGAATATTGCACAT…	578	(AGAAT)6	164-193	TGCGATGATGAATAATGGTCAG	13-34	CTGTGATGTACTTGTGCAAATGG	206-228	216
19	Ebr00033FRA	TTCTTTTAAGTTATAATTGAAGTTGAGTTTTGGTGGAGTTTTGAAATCAATGAATAATCGTGTTTATTAATCGTGATTTCAATATCAATCAAAATAATCGTGATTATTATTTTTGCCATAATCGTCCAGCCCTAGCTGCTGAATCAAAGTGGGCTCCACTAACGTTAAAGGCTGATGAATTTTAACATCTGATGGTGGATGTGACACAAACTCTGTACAGACAGAACCTACTGTACCTGCACATCACATCACATCACATCACATCACATCACATCACATCACATCACATCACATCACATCACATGCCTCACCTGTCTGCTCTAACAGCCAGATGAGTAAATAACACCAGAGAAATCAATGTTTCACAGTTTATCCCATCAACATGACTGACTGCACAGG…	528	(CACAT)13	240-304	CATAATCGTCCAGCCCTAGC	117-136	TCTGGTGTTATTTACTCATCTGGC	327-350	234
20	Ebr00034FRA	GTCTTCTGTTCCTCTTTTAGAGAAAAAGCCAAGTCTAACTCGTTCATTGTAGCGGCCAAAGCCGTTTCAAACAACTGGTGTTCATCCGTAGCCATCTTGCAATGTTTACTGACTGATTCCGGACTTCGTCGTCGCAGCGCTGTCGTCATCTGTTTAGCTCGCCTCTGGCCCGCCTATATCAGATACACCGATGTGATTGGTGCAGCTCGGCTCCAAGGGCATGGGTAATGAGCATCATTACTGATTGCCAGAGTGACTCGCTGAGCAAATTCAAATTGTGCTCTCGCGAGAACTCTGGATTTCCAGGGTACCAGACTCCATTGAGATGAACAGAAATTTCGGTTAGCTTAACACAGGAGCTGCTGGTCTACTGATGCCTTTATGTATTTACTTGTTTAT…	666	(ACATT)6	483-512	AGCTACTCTTCCTGGGGCTC	431-450	TGTTCTCTAACTATGTTGTTGCCTG	568-592	162
21	Ebr00035FRA	CTGACCGGAGACTCAGCTGGACTCTGCGGAGTGTGAAGTGGAGTGAAGTGAAGTGAAGTGAAGTGAAGTGAGGGGGGAGCTCTGCCTCTGAAGTAAGTTATCTCATGTAAATGTTTTACTACAGAATTTAAAGTCTGTTTTAATAAACTTAAACTGTACGGTATGTCTTCAGCGTTCATTTAAAGCGAAACGTTAGCGAAAGACACTCCTAACTGCTGGATATTAATTCAAGAGAAAAATATAAGCTTCTTAAATTCAACTTGGTTTTCTAGAGACATGTTTGGGCCACAGTGATGCTCTCCGGTCAAAGCTCTTTGTCAATCATTTACATTCTGTTGTGTAAATAAATACGTGTGATTGGGACGAATCAATAGGGCAACGGGTAAACTGTAGCCTACA…	503	(AGTGA)６	42-71	TCTGCGGAGTGTGAAGTGG	23-41	ATGAACGCTGAAGACATACCG	159-179	157
22	Ebr00041FRA	TTACACACCGTTTGAGAAACTTGTCAGTCAAAGCTGTCTGTCAGAAAGGGATTTCTTGGTTGGGATTGGGGAAAACATTGGTCTGGGTCAAAATGAATAGATTTTCTGCCACAATGCCCTCCAGGCAAACTTCTCCCATGTACTTCTTCAACCCAGAAACTGCAGCAAAATGGTGCATACTGTTTTAACATTTTAACATGCCCCTAAACAACTGAGTGAGGATAGAGCTAAAGAAAGAGATGAATCAGCAGCTGCAGCAGAGAAGAATAGAATAGAATAGAATAGAATAGAATAGAATAGAAAGAACTTTATTAATCCCCGAAGAGAAATTCGAATTCCAAGTTGCATGTGTGTGTGTTCTCCTGTCTGTCTGAAGTTGCTGGTGTGTCTGGTCCAAGT…	475	(AGAAT)7	264-298	TAACATGCCCCTAAACAACTGA	194-215	GAGAACACACACACATGCAACT	341-362	169
23	Ebr00043FRA	AAATGTCAGGGAGGGGGTTAAGTGTGTGGTAAATACTGAGTGGGACGTCTGAATATGGTGAATGAGTTATGTCGTAGTTATTTTGGAGTTTGTGTTCTGCATCTCTTTTGTACCGGTATTTGTTCTTGAGTTTTGCGTATTTTAAAGGTCCATCTCGGGACGGGCATTGCAAATTAGCTCAGGCTGTAGGCCCAAATGTTGTAGTGTGTGGCATCTGCTTATGCTACATAGTATAGTATAGTATAGTATAGTATAGTATAGTATAGTATAGTTTCATATTTATTTCAGTCCTTGTTAACAATTTTCCAAAAGGAATTCACATAATAAAATAAGGCAAAACAAAGGTAAACAAAACTATGGACTGAAATTATTATACCTACCCTTTCAACTTAGCATATC…	501	(ATAGT)9	228-272	TGTAGTGTGTGGCATCTGCT	200-219	GATATGCTAAGTTGAAAGGGTAGG	376-399	200
24	Ebr00045FRA	TCTCTGTTCTTATAACTCTAATAATCAAAGACACTCTGTCATGTTTAAGATGTAAATGTACGTTTGATATTTTTGCCAAATCTTTCCCATATTTCTTTTTACCAGAGCGGCCAAATTCTTCCAGTTGACATATGTTTAATATTTTATTCATAATCAACTTTAAATCTGCCAAAGTTGCCTTTGTGAGACCGCCATTACCTCAAAACTACAATCCCACCAGACGAGACGAGACGAGATGAGATGAGATGAGATGAGATGAGATGAGATGAGATGAGATGAGACGAGATGAGATGAGATGAGATGAGATGAGATGAGATGATGCGCCCTGCTGTGAAGGGTTTACGTGTCGATATTTTCCAGATGCAGTAACGATTGATTGATTAATAAATATAATAATCA…	401	(GAGAT)9	233-277	ACCTCAAAACTACAATCCCACC	197-218	TGCATCTGGAAAATATCGACAC	344-365	169
25	Ebr00046FRA	AAATGCACATATGGAGACAATGGGAGTGGGGGTTTCACCATTTCCAATACTAATAATAAAATTCATTCGCTCCATTATATAAATATTGTGTACCAAGTCAATCCATAATTCCAAAACTAGGTTTTTCTTTTTCAGCCATTTCTTGGTTAGGGATTTCTTACAGGCTACCAATAGTATTCTTAACAGATATTTATTTATTTTTTCCTCTTAAGTTTCTCCAATCTAATCAGGTACACCAGTTCAAACTATATGGCCTTTTTTTAATGATCTATTTAATTTAATTTAATTTAATTTTATTTTATTTTATTTTATTTTATTTTATGTTATTTTTGTTTAATTTTCTTATGATGGAAATAATAGCAATTTTTCAGAAGACATGAACATAAATGACGACAGTAT…	578	(ATTTT)6	291-320	TCTCCAATCTAATCAGGTACACCA	215-238	GTTGTGAATGTGGCTCTCAAAT	402-423	209
26	Ebr00047FRA	CTTATGTTATAAGTGCAGTGCAGCGGAAATCTATAAGTACCAGGGCGGAGAGGAGAGGAGAGGAGAGGAGAGGAGAGGAGAGGAGAGGAGAGGAGAGAGGAGAGAGGAGAGGCTGTCAGCATCACATACCGAAAAACTAAAGATTCAACACTACTACTCTACATATCTGGGCAGCAGATTGTTGGATCAGAATGGCTGCATGAGCCATTTTCTATTAGGACCTCAGCCGTATGAATCATTAGGGATCATAACTGTGGTAATTATTGTAAAACAGGCACTAAGTCTAATTTTCATCTATTTGTCAATGCAGTTAATGACATGTTAGAGCAGCCTCAATAGACTCTGCTTCTTTGGCCTCTGTGTCGAGGAACAAATGCCGAAAATTACACTTGATTATGA…	467	(GGAGA)10	47-96	CAGTGCAGCGGAAATCTATAAG	16-37	TTTTCGGTATGTGATGCTGAC	115-135	120
27	Ebr00048FRA	TATTTTTGTTCCATTTCATGTGATAACATGCTGACCACTATATCTGGTTTGTCCTGTGGTAAGGAACTATTTCAAATATTATGCAGTAGTGTGTAGCACTTTTTTGCCCAAGACAAATATTCTTTGGGACAATAAAGTTTATCTTGTCTTATCTTATATTATCTTACCTTACCTTACCTTACCTTACCTTACCTCGCCTCGCCTCGCCTCGCCTTATCTCTTTGAGTTCATTTTGTGTCTCTTAGTGGTTGTTTTGTCCCTTTTTGTAGTTATTTTGTATCTCTTTGGGGGTAATTTTGTGTCTTTTTTTGGTTGTTTGGGGTCTCTTTGTGGTAGTTTTACCCCTATTTATAGTTATTTTGTGTCTCTTTGAGGTAATTTTGTGTCTTTTTTTTGGTT…	574	(CTTAC)6	163-192	GGTTTGTCCTGTGGTAAGGAAC	46-67	TCAAAGAGATAAGGCGAGGC	206-225	180
28	Ebr00051FRA	ATGTCTCTTTCCAGCTTTCCAGATATCGCGGCCTGGTTAACTAAACTAAACTAAACTAAACTAAACTAAACTAAACTAAACTAAACTAAACTACACACAACACCAACTGTATCACTGCACAGACAACACATTCTCATTTGGTCATGGACTTTCCACATACACATAAGACGTGCAAGGTACCTGTGTGTCAGCTGTTGACATTCTGGGACACGGTGTCAAGTTCTGTCTGTTTCATGCATTGTCTTTTTTCAAAATACACTTCTGTTTTTCACAGGAAATTTAACGTTTACATACAGTCTCTTTCAAAATAAACGCACTACGTTGGTACGTTTTTTTTTCCTTAACACAAATGCTTGGTCGGGTTTAGGCAACAAACGTACGTGGTTAGGTTTAGGAAAA…	467	(AACTA)11	39-93	ATGTCTCTTTCCAGCTTTCCAG	1-22	TGTGCAGTGATACAGTTGGTGT	100-121	121
29	Ebr00052FRA	CTTTCATGAGTCCCAGTTGGGGTTTGGTTCTGTCTGACAGGATCTAGCCTGTCCAGACAGATTTAAACACACGTTACAAATCTGGGAGTGATTTTAGATTCTGATCGTAATTACATTAGTCATTTTGCTAAAACATAATTTTTTCATCTGAGGAACATTGCCAAAATTCAAACATTTTTAACTCAACATGAAGCTGAAACGCTGATACATGCTCCTATTACAAGCCATTTAAATCATTGGAAATTTCTTTTCAGTGGTTTCCCTAAAAATGACTTAACATGACACTTATGACATGACATGACATGACATGACATGACATGACATGACATCAGCTTGCATCACTGCACTGGGTACCTGTATCTTTTAAAATGTATTTTAAGTGTCTTTTACTTATCTATA…	438	(ATGAC)8	288-327	CTGAAACGCTGATACATGCTC	194-214	GAAGGTGCAAGATTATTCAAGG	402-423	230
30	Ebr00055FRA	AAACTTTAATCAAACAGGAGTAAATACAGCATTTGTCAGGGACTATTTTCAGATGTGGATTAATACACATTTGATGCTCTTGTATTTTCAGTAGCCAAAAGGTGTATGTGGGACTGACTCAAAATAAACTACAGTGCCTGTGTTCATCAAAAACAAAGGGGAGCATGTCAGGTGGTGCTCATGGCTCATGGCTCACTGATGTGTCTGCAGCTCATCATAAACTGTATCAGGCTTTAGCTACGCAGAAAATGCTTGACGGTGGAATACATTAATTTATTTTATTTTTTTGTCTTTCAATGGGATCTTTTTGACAATAAGAAAAATTTAAATATCATCTGCATTATCCTCTACATTTAATGAAAACGACTTAATTATTAATAAGATAAGATAAGATAAGAT…	524	(ATAAG)6	378-407	TGCTTGACGGTGGAATACATTA	250-271	TTGTGTTTGTCTAGTGCTGCTGT	445-467	218
31	Ebr00056FRA	TGTTGTTAATTGGCCTTGAACTAATTAGGCTAAATTGACTGTATACATTTTAGTCAAATTAACTAATAACTCAAAAATTGTTGACATAGCCTAACTTAAAAAAAGTTAAGCTCACAAGGGATAAGTTTTTGTGTCAAGTGAGCATAAAGTTTTTATGTTATTTTGACAATCCGGGACATCTGTGTCGACTTTAAGTGAGTAACCTGACTGCACTAAACTAACACTTGTGATTACTGGTAATGCCACATGATTTTGGATTTGCGTCTTATTTTTATAGTACATTTAGATTTTATATTTGCACTCTTTCCTACAACTGCTGCACAGCAATTTCCCTTGGGATACATTATATCTTATCTTGTCTTATCTTATCTTATCTTATCTTATCTTATCTTATCTTAT…	539	(TCTTA)10	359-408	GCACAGCAATTTCCCTTGG	319-337	TGTTCATTTGGCTTTCCTTCC	498-518	200
32	Ebr00060FRA	ACTTGGGACGGACCCCTCGTATCACCCTCCTCCCGCCTAGTTATTTTATTTTCTTAATAAACCAGTGGCTTTCGTTACAATAGAATAGAATAGAATAGAATAGAATAGAATAGAATAGAATAGAATAGAATAGCATAGAATAGAATAGGAAGAACTTTATTCATCCCCGAAGGGAAATTCAGCTGTCTAGCAGCTCATAAAAGACAAAAAACACAACCACACTTCCCCTCATCAACAACGACGCAGTGGTATTAAAATAGACATGAAATAAAATAACTTAAAATAAGTGCTAAATAGAAATTAAATTAAAATAAATTTGCCCATTCCACAGTCCAGTCCAGTTGTGGCTAATGTGATGTGTGTAAGTTTGTGTGTGACTGGATTCAGGAGGTGTTATTG…	549	(AATAG)11	79-133	GACGGACCCCTCGTATCAC	7-25	CCTTCGGGGATGAATAAAGTTC	152-173	167
33	Ebr00063FRA	AGGACAAAATAAGCAAGGAGCTGCCAATACATTCAGTCTTTAGGGCCTTTAATGAAAACTACTAAATTGTCCAACTAAATCTGAAGTGTAAATAGTGTCTACAAAACAAGCACAATGGCAAGTGTCACTTTTGTGCTCAGCAAGGCTAATGAGAAAATATCCACTCTGAAGCAGATACATTTAAGAAAAAATACTTTACTTTTTGACTGTTGAGGCCTTTATCCACATTAGCTCAATGTCAACTGTCTTATATTATATTATATTATATTATATTATATTATATTAGTGTATATACCTTTTAAATTCAGCTTTTTCCAAAATGTGGTGTGTGACGCGTATTATAGCAGCAATGTTAACATTCTCACTCCGACCTTGGCACATATCTATGTCTGATCATGG…	469	(TTATA)7	248-282	GGCCTTTATCCACATTAGCTC	214-234	GCGTCACACACCACATTTT	317-335	122
34	Ebr00064FRA	CCTTCCTCCTTCTCCCCTTTTATTCTATCACTCTCTTTTCAGTTCTTTCTTTTCTTTTCTTTTCTTTTCTTTTCTTTTCTTTTCTTTTCTTTTCTTTTCTCACTCTTACTTCACCATAGGCCCTCTGTTGCTATGGCGACCGTTCCTGCCATCGCTGAGGAAGAAAGGATACCTGAGGAGAGGAGGAGGAGACAGCAGTGGAGCAAAACGCACAGATGAAAGATTGATAGAGGAGACATGGATGGAAACCTTCTGCGTAGATTGAGATTATGGTAATGTGTGCGCAATAATGCAACTGTTGCCCAATATATTGAGTTAATTTTTTCTTTTTATTTTTTTTTAAG	344	(TTTCT)11	46-100	TCCTCCTTCTCCCCTTTTATTC	4-25	GGTATCCTTTCTTCCTCAGCG	153-173	170
35	Ebr00066FRA	GTTTTGAAATACGGATATCTATTTATAAAGATTAGCTGAAATGACCAGCACACGAAAGAGTAAGTCTTGTTCTTGACCAATATCTGCGGATTATACCAGATCAGCCTGAAATATTTCCCTCACCCCCACAGGCTAGACGATAGCTGATGGGTTCTGATTTTGTCTGCAAAGTACTGTCTTTGTGAAATGAGTGTGGTGGCTTTGAGCATAAATAGAACAGCTTCAGTTCTCCATTGGAAAGTGTTATCAGACAGCGATGTTAAGTTTTGAAATTTTTTATAGTGTAAACTAAACTAAACTAAACTAAACTAAACTGGTAGTGACTTTTCTTAGGTGCTAGAATACATTTTGCTGATGACCCTGTCCACAGCAGTACAGCAGTGCCTGCTTCTCTAAACT…	459	(TAAAC)6	285-314	TGGAAAGTGTTATCAGACAGCG	235-256	CCCTAGTTTAGAGAAGCAGGCA	382-403	169
36	Ebr00067FRA	TATGTTGTGAATGTTTGGCCGAGATATAGTTTTAGCTTAGTTAGAGATTTATTGTTCACAAAAATGATACACAAATACATGAAGGATGTTTTGTGTTGGCTTTATTGCTTCACAATTCACACAACCTGATCTCACAGAAACCTGGAAACGGCCATGACCTCTTAGCATCGCTTTAGAGGATGCAATTTGTTAATAATTATGTGCTGAGACCAAGGAAACAGTAGAAAGTCAAGTCGGATCCTTTGTCACAGGGTTATTCAATTCAATTCAATTCAATTCAATTCAATTCAATTCAATTCAATTCAGTTCAATTCAATTCAATTCAATTCAATTCAATTCAATTCAATTCAATTCAATTCAATTCAATTCAATAGAACTTATTATCCAAGATAAGACACA…	428	(TTCAA)13	307-371	GGAAACAGTAGAAAGTCAAGTCGG	214-237	TGACACTGACCAGGAACCAC	400-419	206
37	Ebr00068FRA	AGTGTGAGGTGAATGGAAAAATGCAATGTGAACTTGCTTGTTTAACCAAAAGACCACATATTGTATACTCTGAACAACAAGCTAAGGGCTGTTTAAATATGTAGTAATAAACTAATTGGCAAACTCCCTCATAAATAAGCCAACAGCGACAACCAAGCTACTCCTGAACGAGGCAGTGAACTCTTATGGAGCTAGTTGTACTGGTGAACCTGTGGGTTGGATAAAGCAGGACATCATCTACATAACTATAAATGATTAGTCTGATAAGATAAGATAAGATAAGATAAGATAATATATAATAATAATGGTGCTTCCAATGGTGTCAAAATAAATGCATTAATTATTGCAATTAATGTGAATTATTTAACGTATTAAATAAAATGGCGGCACGGTGGGGCA…	513	(GATAA)6	263-292	GTGAACCTGTGGGTTGGATAA	204-224	CGTGCCGCCATTTTATTT	374-391	188
38	Ebr00069FRA	GTTGGTGGAAAAGGGGCTTTTGTTAACTGACAACATATTTCATTTGTTTTCCACCAAAATATTCAATCTTACAATTTAATAGTTGTGTGTAGTGACTACAGCATTGTTAAACTCTTTTATGGTTAAGTTTGTGTGCTGACAGTACGTGGTTCAGGTTGAGGAAAGATTTTCTAGTTAATAACTTAGTTAACCTGGATAACTGCCTTTTCACCCTGTTGAGGTCAGGAAGCAGGCACTGGTTACACCATGTAGCACTCAGGGGGCCCAGGAGGAGATTCTACCCTCAAGCTACAAGGATCCTGCCTTATCCTAACCTTGACTTTTAGTATTACTACCACTATTATACTATACTATACTATACTATACTATACTATACTATATATTGATGGATATATTATG…	530	(TATAC)7	342-376	TGCCTTATCCTAACCTTGACTT	301-322	TCATCCTGACCTTCTGTGGT	460-479	179
39	Ebr00072FRA	TTTAAAGAAATGCAAATGATTCAGATTGCCACCGCAGAACTACACCTGTGTTTATAAAAAATTTTAACATTAAATTAAAAGTGGTGCCATTTGCTATAAAATGCACACCCACTTTGGTCCTGATTTTCTTTTCTTTTCTTTTCTTTTCTTTTCTTTTCTTTTTGCATAAAATAGTTGCAATCTATTCCAAAATTAAACTCTTCTTCTACATAAACTATAAAAACTCTGAAAAAAAATGTATATAAAAACTATTCAATCAAAAAAATAATTTAATTTCTTTGATATTTTTGTCATATACAGGTACACAGTGATGACTGTTGGGTAACATGTTGATGGTTTTATATCCGTCGCAATGTTTGTAGTTCAACATTAAAGTTACGACTGCATAGATTGTAGATT…	488	(TTTCT)7	125-159	CACACCCACTTTGGTCCTG	104-122	TTGCGACGGATATAAAACCA	334-353	250
40	Ebr00075FRA	CAAAAATATGAGGAAATTTGTTTGTATATCGCTTCCTGCACGAGGTCCAATATCTCTAAATTTGGTTTTAGGGAACAACAAAACCCACCAAACAAAACATAAAAGACATTTAAATTAAATAAAAAAGTATTTAGTTCACCAGAATTACATTAATCTGACAACTGTTACTTAGGGAGATAGACTTACAGCTTTAATTATTACAAAAAGGAAAACATACATTTCTCAGTGGGATCTAGATGTGTTAGAAAATTTGGACCCTAATGTCTATAATTTACTGTATATTTTCAGTGCACTTCTACCTTTGTATGACTTCCAGTTCTGCTTATAGACAAGATCAATGGATATTTTTTTTTACCTTTATTTTATATATTTAGTGTACATTCCTGTGTTTTCAACTCT…	546	(GATAA)7	415-449	CATTCCTGTGTTTTCAACTCTGC	379-401	TTAGAGCATGTGGATGCAAGAC	464-485	107
41	Ebr00078FRA	TTCCTCTGGACTATTATTGTAAGGCAGTAATACTTGTGCAGCTCCTGAGTCCAAGACAAATTACACTACAGGGACAATAAAGTATATTGTATCGTATCGTATCGTATCGTATCGTATCGTAATGTATTTTTGAGAGTTTTTAGTTCAGATTGCTCTCTTCTCACTTTTACTGTAGGTTTGTGGCTGGATCTTAAAGATATACTTTGCAGGATTTTTTCAAACTAGAATTATCACATCTTGGTTTTATGCTTTCGCACACCAGTCACATTTCTCTTACAGTTTACACCCATCTCCATAAAAGCATGGATGCTTCACACACATCTTCCCCCCGGAGCACAGAAGATCTAAACAATCAGCACAGTTTCAAGGTGGACACCCAAGATTAGTGTCAGCGGTTCA…	475	(GTATC)6	89-118	AGCTCCTGAGTCCAAGACAAAT	40-61	TTTAAGATCCAGCCACAAACCT	174-195	156
42	Ebr00084FRA	AAAAGGTTTTTGTCACTGAGTAACTGATTTACAAATGGTCATTTTGTGGGTGAAGTACCTCTTTAAAGACAGAGTTAAACATTTGTGGAATTATGCTAATTGTCTGAGATAAGAAGACTGATGTGGCTAGTTTAGCTTAGCTTAGCTTAGCTTAGCTTAGCTTAGCACAAAGACTGAAAACAGGGAGAAACAACGAACCCAAAGGTAACAAATGCACCGAAAAGCATCCGTATAAATCCCTAATTAACTTTATATTTTGCCAGTTTAATCTTATAAAAACCAAAGAGCAAAAACATTGAGGTTCTACTGTTATGATTATGTGCCAGACTACTTCTTGACACAGGATGGACGTTCCAACATTTTAGAAAAACATTTTTGGAGACTTTTCACGTTTAATGT…	535	(TTAGC)7	132-166	TGGTCATTTTGTGGGTGAAGTA	36-57	CCTTTGGGTTCGTTGTTTCTC	185-205	170
43	Ebr00085FRA	TTAACAATTCCTCCCACAACGTCTTTCAAAAGTGAACGCATGACTCACAGGATATTGCAAAGCTATAGGGCGGACTATTATTGTACAAGTGCAAGTGATCAGGCTGTGTGCATGTTAACTCATCTCAGGCACTCAAAACAACAGGGCACGTTTTTGAAAAGCCGGTAGTACTCCTCCTGGATCTGGAACGACACAGACAAGATGGCAGGATGTAGAATAAAGCATATAATATAATATAATATAATATAATATAATATTATATTATATTATTCATAATCTAAAACAGTACTGACTATAGTCACATAATAAATGGGAATAATAAATGAGACTTGTTACCTTTCTGGACAGGACACAGAGGAAGATAGAAGATAGAACATCCCCTGGAAGGCGTTGGCGATG…	422	(ATATA)6	224-253	CAGACAAGATGGCAGGATGTAG	194-215	TGTCCAGAAAGGTAACAAGTCTCA	324-347	154
44	Ebr00090FRA	GCCCAAGGGCGGTAACACAGGAAGGGAGAGCCAGCGCATTCTCTGAGTGACGTCAGATTTGAACCAATGAACAGAGAGTCTGCCGGGCGTGGACCAATAGCGTGAGTCAGCCCGCCTCTTTCTACCTGGAAGGACCAATCACAGGAGAGATAGAGAAGGAAAATAAAATAGAATGAAATAATAAAATAAAATAAAATAAAATAAAATAAAATAAAATAAAATAAAAATACTGGGCAAATAGCTCATCGTAATTACATCCCATTAACCAGGACTGAAAAATATATTGCCAACAAAACAATTTTGTCACTGCACTTATAACAGCCAGTTATTTAGATATCTATATGATAACTATTTATGACATCTCCAAGATTACTGTAGCAAACTCCAACTGCTGTTGGA…	467	(AATAA)9	180-224	AGCCCGCCTCTTTCTACCT	109-127	TTTCAGTCCTGGTTAATGGGAT	256-277	169
45	Ebr00091FRA	CAATGCATGCTGGGAAAGACCAATATCATTAAGCGTTTCTGAAAGATAGCAATCCACAAGATCAAAAGCTTTGGTGAGATCAATAAATATTCCTCCTGTGAAATGACCATTGAGAAAACATTGTTTATGAGAGAAAATGAATATCAGTGTTCTGGAGAAAGACAGAGACAAAGAGAAGGAGACAGACAGACACAGAGAGGAAAATGTCTGTGGGTGTATTTTTAGGTTTCTATCAGGCGTGTTATTTAACACCTGCTTGCTTCTGTTGGAGAGGAGAGGAGAGGAGAGGAGAGGAGAGGAGAGAGGTTGGTGTTTGGGGGTTTAAGAGTGTTTTTACAAATCAATACCATATCAAACCTGCCTATTGAATCTAAATCCCTCTACAATCCCCAATTCGAG…	409	(GGAGA)7	268-302	TTTAACACCTGCTTGCTTCTGT	245-266	ATTGGGGATTGTAGAGGGATTT	373-394	150
46	Ebr00092FRA	CTGCTTGTTCACAAGGTTGTAGACACATCAGAACCCTGGAGTACTACCAAACGAGGAGGCTATAATAGGATAGGATACGTGCTTCAGGTTTCACATAAAATCTTTGTTAGCACTGTTGCAGTAATCGCAATATTGCGATACCAAGCTGTTGACAAGCCAAACACAGGGAATGGCAAGCAACCACAACCACACCACACCACACCACACCACACCACACCACACCACTATGTTCATGTTTCTTCTTTTTTTCATAGGAGCGCTGTGTATTAACACAATGCTACTATTACTAGCAGCATGACTGCGCACTGTACGCGCGTGCATTGTTTTTTCTGGTCGCTGAGAGTTGAAAAATTTCAGTTTTTGTGAAAAGCCACAGCAGCTTGTCACTCTCAC	393	(ACCAC)8	186-225	GGAATGGCAAGCAACCAC	167-184	CAACTCTCAGCGACCAGAAAA	326-346	180
47	Ebr00093FRA	ACCATACAATATGCAGGGGGGGTTATTCTTTCTTGAACTAAGGTTTTGGTGTCAGTTGGTATGTCAGGTTACCTCTTGCTTGCTCATCCAGTTGTCAACTTGCTCAGTGTCCCTGTAGAAGAGTTGCAGGTCCATACATTGCTCATACTGCTGCCTACGAACCTCCCACAACTCCAGCAGAGACTCCTTCTCTTCAGCAAGGATGCCCAGCTACGCACAAGACAAGACAAGACAAGACAAGACAAGACAAGACAAGACAACACAACACACTGTTATAAACATGTTCAATGTTAAAACATAATACATGTTAGTGTGCTAATGTAACCACAGTCAGATATGTTGCAATCCACTGACAAGTCAGAAGACAGAAATTCCAAATCGGTAATTCCAAATTTT	396	(ACAAG)8	217-256	AGCAAGGATGCCCAGCTAC	196-214	GCAACATATCTGACTGTGGTTACAT	319-343	148
48	Ebr00095FRA	GATCATTATTTTGTTGGTATAAAAAGTAAACCCAAGGCTGGATTTTAAACTGGGCAATTGCCCAAGACCCACTAAATATCCAATACCCAAAAGCCCTGGTTCACCCTGTGTCAAGGTTTTTTTTTTCAGTTGATCAATTGCAAATCTTTTACAGAATTTGCAACACTAAAGCACAATATTAACCAGGTCCTGCATTATTATGAAATCTTGTTGCCCTGTGTGGCAGAGGGGCCCAATGAATTAATGTACTTTCAAAACCTTAAAATGCATGTTGTGCTCATATGATATGGTATGGTATGGTATGGTATGGTATGGTATGGTATGGTATGGTATGGTATGGTAAATACAAGAAAGACCAAACACAATGTAGTCAGTCTAAATACTTCCTGACTTCCCTCT…	419	(TATGG)11	286-340	ATCTTGTTGCCCTGTGTGG	205-223	GGGAAGTCAGGAAGTATTTAGACTG	372-396	192
49	Ebr00096FRA	AATAATGGAGCATCATCAGAAATCACAACAAAATTTAGCCCAAACTGGCCGTCAACTTTCCAAATTAAATCATGAAAAAGACATATATCTTTATTATTGTATTACCAGGAACTGTCTTGTTTGTGTCAATGTTCTAGTCTTCAATGGAATTGTTTTGTTAAACTGTCACAAATGTTAAGTTGTTGTGGACCTCAGGAAGAACAGCTGCTACAATGCAGTAGCTAATAATAAACTAAACTAAACTAAACTAAACTAAACTAAAAGGCACTTTGGTCTCTAAGGTCAGGGGCGAAAATAACATGACTGTAGCAAGGAAACTATAAAAAAGGAAGGCCCATCATCAGCGACAGCATTGAGATTTTGCATTGGTTCCACTCCTGTTTAAGTTAAAGGAGCTAT…	505	(TAAAC)6	229-258	GTGTCAATGTTCTAGTCTTCAATGG	123-147	CTGACCTTAGAGACCAAAGTGC	265-286	164
50	Ebr00097FRA	GTAGGCTTATGGTCATGAGCTGTCATCCTTGGTGTTATTAGAGACATCATCTGCTGTATTTGTTCCTCTAACCTGGAGGTGAAAGGTTGCCTCGGGCCAGTGACAGACAGTTGCTGCTGGCAGTTTATAAATGAAAGCATTTGGGCAGCTTTTTGTGTATGACTATGGATACAATACAAGAGATAAGACCACATGTTATGTTATGTTATGTTATGTTATGTTATGTTATGTTATGTTATGTTATGTCATGTTATATTAATTAGCTTGCCCTTGACATACAAGGGTTTTCATAGAATGGATTATCACTCTAACTATTGTAATAATAATAATAGTATTTATTATAGGCACCATTTATATCA	359	(ATGTT)10	193-242	AATGAAAGCATTTGGGCAG	130-148	CTTGTATGTCAAGGGCAAGCTA	261-282	153
51	Ebr00099FRA	CACTTTAAAGGAGTAGCTCTCCTATCTCGTTGTACAGGAATGCATAATGACAATAAAGGCTATTCTATTCTATTCTATTCTATTCTATTCTATTCTATTCTATTACCGTTTGAGAGCCATGACCAAAGATATTGTCACCTTTCTTTCATGATGCTCATCTTTTGCCTGGGACAGACCAAAACCGCACAGTGTATACTGGACTTAAGTTAGTAAACTAACTAACTAACTAACTAACTAACTAACTAACTACCAGTCATAGAAAAACTATTTGGCTGCATGTCTCCAATAATCAACTTTATGATATTATTGTAGGAAAATGTTAGAGCCCAGCTCTCCTGCAGGAAA	345	(AACT)9	213-248	ACAGACCAAAACCGCACAG	171-189	GCTGGGCTCTAACATTTTCCTA	310-331	161
52	Ebr00103FRA	ACTAATTTCTGGTGGAGGGAGGGTCATGCATTTTCCGCCAGTCAATCAAGGAGGCTCACGGAAAAAAACAAAATGTAGCTTTGTGGGAGGGTCAAAACACACACGCAAACAAACAAACAAACAAACAAACAAAAAAGTCACACCCCAGCCACCCCCCTCTGATCTGATAAGTAAAGGACAGTCCCTAAGTGCCTCTAACAAAAGAAGGTAAAGCTCTGACATGCTACAGGTTGTGTAAACACAAGTCGTCACAGAAAGCTTTGTATAAATAAAATACTGTCAAAACTGCCAGTTGTTTGTTTTTTTTGAGGGGGGCTGATTGAGAAATTGTTGAGGAAAAATTTTGAGTGCATTCCTTTATGTATGCTGCACGTTTGCCATAAAAAGCTGCTTTTTGCG…	526	(CAAA)7	106-133	AATGTAGCTTTGTGGGAGGGT	72-92	ACAACCTGTAGCATGTCAGAGC	213-234	163
53	Ebr00105FRA	TTTGGTGAATCCGAACTAACCCTTTTAAATGCTAATGTCACACAATAACACAACTAACTAACTGTTTGAGGCAGCGGTGGACCAGCAGCTCCTGTGTTCAGCAATGTTAAATTGGTGTTTTTCTCAGTGGAGTCTGGCTTAGAAGAAAAGAATATATTTTTTTGTCATTTACAGCATACAATACTCATTGTATACTCACACCCACTGCATAACATACATGTATGGCTTTCTATAAATAAGTTTTAGGAATCTCAGGAATCTTCCAGTGAACCTCGACTCTGAATCTTTCAGTTTAGCCAGTATCAACTCTTATGAGGCTGTAACAGTCATGAGATCAATCAAGTCCTCATAACAAGGTATGCTTGTTTTTTTCCAGTTCCATAGTATTATCTTGGTAGC…	500	(ATAG)10	409-448	CATGAGATCAATCAAGTCCTCA	328-349	CATTTCCTTCGGGATCAAT	455-473	146
54	Ebr00106FRA	GCTCACATACAACCATAAATGGTCAGTGCGAAGTGAGTTGCTTGTATGTGAGCTGGAGGTTAGAAAGCACACAGTCAGACAGACAGTCAGACAGACAGACAGACAGACAGACAGACAGACAGCTACCTGTTTCCTCGGCCTCAAAGTTGATCTGACCCTTGGCATCATCAACATTCGACACTATGAGACCGCCGGGAGCGTTGACGGTGACGGACAGGTGTCTATCATGGCCGACTCCCGTCACCCACTGGACCTGCAGACACACAGACAGACACACAGACAGTAACAGCAGAAAGAGTTCGGTGTATGTTCACATGTACTTTAGGATGTATATATGTGACTGTGTATAAAATACATATTAAAACACTACTGTACTACATATAAAATAAAAGTCTAAGT…	484	(CAGA)８	88-119	AGCTGGAGGTTAGAAAGCACAC	51-72	CGGTCTCATAGTGTCGAATGTT	170-191	141
55	Ebr00109FRA	AATATCCTTTGAATCACTGAAACTTGGCTAAATTCTGGACAGCACCAGTCAACCAGGTGACTCTTTTCTATATGCCAATCTGACAAAGCAGAGGACTCTGGTGATAAAGACGAGGATAGGAGGCATGTGCTTCACAGAGAATTAGGACTGGTGTGACAATGGGAATCTGAGGTGCTGTCCTGTGCCTGCTGTCGATCACTGCTGATGAGATCACATTTTACCGGAGTTGTACCCTGTGTAATTCTGAGTGACAAATGATTGATTGATTGATTGATTGATTGATTGATTGATTGATTGATTGATTGATTGATATAAAAGAGTCCATTATCAAGGACAACAGATCCTTGATCATGGACCTTAAGTATAAGGTGCAGCAATCTCAAACTGTAATGTCCTAAT…	466	(TGAT)14	256-311	ATTTTACCGGAGTTGTACCCTG	215-236	GGACATTACAGTTTGAGATTGCTG	372-395	181
56	Ebr00110FRA	CAAAATTACATCCCTCAATTCTCCAATATGTGACTGACTGACAGTTAGTACCACTTACATAATGATGAACCGTGGATGGATGGATGGATGGATGGATGGATGGATGGGTAAGTAAACAGGGGTAGGTAAATAGGTAAGTATGTAAGTAAAGGATTGGTGTTTAATATCATGACATTTGGATTCCGGTGCAGGCCTGACTGGCCTCCCCTGCTGATACAGGCCACTGGGCCTTGCCTTCACTTTGGTGGTCCCTTTGCTGCCAGCCTTTTACCACACTCACAATGGACCACACATCCAGCTGAAAGGAGAAAACACCGGGGCTGAAAGTGAGCAGTGGGTCAAAAACTGGACCATGCTGGATGTGCTTAGATAAGCAGAACCAGAGGGATCTGGCCCTTA…	510	(TGGA)8	73-104	CATCCCTCAATTCTCCAATATG	9-30	CTTACCTATTTACCTACCCCTGTTT	114-138	130
57	Ebr00111FRA	GTAAAGCCCTGTGAGGCAAATTGTGATTTGTGATATTGGGCTTTATAAATAAAATTGATTGATTGATTGATTGATTGATTGATTGATTGATTGATTGATTGATTGATTGATTGATTGATGATTTCAGCCTTAAAGTATTAAAGGGGACATTAAAGGAAACTGGATGGTTCAAACATAAAGACTGACCATAAAGTGATTCTTCATGATGCAGAATCACAAGTCTGCCAGCTGATCTCATGAGTTGCAGTGATCCTCTGTTCAGTGGCAATATATTGCATTTATCCTAACTCAGGCTGCAAAAACAGCCTTCCACAGTCTTTGTTATTCTTGGATCTGTATGTTC	343	(ATTG)16	54-117	AAAGCCCTGTGAGGCAAAT	3-21	CCAGTTTCCTTTAATGTCCCCT	142-163	161
58	Ebr00113FRA	CGGAGCCTGATGGTGTGAGTCTGTGTCGTCCTCTCTCCATTGGCTGATTCGTCAGCCTCCACCTCTCGACAGGACAGCTTGTAACCAGAGACCAGGGTGTGATTGGGCGAGGGATGCCATGTCACATTGAGTGTGTTCACCCTGGCTCTGACCTTCAGCTCAGTAGGAGCAAAGATCACTGAAAAAGAATGACCAAGAATTCCACATGATAACTTTAACACTTCACTCCAGCTACATTTTGACCTGTTGCTTGTGGAAAACATCACTGTCTAAATCCACACAGTACTGCTACTAGCTGATATGTCATAATCTGTGTGTATGGTACGCAGTTCTGTGTTTGTAGTTAAAAAATGAATGAATGAATGAATGAATGAAAGTTTAATATCTTGATAATGCTAT…	478	(AATG)6	350-373	GGAAAACATCACTGTCTAAATCCAC	255-279	AGACTCACAGGCAACTATCTTTCTC	424-448	194
59	Ebr00114FRA	TGTGTGAAAAAGTTTTGTAAAGTCTTTTGTGGCTCCAGAGGGAGCTGCGAGAAGTCTGATAAATTCAGCTTCAGTTGCGATCGAGGCCTACAAGTTTGAAAAATGAAACAAGTTAGGAGTGTTGACTAAGATAAAAAAGTGAGCTTTCCAGACCTCTTCAGACCGCTTCCCTTCTTTACTTGACTGAATTGGCTCGAGGCTATATTAGCTGCTACAAGCATAACATATCTGAATCTCCAAACATCCCATAGTAAGCATTCAGTATATTGTTATTTAAAGGGACTGGTTCTGTTGTCAGGCTTTAGGAAAAAGTAGCCCGTGACAGGAGACTGTGGCCAATTGCAGGCCCAGATCGATCAATCAATCAATCAATCAATCAATCAATCAGTCAGTCAATCT…	506	(ATCA)8	356-387	GGTTCTGTTGTCAGGCTTTAGG	285-306	TCATGGTATGGTATGCTGTGGT	416-437	153
60	Ebr00116FRA	TATTCACAGAGGTCAAAGCTCGTAAGTTGGTGGTTGGCCATATCTGCTTTCTTTAAAGGCAGAGAGACGAAGTGTGAGCGGCTGAATAAAATGAAATGGACCTATCAGCATTCAGTCGGTGAGGGGGTCATTAAACTGTCCAGACTCTGGGTGTGTGAGAGAGAGCGAGAGTGTGAGAGAGACAGACAGACAGACAGACAGACAGACAGACAGACAGACAGACAGACAGAGAAGCAAAACCTTTACAGATGCTTGTGGATTCTACTTCTCTCTCTGGCGATCTGCTATGCTGTCCAGCCAGTCACGTTAATGAGATGGGCAGAGCCCTGCTGTCATTGTCTCATTGTACTTTTGTAAGAGGGCCCGTCGCGAGCCGAGGAGGGACTGCGC	390	(ACAG)12	182-229	GTGAGAGAGAGCGAGAGTGTGA	155-176	ATAGCAGATCGCCAGAGAGAGA	267-288	134
61	Ebr00117FRA	CATGCCCTGGTATCAATATCAATACCTGAACTTGTGTATCGGTTGTTAGCGAGTACTGATCCAATACCGCTGCACTGAAAAAATATTAATAATAACTTAATAATATAAATTCTCTAAATTGTGATTCACTTTAAAGCCAATATTGGCTGATACTGATGACATGCTGTGGCCAGTGAATTCATTTCAAGGAAAGGTTAATGCACGCAGTGCTTTTTGGCAATCAATCAATCAATCAATCAATCAATCAATCAATCATTTACTCGTCACATGGAAATTACACAAGGCACACAGGGGATAGG	299	(CAAT)9	218-253	CAATACCGCTGCACTGAAAA	62-81	CTATCCCCTGTGTGCCTTGT	279-298	237
62	Ebr00122FRA	TTCTCGCTCCTCTGCCCCTCTAGATGCTCATTTGTGGATGTGTGTGCACTTGTATGCCCATACTCTGTTTGTGCTTCATCTTACACAATGATTTTAAAGGTAGATTGATAGATGAAAGGCAATAAAAAGCGGGAGGATGAAGAGGAGGGGAATGAAGACGGCGTAAAAACAAGAAAATGCGATGAGAGATGAGGTTGTTTATGTCTGCATGTTTCCTAGACTATAATTTTGTGTGTGTGTGCCTGCCTGCCTGCCTGCCTGCCTGCCTGCCTGCCAGATTCATTGAGGTGTGTGTTGATACTTCCTCAGGCAGACAGTAATGATATTGTTTTATTAATGCCTGATTAAAGTTTAGCGTGTGGCTGCTGGGCTCTTAGTGTCTTTATAACACAGTGCCTC…	461	(TGCC)8.25	243-275	ATGAAGAGGAGGGGAATGAAG	137-157	GGAAGTATCAACACACACCTCAA	283-305	169
63	Ebr00128FRA	ACAGGCTGCGCCTCCAGCAAGATAATTGCTGGGTCTGCTGACTGGCTTTCAGCCAACAGTCTAAATGGTCGTCAGAGCTGCATTTCACTGCTCAGGCCTGGAGTGTAGCTGTCTCAGTGAGGGCTGAGGAAGCTGATTGCCATTCTCCCTCTGTGGACTAGCTGACCGGCTGACTGCCTGCTTTTCGACTGACCGACTGACTGACTGACTGACTGACTGACTTGGGGGATATAACTATGACAAGTGGCACAATTCTCCACTATTATACTGAGCTCTCTGTCAGATGCCTCAGTCTTTCTCGGAAGCCATCAGCTATCGATCCAACAAGAGTTTAGACTCTGGGGCAACGGCCAGTAGTTGGCCAGTATTTCAGGTATTCCGGTGTAGCCAGTGGATTTA…	461	(GACT)7	195-222	CTCCCTCTGTGGACTAGCTGAC	145-166	ATGGCTTCCGAGAAAGACTGA	289-309	165
64	Ebr00131FRA	TTATTTATTTAGGCCTTCACTTTTGCGGTAACATTACTGCATTTAGAGGGAGTCTGAGATCTAAGATTTCCGACAGCTTCACTGCTATTGTTGCACATATGATAACAAATAATGAGAAACTTGAAAACCAAACAATGGCATATGTTATCTTGTCATTGCAATTTGTTTGTTGCAAATAAGCATAATTCTATTTTTTAAATTTCTTTATATTCAAATAACCCTATCTATCTATCTATCTATCTATCTATCTATCTATCTATATATCTATCTATCTATCTATCTATCTATCTATCTAATCTAAAAAAATCTAATTCTTACAGCGGTTGCATCAAACTGTTTCATAATATGTCAAAACAATGTTTAATATTGATAGTTCTATATAATGGGAGCATACAAAGG…	497	(CTAT)10	221-260	CTTGAAAACCAAACAATGGC	120-139	ATGCAACCGCTGTAAGAATTAG	308-329	210
65	Ebr00132FRA	TATGAAGCGAGTTTGGAAATACCAAAGACAAAAGTTTGAAACAGATGTGTTGCAGACTTTTTAAGTTTAGGAGTAATGGCAACCAGTATGGATGTGGGACTCGATGCTGAAACTGCAGGACAATGGGAACTGTGCTGTGAATGCTGAGACAGACAAATCTGTTCAATGTCTGCCTGTCTGTCTGTCTGTCTGTCTGTCAGATGTTGTAATCAATGCACACCGTCATACATGATGCAATTCTCCCTGCGGGTTAACACACATGATGCACAGAGATCCAGCTGCTGCATGCGACAAATTATCTGAGACAGCAGTCTAAAACAACTCAACAGTGCGAAATTTCATTTTTATTTTACTTTTTAACGTCGTTTAGTTTCTTTCGACTGCCACCGCTCCAAACTG…	457	(CTGT)6	174-197	AATGGGAACTGTGCTGTGAAT	122-142	TGTATGACGGTGTGCATTGAT	209-229	108
66	Ebr00134FRA	GCTTTGGTTTAGGGTCCTGGTGTGGCGCATGCAAGCTCACTGTTACACTGTCATGGCTTAATGGCACACTTGAGTAGAGCAGTGCCATCGTTAGTGTTATTGGTAACACCTGTGCTTTTCCTGCCATGACAAGTCGAAATATCTGCTGTGAAAAAGACTTCTTCTGTATCTCAAGACTCTGAGTTAAGAAACACTATAAAGAGCAATGCCCAGACTGCAACTGTATTGCCATGGTGTTACAAATTTCTAAAAAGAACTGAAGCAACATTCTTGTTTTAAGTACTGTACTTATTCTTCACTCCTCTGGAGCATATATTTTTGTAACAAAACTCCTCTGATTAAATCAATAGTTCCAACCATCTGAAACGCACTCCTCCTGTCTGTCTGTCTGTCTGTCTG…	499	(CTGT)7	377-404	AACCATCTGAAACGCACTCCT	355-375	GCTGTCTCTGTAAATCCCAAGTTT	474-497	143
67	Ebr00136FRA	GAAAAGATAGATAGATAAATAGATAGATAGATAGATAAATAGATAGATAGATAGCCTAGATACTTGTGAGTTTGGTTCCATCTGATCAACGCTCTCATTGAGAAAACGCACGGAAACATTATGTAACCACACTTACACACTCGTTTCAACCACCAATACACTCAATCCACTTTGAGCTGGGACAAATCTGACAAGAGCAAACAAACAAACAAACAAACAAACAAACAAACAAACAAACGAGGAAACACCAGAGACAACTACATCATCCTTGATTTTTACAGAAAAAGTGTGCGATAATGCATCAAGCCACAACGAGAAACCCCTCTCTTGTCAAACATGCACACTGTGGCGAGCTCACTGCACTTTCACTGCACACTTTTATCACGATAATATCCCATA…	503	(CAAA)10	198-237	CACTTTGAGCTGGGACAAATCT	168-189	GACAAGAGAGGGGTTTCTCGTT	311-332	165
68	Ebr00138FRA	AATGGCCAACAATTCCTGCATAGTATACCTTTGAGTTCTCAGGGGTCTACAAAATTAGAAGACAGATCATTGATCCTAAATATGGGATGGATGGATGGATGGATGGATGGATGGATGGATGGATGGATGGATGGATGGATGGATATGACTCATACCCCCTTTTTCTCAACATGAAATAGGTTCTGTTGCTATTAGCGCACCTAATTTTGACCCGTTGAGCATTTCCACAAAATCA	235	(GGAT)15	85-144	GAGTTCTCAGGGGTCTACAAAATTA	33-57	TCAACGGGTCAAAATTAGGTG	198-218	186
69	Ebr00139FRA	CTGCTAACTGCTAACAGCTGCTGTTCTTCTTCTTTGAGTTAGCTGCTTACAGCTGCTGTGCTTCTCACTAGTTCAGACCAGATTGTTTCCTCTCCACAGACAGAATACAACTAATCAATAAAATGGTTCTGAGGATTGTGAATCGCTGTAACTACGAGAGGTCGTCAAACATCCAGCCATATGTGTGCACACTAAATACTGTATGAGGCTGACTGGTCCAGTAGTTTGTGAGATTAACTGCTGACACACAGAAACACTTTGGATCACTGCTATAGATCGTGTAGAGACTGCTGGGGAGCAGCACTGTGATTGATTGATTGATTGATTGATTGATTGATTGATTGATTGAATTATATGTTGACATATTACATTCATACATTTTCATTTCATTCAGTGTCC…	446	(TGAT)10	307-346	CAGAAACACTTTGGATCACTGC	249-270	GACGGACACTGAATGAAATGAA	381-402	154
70	Ebr00144FRA	AGGTGGGATAGGCTCCAGCCCCCCCGCAGCCCCTAACAGGAAAAGCAGATACAGAAATAAATGAATGAATGAATGAATGAATGAATGGATTAATATCTTGGATGGATACATAACATACACCAAATTGCAATTGCAAAAGCTTGATACTTCATAATTTCATAACTGAAAAAGCATGACTGACAGAAATTGCCCTCACAACTGACAAACTATCATGTCATAGTGTTTTTGTAGTACTTTTTCTTTTTCATGTCCATGTAGCAATCCTACAAACAAGGACAGGTAAAATATTGGATTTAACAGCAGATTTTCTACAGAAGTCAGTGTGAATGGGACTATACACAGTCAAGTGCTCTTGTCGTGCTGAAGGGTTTCCTGTTCAATTACACCCTAAATCAAGGG…	486	(AATG)7	60-87	CCCTAACAGGAAAAGCAGATAC	31-52	GACATGATAGTTTGTCAGTTGTGAG	192-216	186
71	Ebr00147FRA	AGAACAAGCAAGAACTGGAGACAGATGACTGTTAGTCAGACAGACAGACAGACAGACAGACAGACAGACAGACAGACAGTCAGTCCGTCGTCTCTCTGCAGCCTGGAACAAACTCTGTTTGTTTAACCCTGAAGGCAGCGGAGGATGCTCTGTCATTTAAAACACTGCCAGGGCTTCAAGGAGGAAGCATGCTGGGAAATCCCCTCTGGAGCAGGAAGGGTGGGGCCATGCCAGGCTGCAGGGGGAGGAGAGGAAGGGAGGGAGGAGGGAGAAGGAGGGAAGGTGGGAGGAGGAGAAGGAGGGAGCGGCCTGACAGCAGGAGCTCTGGGAGAGCTGAGTTAAAGGTGAATCAGATCAGGTTACAGCTCAGTAACCACTGGACAGGAAGTGATCCTGCTC…	421	(CAGA)10	37-76	AGAACAAGCAAGAACTGGAGAC	1-22	TGCAGAGAGACGACGGAC	83-100	100
72	Ebr00148FRA	CCTCCGCAGCGCGTGGTTGATCTGCTTGTTGTGCTTCAACACGTCGACGCCTTTCTTCGCCAGGCCCTTCTTGATGGCGAACACAGAGACCCGCTTCCCATCCTTGGCCTCGGACACCACGGTGAGGATGAGCTTCGGGATGGAGAGTCCGTCCCTATTGGTGCGGGAGGTCCCTCTCTTCTTCTGGGGCTTGGAGGCAGGTTTCCCCGCGGGAGCTGCTGCAGGTTGGTCGGCCATCTGTCTGTCTGTCTGTCTGTCTGTCTGTCTTCTAACCGTCTAACTGTGTGTGAGTGACTGAGGAGCCTCTGAGACTGAGGCGGCCTTTATGAAGCACATGAGAACCGTGGAGAGTCAACCCTCCCCGCCGCCCCGCCGCCCTGCTGCAAGCGGCGCCACTTT…	507	(TCTG)7	237-264	CCTCTCTTCTTCTGGGGCTT	173-192	GTCACTCACACACAGTTAGACGG	273-295	123
73	Ebr00149FRA	ATCAGTATCACAGTATTATTTTGGGGGGACGTGGTGAAAAGCTATACAAGTCTAGGATGGAAACTATTTATCATCAGAAGTAAAACGGTTGCTAATACATCTTTAATTGTGTATAAAACGTTATATATACAGTATGTATAAAAGTTAGAGGGAAGAGGGAAGGAAGGTGGGGGAGATAAAAATAAAATAAATGAATAAAAATAAATGAATAAATAAAATTAAATTAAAAAGAAAGATTTCTCTGTCTTCAACTTTTACTTTTTTCCCCCCCTGCTTCATTATAAGTTTGAGGGCGAGAGAGAGGGCGACGGGAGGTCGGCCACTTCCAAAGAGTGGAGGGGGGAGAAAAATAATAATTAAAAAAATAAATGGATGGATGGATGGATGGATGGATGAAAT…	570	(ATGG)6	369-392	ATAAGTTTGAGGGCGAGAGAGA	281-302	CAGAGAGAGAGAGAGACATCTTGC	406-429	149
74	Ebr00150FRA	CTTCAACAGGGGGTCCATGGCCCCCAGCGTTACTGCAGGGGGGCTGTCAGGGGGCTGTCAAATGTTTGTCTGATAATTTATGCTCTGTTTGTTTGTTTCGTTCGTTCTTTCTTTCTTTCTTTCTTTCTTTCTTTTTTATTTTAGTTATTGTTTGGTGAAATACACACTGACACAAATCCAACCTATTATTAGCAAAGATGTATTGGCCTGTTCATAAAAAAATAACATTTAATTTTCAATATTAATGATAGGCTAACCCTTAACCATGAAAGCTGAATCACTGTGCAGTACTTATCTCTAACGATGAGGTGAACTAGTTTGCTGATATTTATGTGCTATTGCCAATTAGCTGTATCATTATTCTAAGTGTACAGATATTCTTGTGAGCCACAATGGGTT…	526	(CTTT)7	107-134	CTCTGTTTGTTTGTTTCGTTCG	83-104	AGGTTGGATTTGTGTCAGTGTG	163-184	102
75	Ebr00152FRA	GTGCCTATGAAAAAAGTTGTTGTAAACATCTTTGCTCAATATAAGCTTATAAATGATTATGATTTACAGTTTTATAAATCTAAACCAGAGGGACACTGTCCCCTGCTTTTATGGAGTACCAGATGTTCACGAGTCATCATAATCATAGTTCATCTACTGTAGTGTTCAGTCATAATCCACCTGCTTTTACCACTGGATGGATGGATGGATGGATGGATGGATGGATGGATGGATGGATGGTCATTGTACAAGTACAGGGAAAGAAGTTTATTCTGAAAAACAATTCTGGTATATTTAATTTGGCATATTTCCAATAGATGTGGCCATGGGTCATGCTAACTCTGCACTCTCCACCAACGTAGTAGAGCTTGCTTGTTAGCATCTAGCTAGTTGCAGTAG…	459	(TGGA)11	194-237	CATAATCCACCTGCTTTTACCA	171-192	AGAGTGCAGAGTTAGCATGACC	329-350	180
76	Ebr00153FRA	TGGTGATTTGTCAGCGGGCAGTGAAGAGATTCCCCGTGTTGGTACCAACTGAACATGAATGGCAATGCAACTCTAAATACCGAACCTGTCCTTTGTGGGGACGGAACAAACAGCCTTTGTGTTGCTGATACGATTGTATAACATCTGACTGAGCCACCTGAACTGTCAGCATATCAGGGCCATAAAAGCAGCACAGAAGCAGAAATGTACTGTGAAAGCACCGCATGGGGCAGAGCAGCAAGAGCTCTGAGACACCCGCCCACCCTTCCTGAATCAGCCGTTTCTGTGGCGACCAGAGCGGAGGGATGGGAGGGGGGGGGGTGAGGGAGGTGCGCGGTGAAAGTGAGGAGACAAACATTTGAAACCCGGGATGGGAGAAACATGGATGGATGGATGGAT…	465	(ATGG)13	382-433	GTGCGCGGTGAAAGTGAG	330-347	ACACATCCCTCAACTATATCTGTTCC	440-465	136
77	Ebr00155FRA	GGTTAGCATCCACAAACTTAGCGTCGGCTAGCTAACTGCTAACTTGACCGCGGTAAACTTATTCAAGCCTTAAATTAAACACAAATGGTGAGTGACGGCGCAAAGAAGTCGACAGGAAAAGTTTTAAACACGGTAATTACAGTTGTGTATTACGTCCAGGCGTGTTTTACTTACTCTGAAGACATCTTAGAAGCAGAGGAAGAAACTGTGGACGGAGCTCTGACTGTTTGTAACTTCTGACTGCGTTGTCATGGAAACGGTCTGTACGCACAGCCTGGAGTGCAGCTGCTGCTCCGTGATGTGTTTACGGTCACTACTTTACTCGTTAGTTAGTTAGTTAGTTAGTTAGTTAGGATAATAATAGGCTCTGTCAGTCGGTTCATTAGTTTGTTAGTAGCT…	563	(GTTA)7	325-352	TTGTAACTTCTGACTGCGTTGT	228-249	CTAACAAACTAATGAACCGACTGAC	370-394	167
78	Ebr00156FRA	ACGCGACTGTGGGTCATAAAATCTTACCGTGACTTGGCCGACAGACATGACACACTACACAATGGTCCACACCAATCAATCAGTCAATCAATCAATCAATCAATCAATCAATCAATCAATCAAACTTTATTTATATAGCACTTTTCATACAAAGAAGCAGTAACACAAAGTGCTTCACAAAATAAAACAGTAAAACAATGACCTCCCACATATACACAAATATATACACACATACAGATAGAGAGAGAGAGAGAGATAATTAAGAAAAATAAATGGCATTATAATAAAACAGGAACTGAGTCTTTCATGACGTGTGTGATGTCATTGGGTTATTCTTGTCCTATTTTTTATTATTACTATGATTTCAGTCACTGTGGTTATTCATGTGCCAGCCGAAAT…	485	(TCAA)10	84-123	GTGACTTGGCCGACAGACAT	29-48	TGTGAAGCACTTTGTGTTACTGC	157-179	151
79	Ebr00157FRA	AGAGATGTCGTATGCTGTAAAGCCCTGTGAGGCAAATTGTGATTTTGGGCTTTATAAATAAAACTGGTTGATTGATTGATTGATTGATTGATTGATTGATACTTATAATATGCACTAATTTCATATTCCAATTAAACATATTTGTATTTTGTATTTTTGGGCCAAAAAATGCCCTCCAATGAAAGATTACAGAAAAGTACAATCAAACATTGACTGAAGAAATTACTGCAAGGTATTATTACATCATGATATCAAATCATGATTGAAAAAATACGACTTTAATCAAATATTGGTGAAATTGTGTGCAGAACTGAAATTGTGTGAAGACTATATGGCTGTCAACTCTCAGTTTTCCCGACATACCCAGTTTATGTAACTGTATGGCTTTCAAAGAACCCC…	466	(TTGA)8	68-99	CTGTAAAGCCCTGTGAGGC	15-33	TCTGTAATCTTTCATTGGAGGG	172-193	179
80	Ebr00158FRA	CTCATGAGAGCACCAAATGTGGATTAATCCGCCGCTGAAAATAGTCCCCAACATTTGCACTGTTTTCTTTGTTTGTTTGATAAAAACTTCACTGAGCAGCTGTTTTAGGAAATTAGTGTCTTTTTATGCCTCCACGTTCGTATAGCTGTGGGAGTGGGCAGTATGTTTTGGGGTCATCCATCCATCCATCCATCCATCCATCCATCCATCCATCCATCCTATCCTTGTGAAACACAATTATCTCAAGAACGCCTCAAGAGAATTTCTGGTCCACTTGGACTCAACAATTAAGTGATTAGTTTTTGGTGTTCATAGGTCAAAGGTCAAGGTCACTGTGACCTTTTCCGTCTCATTTGTGTCAACACCTCAAAGG	373	(CATC)11	175-218	ACGTTCGTATAGCTGTGGGAGT	134-155	ATTCTCTTGAGGCGTTCTTGAG	242-263	130
81	Ebr00159FRA	GTATCTATGGCTGCTGTCAAGCTGGAATTATATCAGACCATTAAATTATGCTCCGTCTGGGCAGTATGCATGAAATGCAGAGTGGAGACAATGGCTGACAAATAAGTGGCGCCATTATTTTTATTTATTTATTTATTTATTTATTTATTTATTTATTTATTTATTTTTCACCTAATCAAAACAGACGCGCGTGCATTTCAGTGTGAAGCGCACGAGGAGCATTACCGACAGCCCATCCACATCTCTTGCTGAATTGTGCGCAAGCACTCACTTCAATCAATCTCAACATCAGGGAGTCTGCATTTAAAACACCATTAGTACAAGCGCCGATAGTCCCACACTTAAGGCCAGTCAACAGCAGATATTTTCATCCAAGACAAGATAGATAGTAAAATTCAC…	479	(TATT)11	122-165	ATGAAATGCAGAGTGGAGACAA	70-91	CTGTCGGTAATGCTCCTCGT	212-231	162
82	Ebr00162FRA	CGCACAATGCATGCCAGTTCGTTTTGTGTCCAACTTATTCCAGACTTCCTCTGATGTCATACAAAAGTGGACAGCGATAATCTCACAAGAGTGAGGCTGCTGCAGATTTTAGTGCCAGGCACTGCAGTTGTTCTCCACCAACTGCAAGACCCGGATCATAATGGGCAGGGCCGGCCCAAGCCTCCATGGGGCCCTAAGCAAAATTTGATTTTGGGGCCCTCTATTACTGCCAATAATACTGATTATTGATCATTCACACACCTACTATAAGTGATTTCATGTTCAATCAATCAATCAATCAATCAATTTTATTTATAAAGCCCAATATCACAAATCACAATTTGCCTCACAGGGCTTTACAGCATACTGTCATGGGCAGCCCACTCTGACATCTCTCCA…	482	(CAAT)6	284-307	GGCCCTCTATTACTGCCAA	215-233	CTGTAAAGCCCTGTGAGGC	344-362	148
83	Ebr00163FRA	GCGTAGGCTCTATGTCGATTAAAGGCAGAAGTATTAATCCCATTTAAGTGTTGACTAAAGAAAGCTAACGTGAGAGCAGGAGGGTTACCAGCATTGAAATGAGTTGTTTGGCAATACAAGAGGCCCACGCGACCCAGCCCTGGGTAAATAGACAAGGATGGATGGATGGATGGATGGATGGATGGATGGATAGGATGCATGACAACAAATGAACACGCAAAGTCGTGGAAGCAAATTAAGTTTCACACAGATTCAAAATGTGTTCTCCCCTCTAAGCCTCGTCTTCTGCTATTTGTATACTCATTTCACAAACTAGTTAAGAACATTACAGCACACCATGGGTGCCGGGTGCTACACCAACTCCTGCCAACCAAACTTCACCCCCACCCAGCGAGGCTC…	508	(GGAT)9	156-191	TAACGTGAGAGCAGGAGGGTTA	66-87	GACTTTGCGTGTTCATTTGTTG	203-224	159
84	Ebr00165FRA	CCAGGGGAAAGTGCCGAATAGAAGTCGTTTTTTTGTGACCCACTCTAACTTGCCTCCTTACAAGCGCACAGGACTGCTTCCTTGTTTACTGCCGTCAGCACACTGGTCAGGTGATCACAACCTTTCAAAATACATGGGATATGTATGTTTTTGGGTGCATTGCTTTTCGTAGGAAAACATATGAAAAATTTGTGAAAACAGCCTGTGCATATTGCCTAGTACAGTACTGAGTCAGTTCAACTTCACTTATTTACAAAGTTAGGCTCCTATGTCTATTTTGCAAGTGTTGGTGATGCTTTTTGTGGTTGGCTTTGGATGGATGGATGGATGGATGGATGGATGGATGGAAATCAATTTAGTTGCCACTCTTGCTAACTTCTGCTAGCTAGCTGGGTCATG…	476	(TGGA)9	313-348	GCAAGTGTTGGTGATGCTTT	280-299	CAGAAGTTAGCAAGAGTGGCAA	360-381	102
85	Ebr00166FRA	AGTCCAGCTGAGGCTGATGTGAATGTCATAACTTGTGCAGGTGTTTGGTCATAAACCAAAGTACTGGACACATTAACACGTCGACCTGATGATGACGATGAAAAGCTAGACGGAGAGGAACACGAGTGATGAACCACATCTCACCTCAGTCCATCCGGTCGCTGTTGAGATGTTTTAGTGAGGTGGAACTTTGTGGAATAGTTTTGTTGAAGAACTGAGGACTCACTGTCTCTACGTCTCTGTCTGTTTGCAGCAAGTCGAGGTTGATGGACAGCAGTGTATGTTGGAGATCCTGGACACAGCAGGAACAGTAAGATCTGTCTGTCTCTCTGTCTCTCTGTCTCTCTGTCTGTCTGTCTGTCTGTCTGTCTGTACCCTTGGACAGTTTGTGTACTTTCT…	484	(TCTG)7	345-372	GGACAGCAGTGTATGTTGGAGA	269-290	AAGGAGGTGTAGATCAGGAAGAAA	395-418	150
86	Ebr00170FRA	ACGCTGTGGTTAACATGTGGTTTGGGTCAGGTTTAATAAACGCTTGGTTATGGTTAGGGAAAGATGTTTTTGACGGCAAAATTGCAGCTAGTATTGCTGCAAAACTGGCTAAAAACAATCATTTTTGGTTAGATAGATAGATAGATAGATAGATAGATAGATAGATAGATAGATAGATAGATAGCCTTTATTGTGCCATGGGTAAATTTGTTTTCACAAACTGTCACAACAACATTTGGGTACACAAAAACACCAAGTTTGCTAAATTTCTGCTAGAAATATGCTCATGTCTCACTAAAAACCCCCATTTTGGTGGCAAAATTGCTGGTGGAAAGGCTGCCAAAGTCCTTCTTAAAACACCCAGTTTTAGTGGCACAATTGCAGCTGGAAATGCCACCA…	403	(TAGA)13	130-181	TGGTTATGGTTAGGGAAAGATG	45-66	GTGTACCCAAATGTTGTTGTGA	224-245	201
87	Ebr00171FRA	ATTACAAAGATCTGAGCCTCATCCCACACCCTCAACCCCTAAAGGCAGTCTGTACCATAGCACTCCTGTTTTTAACGAACCTGTGTGGGTTTAACAATGTGCACAATGGGGTTTAAAATCCAGGCATTCCCTCTGGACATTGTGATTCACTGATGGCAACAGCTCGCATTGCTTTTACTTAAAATTCAAGCTACAAGCTTAGATTTGTCTTCTTCGGTTATATAATACTCGTAAAGAACATTAAGAGAAAATAAATGTGAAGCATCCCAACATGATAATCCTTCAAGAGAAAGGCAGGCGTCATCTATCTATCTATCTATCTATCTATCTATCTATCTGTGTATGCATCTCTCTCAGTCTCTTATATATATATAAATATATATTTGTGTTTGTTTCTAG…	506	(ATCT)9	303-338	GTGAAGCATCCCAACATGATAA	257-278	CCCCAAACTAGAAACAAACACA	385-406	150
88	Ebr00173FRA	ATATTGGCAAATTCTGAATGAAGCATTAAAATACAAGTCACGTGCAACTTGAAGGAGATCAGTTTTGCCCCTGATGGAAAGTAGCTCATAACTAAATCTGATACAGAGCATCTCTGCTTTTTGTTTGAGAGTAATGTTTTTTAGGACATGGCCCCTGACACATAAATGTAATGAAATAAACATTGGATAGATAGACCCTCCCACTTGTAAGCTCCCGCCCCACATCTCTCCACCCGTCCACAATCCTCCCATCCATCCATCCATCCATCCATCCATCCATCCATCATCTCTCTTTCCCCCTCTCTCTGCAACCTCCACTCATTTACTGACGACTAATCCACTGCCCAGCTTAATCCCTCAACCTCCACCCGCACACACACACACACACACTCACACACT…	414	(CCAT)9	249-284	TTGGATAGATAGACCCTCCCAC	183-204	GGCAGTGGATTAGTCGTCAGTA	324-345	163
89	Ebr00177FRA	AGCGTCAGCAGTGCTGTAGGTGTTGTGCTGGTCCATTGTGGTAAAGACTGAGCTGAGCCAGATGGCAATGCTCTCAATTTACCAGTCCATCTACATTCCAACCCTCACCTATGATCACGAGCTTAGTAATGACCTAAAGAATAAGAATGCATATACAAGCAGCTGGAATGATTTTCTTCCGTAGGGTGGCTGGGCTTAGCCTTAGAGATAGGGTGAGAAGCTCAGACATCCGGAGGGAGCTCGGACTATCTTATCTGGCCCAGAAACGCCTTGGGATTCTCAAGGAAGAGCCGGACAAGGTTGCTAGGAAGAGGGACGTTTGGAATACCCTCACACTCCAGCCCTAGATAAACGGCATAAATTGGATGGATGGATGGATGGATGGATGGATGGATGGAT…	478	(TGGA)9	363-398	ACACTCCAGCCCTAGATAAACG	333-354	AGGATGTGAGCCAGTATTTGGT	423-444	112
90	Ebr00179FRA	ACTGAGTATTCTTGTGTTTATTGTTTAGGCCCTGACACACCAAGCCATTGCTCCGCCATCAGTCAATGTTTGGCCGTTGGTGAGCATGTGTCACCTAATCTTTGAATTGTGTCCTAAACTGTTGGCCCTCGTCGACCCTCGTTTGCCCTTGTTGACCCTTGTTGGCTTTTTTCAGCTAATTCAGTATGTTGGGTTTTTTTACTGGAGAGAGCAGAGCCCAATGAAACCACTCTGATTGGCAGTTCAGCTCAGCACACAAGACAGAAACGGAAATGAGGAAAGTAAACAAAAGGCTAAAATTTAAGAGGGCGGGAGATCAAAATTAACTTTTTAGACATAGATAGATAGATAGATAGATAGATAGATAGATACCTTAACTTTTCACCTTGCAACATAAGA…	480	(ATAG)8	337-368	AATTTAAGAGGGCGGGAGAT	298-317	CTGCACTGTTTACAACTATCAGCA	432-455	158
91	Ebr00180FRA	TGTGAATCTCAAGCACAGAAACAGCATACTAGCTCCAACAAAATTAGGACTCAGATTTATAAGATTCAGGCACAAGCGCAAGGAACGAGTGAGTGAATGAACGATCGACCGACTGACTGACTGAACAGACGATCAAAAAAATGAGTGAACAAACAAACAATATCCAGCCCTAATATTCAGAGCTCATTATTACTCTAGCTCCACCAAGGTGTTTTTAACATTTTGTCCTCCATCTATCCATCCATCCATCCATCCATCCATTTTCGAAACCGCTTATCCTCTTGAGACATGGTAACTCAAGGGTTAACAGATGCATTTGTCTGCAGCTAGTTTTTTTTCACTTCACAGTGCATTTCTGTTTTCAGTATAACTCTCCAAGGCAACTCATATATAGCAAGT…	460	(ATCC)6	236-259	ACAAACAAACAATATCCAGCCC	149-170	TGAGTTACCATGTCTCAAGAGGAT	276-299	151
92	Ebr00181FRA	TATTTTATTCTTTGTGTGACACGACAGGTTTTAAAAACTGCGAAAGCGCGAGGGCGGCGACAATTAACACGTTCAGTGTGTGCGGGACTACAACTAACCGCAGCATCCATCCATCTATAAGCTCATCCATCCATCCATCCCTCCGTCCATCCATCCATCCATCCATCCATCCGGCCCACGGGACGAGCAGCGCGGCATTGTGGGATATTCCCTCTCCTCCTCCTTTCTGCAGCATCATCAGTCAGAAAGTAGGGCAGAGGGTGAGCGTGCACGCACAAACACGCACCCCCCTCTCAGGATCTCACTCTCACACACTAATCACACACACACACACACACACACACACACACACACACAGTCCATATGCTGCATTCACGGACTGTGCGTGTCAGCTCTGTC…	431	(TCCA)6	146-169	GGACTACAACTAACCGCAGCAT	85-106	GAAAGGAGGAGGAGAGGGAATA	206-227	143
93	Ebr00182FRA	GTCAAAGCCCCGCCCACCGGGCAGCCAGCAGATGACGCGAGCCGGCACCGGTGGCTCTGTCAGCCCATCAGCTCCCGTCTCTCACCCTGCTCTTCACTCCTCTGCTCTCCACAGTATGATATCTGAGGGACCATTCTGCACCGGATAGTTCTGTCTCCACAGCGAACATGAATGAGATCAAGATCGCTGTGCTGGGCACTGAAGGGGTCGGAAAATCAGGTAGGAGAGCAGCTGTGGAGCAGGTCTCACTCTGTATGTCTGATAAACAAGTTGTCGCTTCAGATCGAGCTCACCTGTCTGTCTGTCTGTCTGTCTGTCTGTCTGCAGCTCTCATCGTCCGGTTCCTCACCAGGCGCTTTATCGGCGAGTACGCGTCCTCTTCAGGTAATAATCTATTCC…	439	(CTGT)7	294-321	GGAAAATCAGGTAGGAGAGCAG	210-231	AGGAACCGGACGATGAGAG	328-346	137
94	Ebr00183FRA	CACACACACTGTGGACATCCTCCTTCTTGTGTTTATAATACCTGTCAAAATCAAAGTGTACTCAGCCCTCCCACAGTTACAGTCAGTCTGGTGTCAGTGTGCAGTTAGATGCCGCTCAGCCTCTGGCTCTGATGGAGGCAGGCAGGCAGGCAGGCAGGCAGGCAGGCAGGCAGAGCCACTTCTTGAGACTGAGAGAAACATTTGTGCAACATTTCGACCAAAATAGTACTGGTCTCCACCGCAAAGCGAGAGGGCTGCCTTCATTTAGGCCGATGGGGTTGGCAGATCACACACACACACACACACACTGCACTTCACCACTGTCATATGGGAGCCAGAGTCATGAAATAACGCCCATTCTCTAAGTAGACTGTGACAACGG	382	(GGCA)9	137-172	ATCAAAGTGTACTCAGCCCTCC	50-71	GTTGCACAAATGTTTCTCTCAGTC	187-210	161
95	Ebr00184FRA	TATGAAATGCCGTTGGGCAGCGTCAATGAATGACACCACCACACAGTGTCAGTTTAAAACGTCAGCAGACAACAATGTAACTTAAGGACCTGGAAAGTCCCTATAGGGTGAACAGGAGGGGTGTTGGATTGATGAACACCCACTTCTTTAAATTTTCTATACCTAATCATGTGCTATTGTAGATAGATAGATAGATAGATAGATAGATACGTTGGGTCTCATTTATGAAATGTTAGTAAATCTGTGAGTAGATGTGCACATAAAAACCCTTGGTCCGAAAAACCTACACTGGATTCACAAACGCTGTGGAAAACTCGGATTTGATCGTAGACATGTTCATGAATGCTAATCCAATTGTAAATCGTAATTCATCGTAAAGTGCACTCCCGCTAGTCAGCA…	518	(TAGA)7	180-207	GGGGTGTTGGATTGATGAAC	118-137	TTTTCGGACCAAGGGTTTT	263-281	164
96	Ebr00185FRA	ACTGTAATTTAACATTGCTAAACACAGGAACTGCTGGCCTATCGCTGCCTTGACAAGCTGGTTTCTGTTATTGCATGAGTTGGTGTTTAAAAGGGTTAGTTCAGATTCAACAAAGTTACACAATAACACAAACAAACCGACCAAGGCAGTGGGAGAACAGCAACTCACGTGTTCAGTGAGCTAAAAATTACTGTTTTTGTCAATGGACTCAGCAAAGATGGGAGTCAGAAGTCGTTAACGGCCTCCCGTCAAAAGCACTTTCCATCCATCCATCCATCCATCCATCCATCCATCCATCCATCCATCCATCCATCAACCTCAACCGCTTATTCAAAGCCGGGTCATGGGGCAGCAGGCTTAGCAAAGTATT	370	(TCCA)13	261-312	AAGATGGGAGTCAGAAGTCGTT	215-236	GGCTTTGAATAAGCGGTTGA	319-338	124
97	Ebr00186FRA	ACAACCCCTCCACTTCCCACAACCCCTATTTAACAAGCACCAGTTAATCCTGAGGGAACATAAAGCAGAGCTGTTGGGAGGAGCGTGTGCGCTCACTCATGTAAAGGCAAGAAAAGCTCGCTTTCATGTCGAAGCAGCCGAGGGCCTCGCTGCACTCTGGGTCCCTGCGTGGACAAATTAAGACGTGAGGTCTGCGATGGATGGATGGATGGATGGATGGATGGATGGATATAGATATGGAGGGATGGATTCACGGATGTAAAGATGGACGGACGGCCTGAGGCTCCAATCCCTCACAGTTAATGCCGGCTGTCCTGTAATCTGAGTTGTTATTGTCTTCAAACAATCAGTTTTGGTTGCATGTGCAGCCCACAGCGAGGTGGCAGATATAAAGCTCTC…	425	(GATG)8	196-227	CGTGGACAAATTAAGACGTGAG	168-189	ATTAACTGTGAGGGATTGGAGC	283-304	137
98	Ebr00187FRA	CTTTTTGTCAAGGGACCATCGCCGGATCGAACACTTTACTGCAGATCAAAAATGTATTTATTTATTTATTTATTTATTTATGTAAGACATTTATTAGTGTTTATATTTGGGTGTGTAAACCTCCCTCCCTTGTGACCCTCCCAGAATTATTAATAGGTGTGTGAGCCTCCTGGGAACTCTTTTGCCTGAACACTCTGGGAGATGAAGAACAGACAGATGCATTCAATGTGCAAATTAAGAAAAAGCATGTTGCTCTATTTTGTTCATTTTAAGCCAATATTGGCTGGTACCAGTGACGTGCTGATATTATCGTGCATCCTTAAATTACCCGTTACAGTTAGCTTTGCATGAGTCTTACATGATGTTCCTCAGTTCACAAATATTTTGCATCTCTTAAGT…	438	(TATT)6	55-78	GCCGGATCGAACACTTTACT	21-40	GGGAGGTTTACACACCCAAATA	104-125	105
99	Ebr00190FRA	GTGAACAAAAAGACATTCATTCAAGATTCAACATTCATGCCTAGATGGATGAATGGGAAGATAGATAGATAGATAGATAGATAGATAGATAGATAGGGGGTCAGTGGAAAGTCAAAGGACAGCCCTAGAACTCTATCATATTTTATAACATTTACCATATGTATGTTGAAACAGTCACTAGCTGAACATACAGTAACATGCACGTAAAGCCTGACTCATCACAGTGACACAAATGAAGACGTACAGATCCG	251	(AGAT)9	59-94	GATTCAACATTCATGCCTAGATGG	25-48	GGCTGTCCTTTGACTTTCCAC	104-124	100
100	Ebr00191FRA	CACTGGAGACAGTTCAAATGTGAGCATTGTGAGCAACTGAAGTGTTAGTTTGTATGGAAGCTCTGACAGCAGGTAAAATGACTTGAACATACAATATTTCACACACTAGCTTTAATAAAGTGTTGGAGCAGTTTTATGAATTTAATGGACTGCAGCTATTCACCGATATATTTTAATGATGTTCTATATATGTACTTTATAACTGGTATAGAGATTGTAGCATCTGCACAGAAAAGAGTGATCAGGTTTGATGTCAAAATGGGACTGTGAAGAATCCGGACTCATCATGCTGTCTGTCTGTCTGTCTGTCTGTCTGACTGACTTTGTGTCTGTCTGTCTCCTCCTTTGTTGTTTTTCTTCCTTTCAGCTGCTCTGCCTCTGCAAAGCAGCGGCTGTCTG…	459	(CTGT)6	290-313	GATGTCAAAATGGGACTGTGAA	250-271	CAACAAAGGAGGAGACAGACAG	330-351	102
101	Ebr00192FRA	GTCTTTAACTTGTTTTCTTATGTAGAACTTTTTCCAATAAAATGTAAAATCCGCTGCTGTGTAAGGCTTTACTTTTTGTACCCCACCCCCTTATATACTCTGTTTTTTTGTTGTTTTGTTTTTTGTTTGTTTGTTTGTTTGTTTGTTTGTTTTTAATTAACCCAACCACCAACCCAAGTGGGGACTTTTTCTTCTCCTGTTTTTCTTAATTATTCACCATTTCTTTCTCACTTATTTGCATGTAGAAGTGGAGCTCAGTATACAGTATGCAGGTGGTGATTACATACAACACAACCAATACACAAACATACAACATCACTCCAGCACAAAAACAGAACCAAACAAACAATGCAAAAACAAAACTAAACAATGTATCTCACACAACACGGGAACAAACTG…	574	(TGTT)7	124-151	ATGTAAAATCCGCTGCTGTGTA	42-63	ACTTGGGTTGGTGGTTGG	162-179	138
102	Ebr00195FRA	AAAAAGGACTAAATTACAGTGCACAAGTTTAAGGAGCTGATGGGATCGCATTTCACTGGAGTTGTACCTTGTGTAATTCCATGTGAAAAATAACTGATTGATTGATTGATTGATTGATTGATTGATTGATCGAATTGAATATATAAGGAACCATACTGGGAAGCAATAGCAACTGGTATAAAATCGTAAAATAAATAAACTTAAAAATGGACCAGCCCTTTACTGTATTTTTGTATTTATTTAAATTTCAGTTGTATTGCAAAGCACTTGTAAATGCAGATTCATTTTTAAGTCAACCCTACAACAATGCAAGCATTTTTTAAGATTTATTTTTTAACAATGAAATGAAATAAATGGAAACCAAAGTTGCTTACACAGAACAGCACTTTGATGGTAATC…	467	(TGAT)9	95-130	ACAAGTTTAAGGAGCTGATGGG	23-44	TATTGCTTCCCAGTATGGTTCC	147-168	146
103	Ebr00199FRA	TTCCCAAGGATGGCAAAGTCATGACTCACCCTACGCTGCCTCTGATTGGCTAGTACTCATTGCCTTTGTTGGTTGGTTGGTTGGTTGGTTGGTTGGTTGGTTGGTTCGGTTTAGGCATGACGAGTGACACTGGTCACAGGTAGGGGAAGAATATCAGGGTAATAAGCCAATCAGAAGTAGAAAAGGGTAGGTCATGCCTTCCCCATCCTAGGAAAACAAATATTTCAAACTGAAGGTACCTAGAAAGCTAGCCTATTAAAACAAATCTGTCCACTAGGTGGCAGTGCTCTACTAGTCACGACACCCATCAGGCACAAAAACATCTCCTCAGTAGATGTCCTCTTTTCAGTCTTTCCTTTTCCACTGTTCTCTCTTCTTTTTAATGTTTCAGCACTGCTC…	478	(GTTG)9	68-103	GCTGCCTCTGATTGGCTAGT	35-54	CCCTGATATTCTTCCCCTACCT	138-159	125
104	Ebr00200FRA	CAGAAGCAAGGGCGAAGGCTTCATTTCAACATTGGTGAAGACATTTATATAAGCACTGAATTTGCTGCATTCAAGTGATGTCTTCTGCACTAATTTGTGATGGAAATGACTTTATTTATGTCAGGAAAAACATAAAATTCAGGCTTTAGATGACGATTTTTAATGGAACACAATGCAATACAGCTGTCGGGCATTCTGCATTGCTGTCCTTTATTCCTCATGCCATACAGGCAGTGAACACAGAATGACTGCATCAGGGAACACTAGCTACTACTTTGTAAGATAGTGTTATCTATCTATCTATCTATCTATCTATCTATCTATCTATCTATCTAATAGCCTATTTATTCTCCTGTACATCAGCTTTTATCATTTACAGTTTATCTCTGCTGAGTCAGC…	469	(TATC)11	290-333	ACTGCATCAGGGAACACTAGC	248-268	GGACTAAAGAGTAAATCATGCCAAC	406-430	183
105	Ebr00202FRA	ATATTTGCTAATGTGGTACAATATGCCTAAATAACAATTCATTAGTTTCGAGTAACAAAATAATTTATTGTTGAGAAATAAAGAAGTTATATTTACTTAGCATTGTATTTTTTAAGAGGTAACAAATTTACTGTGTAAGTGTACATATTATCAAAAGTACATGTATCAGGTGCTGGATAGGTAAAGTGCACTGGCACAGATGTTGGGACACAATAAGAAACATTCATAATTTGTTTTCAGATAAGAGCGATGGATGGATGGATGGATGGATGGATGGATGGATGGATGGATGGATGGTTAAATCATACACAGATCAAACAGCATAAGAACGCTCAAAAAAGGTAAGCAAGGAAGTAAACAAAGAACTAAATCTTAAATTAGAAAAATGAAACTCAGACT…	486	(GATG)12	249-296	AGGTGCTGGATAGGTAAAGTGC	168-189	TTGAGCGTTCTTATGCTGTTTG	315-336	169
106	Ebr00203FRA	ATCAGAATCTACATATGCCTGGCCAGCCCAATAGTTGGAGTAAATCTAGTTATTGTTTCTAGTGATACTGTTAACTATTAAAAGTGGTATTTGGTCGAAACCAATTCTTAAAAACTCAAATGATTTAGGGAACTGGGCAAGAGACAGATTTAAAAACTAATAGAGCACTCACAAAGCAGAATCTATTTTGTAAGAGACATGAGGTGCTGGGGTCTGTGTGTGCGTGCGTGCGTGCGTGCGTGCGTGCGTGCGTGCGCTGTATTTTTGTTTCTAGTTAAGGTTTTTATTTTTGCTTTTTAGTTTTGTTTGGGTGAGATTAGTAACTCATATTTTAAGAGTCCACTTGTGGTTATACGTCTGTTTCTGAGTTGAACAGCACCTGCG	384	(GTGC)9	220-255	TGTAAGAGACATGAGGTGCTGG	189-210	TCAGAAACAGACGTATAACCACAAG	343-367	179
107	Ebr00204FRA	AGTCCAAGGTTGCAGGACACACTGCAAAGAATAGGGCAACAGTGGCTCACCGATGCCCCAACATTGCTGGACAGCTGACTGTCAAGGTCTTAATAAGGATTGTAAATCAGCATTCTGCATAACATGCATGTGCGGTATTTGTGGGCTGAAAATTATAAAATCATTTGCAAGATTTGTAAATTTGAGGGTACAAATCAGTTCTTTGTAATAATATCTGTTTCTAGTAATTCATCACAAATAATCTATCTATCCATCCATCCATCCATCCATCCATCCATCCATCCATCTATCTAATTTATGGAGAGACGACTTTGGAAATAGCAGAAATCTTAAACTGCACCTCATAGAGCACCTCACACAGCAGCTGCACATTTTCTCCTCTGCTCATTTCTTGTCTGA…	467	(ATCC)9	249-284	CGGTATTTGTGGGCTGAAA	133-151	ATTTCCAAAGTCGTCTCTCCAT	298-319	187
108	Ebr00205FRA	GCTTTGATGGGCCATGCTGCTGGAGCATCACACAGGACAGCACTCCGCGAGTTAACAGTGATTAACCTTGATCTGTGTCTAGAATAAAGCTGTTTAAAGTCCTTGAAATGGCCTTGAAAAGTCTGTGAATCTGATATTTAAGAGGGTGTGGGAACCATGCTTTAGATTATCTGTCTTATGTTTGCTTGTGTGGTGAGACACTATCTATCTATCTATCTATCTATCTATCTATCTATCCAGGTGGATGTCCGGAGTCAAGACAATCAGCTGTCTGACAAAAGGCTGTTTGTGGGCACACACTGCTACTCGGCACTCAACAAGGCTCATGTTAGAAAGGAAGATATAGGTGGATACTCTGTACAGCAATCTCAGAGAGGGATACATGAAGGCTGCAGAATT…	451	(CTAT)9	201-236	ATGTTTGCTTGTGTGGTGAGAC	178-199	GAGTGCCGAGTAGCAGTGTGT	295-315	138
109	Ebr00206FRA	ACACACAGATAACATGCATTTAATTCTAATTTACAACCCATACACTGGTCTGTTGAGTGTTTTTAACGTCTGTCATTTTTGCCCTCTGTTCTTCTGTCTCTAGTTCCTTTATTTCCATCTGCATGTACACTATTCATATAATGAATGAATGAATGAATGAATGAATCATTTATTTTCATGTCTGGCCATTTCAACACGGCCCACTCCTTATGGGATTATTCAGTGCATTTAAAGAAAATCATTTCTCTTGCACCATCACGCAGACACAAAACTAAATAAATAACAAATATAAAGCTAACGATTCAATACAAAACACTGGCATAACAAAACAAATACCTAAATACAAATGGAAAATAAACTAATTAAACAGATAAGTGTTCAGAATAAAGAGACGTGGGA…	462	(AATG)6	140-163	TTTGCCCTCTGTTCTTCTGTCT	78-99	TGAATAATCCCATAAGGAGTGGG	200-222	145
110	Ebr00207FRA	AAATGAGGGGGACAAACTTGAATTTTCAAAAATAGAGGGGGACATCCTCAGTGTAAATTATGCTCTTGCCTAGCTCTGTATAATAGTCTTCTAAGGACTGAGAACATACTGTATCTGAAAGGGCTAAGTGACTCTTTTTTAGGCTATGTCAATCAATCAATCAATCAATCAATCAATCGTTTGTCAAATGGAATTACAGAAGGTACAATCCAGTGAAATGCGATCCAATCAGCCCTCTTAACTTGTGCACTGTAATTTAGTCCTTTTTTTAGTGTTCTTACACTGTTGGCAGCTGCTTAATTGTCCATGTTTCCAGATGGTTCGAGTAATCCATGGTTTCTAGTTATGGCTCCATGCCTGTGATAGCTATTGCTGGAGG	379	(TCAA)7	149-176	ACTGTATCTGAAAGGGCTAAGTGA	108-131	CACAAGTTAAGAGGGCTGATTG	226-247	140
111	Ebr00209FRA	AGATGCCTGTCCTGTGTTGTGTCTTTGTGTCTAAATAATTGTGTGTAAAAGTTAAATCCACTCAGATTTAATGGTGGTAAAAACAAGCAAAAATAAAAATACAACCCAAAATAAATTACTCAGTAGGTTAGAGTTGACCATCCATCCATCCATCCATCCATCCATCCATCCATCCATCCATCCATCCTCTTGGGGGACCCTGGAGGTGTTCCCAACCCAGACAAAATATGTAATCCCCTCCAGCGTGTTCTGGGTCTGCACCAGGACCTCCATAGCATCCCATAGCATCACTTATGATCCACTAGACATGTGTGGCAGTGTATTTTTCTGCAGAGACTCGGCCCTCTGCCTGTATGTTCTTATTTTCTTTTAATTTAACTGTGGCTGGGTCCCTTAGCC…	440	(CCAT)12	138-185	TGTCCTGTGTTGTGTCTTTGTG	8-29	TTTGTCTGGGTTGGGAACA	207-225	218
112	Ebr00212FRA	ACCAAAGACGCTTGGGAGTAAGTTTTATTTTTTCATTTATTTATTTAACATTTTTTCTGTCTCCCTTTTTCCCAATTGAAGTTTGCTTAATCTATTTAATTCATTTGCACCCGTGACTCTTCCCCTTTCGCATGCTCCTCTTGTTCTAACTCATTAAAATAAAACAAATAAAATACATACTTAAATAGAGTGAAAATCCAAAATTTATTTACAAAAAATGCTACCAAAGAAGCTTAGAAGTAAGTTTTATCTCTATCTATCTATCTATCTATCTATCTATCTATCTATCTATCTATCAAGTTATTTATTCTTTAATGATGAAAATATAATATACAAAACTTAAGGTAAACAATAGCAGCACATAGAGATTAAATTTAAGTGTTATAGATACATATGAAG…	458	(TCTA)11	252-295	CATGCTCCTCTTGTTCTAACTCA	131-153	TCTCTATGTGCTGCTATTGTTTACC	344-368	238
113	Ebr00215FRA	ATGACCTCAATGACTCTGTAAAGGTGAACACCCACACAGAGTTTAAGGCCTGAGACTCCACACCGGTTCGTTTAGAACTGAGAAAGCCTCTTGGACTCAAACAAGTCTAGTTGCCTACGATATAGCACTTCAAATTTTGAAGCAAGTTTTTTGAATTTCATCCATCCATCCATCCATCCATCCATCCATCCATCCGTGTAATGCCTTACCCTATTCAGGGTTGCGGGTGGTGCTGGCGCTTATTCCAGCTGACATTGGGTGAAGGGTGGGGTACACCCTGCACAGTTAACAGACTAATCACAGTGGATGTTTGACTCAGAGTATGTTAATGTAATGTTATTGATGATGTTGGTAAAATTGGTCTGGTGCTTGTATATTGCCTAGTCACACACTTTGTTG…	525	(CATC)9	159-194	GAACTGAGAAAGCCTCTTGGAC	75-96	AATAAGCGCCAGCACCAC	227-244	170
114	Ebr00218FRA	ACTTCCCAAACAAGCAAGCAAGAGGGGGAGGGGAGGAGAAGAAAGAGACTGAGATAGATAGATAGATAGATAGATAGATAGATAGATAGATAGTAAAAAGCAGAGCTCCAGACTAACAGCATCCAGTCGTCCCGGGGACAAAAGACATGTTTGGGACAAAGGGACAGGCCTAAACTTGGCCAGGACACCTTTAGAACCACAGGACACAATAAACTCACTGTTGTCACATCAGGGAACACACCCTATTGTTTTTCTGTTAATGCGACACTGAAAAAACAAATTTGCGCTGAAATTGGCAGGAGGAAAGCTAAAGTTAGCTGTTAGCAGCTGGTAGCCAGTGGCTGTAAACTAACAGCTAACGGAGGTTGCATTCAGTCGGCAAAGAGGAGAATTAGTCAA…	495	(AGAT)10	52-91	GAGGGGAGGAGAAGAAAGAGAC	28-49	GACTGGATGCTGTTAGTCTGGA	107-128	101
115	Ebr00221FRA	GTTTATGTCTGATCCAGGAGCTGCTGTTAAAGGACAAAAGCTGTAAGAACTCACTGAGACCTTCAGTGTTAACTGTGTTCTGTCACTACTGAATTAACACTCGTCATCCATCTGGTTGCCTCAATGCATTCTGGTCTGTTGAGGCTGTTCTGATGAGTCCTGCACTGTCCTGCCTGTCTGTCTGTCTGTCTGTCTGTCTGTCTGTCTGCAGGTACACAAAGATCGGCTATGCTGGAAACACTGAGCCCCAGTTCATCATGCCCTCCTGTAAGCTCACTCTGAAACCTCCACACGTCTCTAAACATCTTTGGTCTCTGTGCACAAAAATATAGGACTGAGGGAGCATTTCAGCAAGGGAACATAGCGTTGTGGGAACATAACGTTGTGGGAACATAGAGT…	425	(CTGT)8	174-205	ATTCTGGTCTGTTGAGGCTGTT	128-149	GTGGAGGTTTCAGAGTGAGCTT	270-291	164
116	Ebr00222FRA	ATTGTGCGTATGCGATCGCACCCAAGGATTGAGATGTAGGCATTTTCTGCACCGCCAAGTTTTTTGTTTATTTCCTGAGACCTGCTTATTTATTTAAGAGAACATTAGTCAGCAGAACAAAGCCAAGCGAGCTAGTAAAGAGCTCCATTAAAGGCCTTGAAAAGCTTTTGTGTTTGATGGATCCACTTGTGGAGCAAGCTGCGAATGAATGTCCAATAAATTATTGAAATGGCCTCATGTCATTGCATGTATGGCGGGTAATATTTAATGAAATCTGTCTATCTATCTATCTATCTATCTATCTATCTTTGAGATATGCAGTGTGGGTTTGGCATGCTGGTTGCAGTGGTCAGTCACTCAGCTGAAACCTCCAGTAGCGCTGATGCTGTGCCTGCAGTA…	463	(TCTA)7	278-305	AGCAAGCTGCGAATGAATG	193-211	CCAAACCCACACTGCATATCT	312-332	140
117	Ebr00226FRA	GCAGCTTTGTGGCGCCCATAGAGGTTCCTGAATGCGGCTTCACCTCCCCCAGGGCTGCACAGCATAGCACTCAGTTCTCACACTCACAGATAACACAGAACACACACACATAGACAGACAGACAGACAGACAGACAGACACAGAGACAGACAGATGGACAAATGTACAGACATCCCAGACACACTCGTTATGAAATGCACCTGCTACCGGGTGTCATTTTCACTAAGCACAGTAATTCTGTTTCATTTACATTCAAGTGGACTGATTTGCCCTTGTTCCTTGACCTGAGCTCACTCAGTGTCCACCAAATGTCATTCAAACCTGTAAACATGTTTTTGAGATGCAGACTGAGCCGTGGGAGTGAAACATACCTGCAGATAATAAGATAAACAAACACTA…	407	(AGAC)7	112-139	TCACACTCACAGATAACACAGAACA	78-102	GTAGCAGGTGCATTTCATAACG	186-207	130
118	Ebr00231FRA	GAAGACTCGGACAGCGAGAGTGAGGACCCCTTCACCTCCCATCAGGCACGTAGACAGACGGCCTCGGGGTCTCAGCGAGGGGCCATGGCCCCCTTCTATAATTACCCGGGGGCCGGGTGGACACCCCCCTTTTCTAGCGCGCCGCCCCTCCCGTGAGTAACACAGACACTCAGACACACAGACAGACAGACAGACAGACAGACAGAACGTCCCAGATGTTGCAGGAGGAGGAGGAGGTTGCTCTTAGATACAGTTTTGACATCAAGCTTGTGTTTCTGTGTCGATATCTGTACCTATGGGCAACTTTTATACTGATCGCCCCCCTAAATCAGGAAGGCCAGAGTACAAAGAGTATACTAAAACAACACATAGAGACAGATTGAACACTACTGAGACGTT…	509	(ACAG)7	178-205	AGACGGCCTCGGGGTCTCA	56-74	TCCTCCTCCTCCTGCAACATCTG	213-235	180
119	Ebr00232FRA	GGTCAGACATCTAGAGCCAAAAACGCCAAAAAATAATCTAAACATTTGAAAAGAGATGCCGATGAGACAAAATAAAACTTCACTTATTGTTTCGTCACGGTTAAAGAAATAACCATCAAACACAACACTGAGAAGTCTTCAGTGTCCTCAACATCCATTCATTCATTCATTCATTCATTCATTCATTCATTCATTCAGATGACTGTTGTTTGCTTTGTTAGTTTATTACACATTAATTGGTGCTTATTTTTTTATTTACATTTGGTTTAATTTTCTTCAGTCTGCAGTCAGTAAACACAAAACCTCTAGTTCCAAGTTTTCTGAGTCCAAATCTGCCAAAGTACCTGCAGTTAATAACTCGGTCAAAGCTACAAGCTTTAAACAAAAAGGCCTCAACAG…	401	(CATT)10	156-195	CCATCAAACACAACACTGAGAAG	113-135	ACTTTGGCAGATTTGGACTCA	322-342	230
120	Ebr00235FRA	GCACAAACCGTTGAGCATCCTTGGTCACATTTACTGTCCACCTCTGCGCTAGCTGTGTTTGCATCACGTTAGCTAACCTCTTCACTGGTGAGCCGACTGTTAAATAAAGTTGGACAAATTCGGTATGAATTTATAAATGAAATGCCTCAGCTGTTCTTTCCTTTTAAGCCATACGCTTTGCCGCTCCACCGTTTTATCGACGTGTGTTTGTTTGTTTGTTTGTTTGTTTGTTTGTTTGTTTGTTTGTTTTGACGCAGTCTCGTTTGTTTTTAAACTGTCACCGTTTCCGCTTTCTGAATTCCAACGGTCACCTGACTGACCCCGAGTTCAAGTGCGGTCGGAATAATCGGAATATTGAGATTCCTACTGAGAAAAGTCACTTGAAGGCCTCTCAAGTCG…	447	(TGTT)11	205-248	TCCTTTTAAGCCATACGCTTTG	159-180	ACTCGGGGTCAGTCAGGTG	309-327	169
121	Ebr00236FRA	GCTTTTGTCTCCTTGTATTTACATGTATATTACTGTCCACATACTGTTTGATTACTTGCTGCTGTTTCACAATTATTTCCCAGTTTGGGATCAATAGTGTACTATCTATCTATCTGTCTGTCTGTCTGTCTGTCTGTCTGTCTGTCTGTCCAGATGGCCAATGTCAGGGTGAGTCAAACCAGATAATGAGAAGATATCCTGGGTAAATTGAACTGGTTTCACAGGACAGGCCTCAGCTGGCCCCCAGATATTCTCACATTATCTAATCTGGTTTCCATTCAGATAAATTTGGATTCCCCTGTAATAACGTGGTATCAGTTTATTACTTGAGTAAAAACAATTATACTTCTTTCACCACTGACAGTAAATTCCACAACAACACACAATACACTAACATTA…	483	(TCTG)9	113-148	TGATTACTTGCTGCTGTTTCAC	49-70	ACCAGTTCAATTTACCCAGGA	197-217	169
122	Ebr00238FRA	GCTGCCCCGCGACCTGGCCCTAGATAAGCGCATGAAAATGGATGGATGGATGGATGGATGGATGGATGGTCTCTTCCTCTTCAAAACAAACAAACACAGCAATTTAAACAAGTAAAAACACTGAATAAAACAGTTTCAAGTTAAAAATAAGTGTTTTTCCAATGTCGTCGCAGAGGGGCTGCTAACTATGGTGGCCAATGTGACAACATGAAGGGCCCTATTTAGAGCCACTGTTTGGTTTTTACATGCTGGGCTACTGTAAAACACATGGCAGACTCTGTGGATGAGGACCTGCTCCCTATGTAGATATAAACGGCTCATTCTAATGTAATGAAAACCAGGAATTCTTATTTTCAGGAAAAGAAACATACCTGTTATATTCCCTCTCTGCCAATATCG…	473	(ATGG)8	38-69	GCCCTAGATAAGCGCATGAA	17-36	CTGCGACGACATTGGAAAA	155-173	157
123	Ebr00241FRA	ATGCCAAAACATCATACTTTGGCTGTATACTAGTAAATGAATCCTGTTGACTTTTTACCCCACAATCAACAAAATAATATTACATCTGCAGGAGAAATCAGAGCTGTTAAAACCTTTCTTGTTACTGTAAATGGCTACTGCTCAGGAAAAGATTTAGTGACTGAAGGCCTGCAAAAATTGCCATTTCTCTATGTTTAGTAATGTGTTAGATCAGTGGCCCAGACACAAAACACATCTATCTATCTATCTATCTATCTATCTATCTATCTATCTATCTATCTATCTATCTATCTATTGTCCATATTATTAAAATATGGGTAAAATGTTATATACGAACATTCATAGTATTACACATACTGAATATATCCTCTTAAATTTCATCGCATTCCAATGTATTAT…	462	(ATCT)15	234-293	GGCCCAGACACAAAACAC	216-233	AATACCAAGAGCACAGCAATCT	407-428	213
124	Ebr00242FRA	ACCACAGCTCGTGCATGTCAAAAATCTTCCCACAATCTCAAGAGTTCAGTGGGATCGCGGATCCTCATAAAACAAATCAGGAAATCAAATGCAAAATAGCATCTATATTTATATTATAATATAAATTTATTTAATGACAGGATTTTTTTTTACAACATACACCTGGTACTCACATAAGGCTAGCCTGTCAGTCAGTCAGTCAGTCAGTCAGTCAGTCGGGTTTGCAGCGTCGGCCTTAACTTTTTCAAGACTGCAACTCCTGGAGAATCTCAGACAGGGAAATACACTTTTCGTGAGCTGACTAAACAGCGCGGTCTTACATCGCGCTCTGATACCGAGGGTAAAGCTGGCATACTCTCCTTCACTGACCAACAGCAGCAGCAGCTCTGAAAGACACTA…	492	(GTCA)7	187-214	AGAGTTCAGTGGGATCGCGG	41-60	GTTAAGGCCGACGCTGCAAA	221-240	200
125	Ebr00244FRA	AGCTCAGGACAGCACCATGGGCTATGTGGTGGTTGTTGACATGAACACTAGGTGCGGTAAAAAGGTATCAGTAAAATAACTAACTATATAACCCACATAACTGTGAGCCAGGGGGCTGTGATCACATGACCTATGAGCTGCGGGCTATTGGGCACATGGGAGGAAGTCAGGTAACATAATAATAATATAAAGTAGATAGATAGATAGATAGATAGATAGATAGATAGATAGATAGTAATATAAAGCAGTGGTTCCCACTTGGTGGCTTGCAGTCCAAAAGTGGGTTGCAGGTCCATTCCGAATGGACCACAAGTGGTTCGCCAATGTGTCAAGCTTGTAAATAACACATTTAATTTTAGTACAGAGAATTTTTAGCTTGAAGCGCCATTTCCCATTGTT…	475	(TAGA)10	193-232	CACATGGGAGGAAGTCAGGTA	153-173	CTGCAACCCACTTTTGGACT	271-290	138
126	Ebr00245FRA	TTGTAGAGTTCCACTGAGACAGACCTGAGAGGACAGACTTTGTTCTTTTTAAAGAATTTCTTATCATTTTCTAATAAATCCAAACAGTGCTGAGGGTGATGGTTCAGTACTAAACATTTTTGAGCATTTTTAATAAAAAAAAAAGTGGGTTGTCTTTTTTTTTCTATTTTAAGTATTAATTGCAAAGTACCAGCAGCCATAGATGGCAGTCTGTCTGTCTGTCTGTCTGTCTGTCTGTCTGTTCACCGCGAGACATCAGAGGAAGCATGTTTGTGCTGCGAGAGCAGAGAGAGGACAGCAGGCACATCACCGCACTGCTTCTTGTTTTGCCTTATCTCCAT	341	(GTCT)8	209-240	GCAAAGTACCAGCAGCCATAG	182-202	GGAGATAAGGCAAAACAAGAAGC	317-339	158
127	Ebr00249FRA	CCTGAGTCATCCTCCACCTTCATTTGCATCAGTGTGTGTGAGTGTTTAATGTAAACCTGCACAGGACTGAAACTACTGATCACACCTGCAGTCAGTCAGTCAGTCAGTCAGTCAGTCAGTCAGTCAGTGGCCTCTGATACACAGATTGTACTTATTACCTACGTCTGATTTGCATCACAGAGACATTTATCCTCCTTTTATTTGTCATTTATTCGCTTTTTTCCCGCTGCTGACTTTGTGTCCCCTCGGGGGTCGATAAAGTCTTTTTATTTGGACATGATGAGGAATATTTATGGGGGCAGCAGGAGCCCAGAGGTGTGTTTGAGGGTTGCTGGTTCAGATCTGAGCACAGTCACGTGCCCTTGAGCAGGCAGCCTCAGGTGGCTGCTGTGAATAAAC…	437	(CAGT)10	89-128	TGCACAGGACTGAAACTACTGA	58-79	TGATGCAAATCAGACGTAGGTA	156-177	120
128	Ebr00253FRA	GTGTTTCATATTTAAAATAAATATAAACAGATATTTCTGTAAATCAGACGAGGAGTCAGATGAAATAAATAAAAGTGCACCTGTAGTTTTAAAGCTACCTGGTCGAGCGTCCAGAGCTTCCGGGGCTCCGCCCACTGCGATGACGGCGACGTTTCCTCCTGCAGGATGACTGACGAGGTGAGACAGGCTGGACTTACAGGAGGACACCAGGCCTTGACAGACAGACAGACAGACAGACAGACAGACCAGGCCTGAACTCTATTATCTCTGAAGATCGATGATGAAACTGGTCCTGTGTGACTGTGCTGGGTCAGCCAATCAGACGAGCAGCTGTCGGCCTCCTCCTGCTCCGACCTGTCACACAGTGTAAACTCACTGATGGACAGACAGCTAGCTGGA…	460	(GACA)7	216-243	AGGCTGGACTTACAGGAGGAC	185-205	AGCACAGTCACACAGGACCA	288-307	123
129	Ebr00254FRA	GTATGCTGTAAAGCCCTGTGAGGCAAATTGTCATTTGTGATATTGGGCTTTATAAATAAAATTGATTGATTGATTGATTGATTGATTGATTGATTGATTAATGAGGACAGTTGTACATTATGAGGACAGTTCTTCAGTGGTTAGATGATGTCATACCATCTTCCCGATCATCATGACGTAGGGCCCCAGGTACTTGTTGACCCCGAAGATGTCGAGGACGCGGATGTACCAGAAGATAATGTCGACGCAGTAGATGACGCGGCCGTAGCCCATGGACGGTTCGCTCTGCAGACGCAGCAGGAGACCAAACAGGAAGACGGAGATGGCGACCAGGTCTGTGATGTTCCAGTAGTCTTCCAACCACACATTGATCTTCTGCTTCAGCTTCCCCGGCTCTGA…	434	(ATTG)9	61-96	GTAAAGCCCTGTGAGGCAAAT	8-28	ATGATCGGGAAGATGGTATGAC	150-171	164
130	Ebr00256FRA	TGGCTTTTGATCTGCATCTGTTTCAATTTCTGGCTGTCTGCATTTTTAGCAATTTCATTTGCACTGTAATTCCAAAAGAAAAGTGTTCAGTTGTGATTTAAAAAAAATATCTATCTGTCTATCTATCTATCTATCTATCTATCTATCTGTCTATCTAATCCTGCATGTTATGGTGTTAGTTTAGAGACCAATTTAAGAAATCAGCAACCTCTTGACACTGTAGGATCTAATGCATATCACTGCATATCACAAACCCTTTTCCTTTAAGGCCGCACTGTTTGATAATATTAGCCTGAATGTAGCTGAAGCACATTTAATGGGATTTATTGTTGCAACGGCAGCTCAGCGAGTATACAAATGCAGAGAAAAAGCATGATGAGGGTGTGCATAATGGCAGCC…	461	(TCTA)7	118-145	GCATCTGTTTCAATTTCTGGCT	14-35	GGTCTCTAAACTAACACCATAACATGC	163-189	176
131	Ebr00257FRA	AACAAGACAATGAATGACTTTAGGGAACAGTTCAACATAGGGGGCATTATTTGAAAATTAGAGACTCTCATGTGTGTAATAAGGTAAATTTAAAGCTACCAAGACCTACCTACCTATATATCCACAGCCCCTTTCCCACTGCACAAAAAACAGTATCTATCTATCTATCTATCTATCTATCTATCTATCTATCTATCTATCTATCTGTCCCTCTGTCTGTCCCTCTGTCTGTCTATAATACATTTTGTTCTTCATCCTGTCTTTCCGCCTCTCTCAGGAGCTCATTATCTAATTACCCATCATCCCTAGGTACATTAGGGATTCTGGCAGGCTGTCGCTGGGCTTGTTTATATGACTTAGAACAGACCAGTGCACACATGCACACTCACCATCCCTGTA…	478	(TATC)13	154-205	TATATCCACAGCCCCTTTCC	117-136	GACAGACAGAGGGACAGACAGA	212-233	117
132	Ebr00260FRA	ATCTTCCGGGTTGCTGGGTTGAAGATGTGCGTAAGAGATTCACCTTTTACAATATGTAGCTTCTTTGCAGCAACATCCATATTTGAAGCATTGCCTACTGACATGACTATTAGGGCTGGCTATTGCCACTGATTTCCTGATTGATTTCCTGATTGATTGATTGATTGATTGATTGATTGATTGATTCGATGAGATTTGATTCAATTTGTGTGTCTGTGTGTGTAGCGTAAAGTGGTGCAGCAGCCCCAACGCACAGACAACAGGAGGAGAGGCTGCTGGAGCATGATGATACATAACACCAACAACATAAAAAGTTAGCTAACAGTAACAGATAAAGAGAC	341	(TGAT)9	150-185	GCCACTGATTTCCTGATTGATT	125-146	ACGCTACACACACAGACACACA	207-228	104
133	Ebr00262FRA	AGACCAAAGGAGACGACTCTAGAGCACCCTTACTTTAGATCCATTTAAACAGAATCATGCAAACAGCGATCCCCCCCTTCTGTCTGCAGGAGGTCCGTTTATAAAGGGTTAATCGTCCATACAGACACACAGACACACCCGATGACAGCAGAGTAAAAGGCCAAGGAGTCAAACCAGTAGTTCAGTTGTAAAGGTATTAATAAAAGCTGGACCACCCATCCCCACCTTGAGTCAACATTGGCCATCAGTCACAGTGACAACCGCGGGCAGATTTCTGGGATAGCAGCAGAAACAAAGAGACAGAGGAGCAGAGAGAAAGATAGAGATGGTGGAGGGGATAAAAAACGAGGGGAGGGAGGGAGGGAGGGAGGGAGATATATTATTACAGGCGGCTGGCCT…	439	(GGGA)6	350-373	AGATAGAGATGGTGGAGGGGAT	318-339	TGTTCCGTTTAGGATTTTACCG	411-432	115
134	Ebr00263FRA	GTCTGTTTTACTCCTGACAGATGGAGGCTGTGTAGTCCAGGTGTAGGGTTGTCAATCAAATGCTCAGCTCTTGTTGAAGTGGCCCTGAGCATGACAGTTATCCCAAACTTCTGCTGTGTATAGGGAAAAAATGTATGTGTTATGAACCTATAATTTTATCTAATAACATTAATAGACATCTAAATTGATTCATTTATGTGACTATAAGGAACCTCTATACATCCATCATCCGTCTGTCCGTCTATCCATCCATCCATCCATCCATCCATCCATCCATCCATCCATCCATCATCTTTCGCTTATCCTGAGCCAGATTGTGGTAGGCAGCAGACTAAGCAAGGTATTTCAAACTAATTCTTTACTGTGCAAC	370	(ATCC)11	244-287	CCTCTATACATCCATCATCCGTC	212-234	ATACCTTGCTTAGTCTGCTGCC	323-344	133
135	Ebr00265FRA	ACTGAAAGAGTGCAAGAAAAAGCGGACGTGGCTGCACGAGGCTAATGAGCGCTGTTTTTTCATACAATTTGGGTCATTTTTAGCGCAGTGGGTCTATGTTTAATATGAATGCCAGTGGAGCTTTCTTTCTTTCTTTCTTTCTTTCTTTCTTTCTTTCTTTCTTTCTTTCTTTCTTTCTTCATTGTACAAAATATTTTAATCAAATGCTGTAATGGTGCATGAGCATAATGTTTTGCCAGAGGAGGTAATATTACCCATGGAAAGAGGAGGAAATGTCTGCTTTGACAGTGTAAGCAGTTGGCTACATCCACTTACTAATAACCTTCATTCATTCATTTTAAACTATAAACTACTGCTACATTTGCACCCAGCATGC	376	(CTTT)14	121-176	AGCGCAGTGGGTCTATGTTTA	82-102	CTCATGCACCATTACAGCATTT	202-223	142
136	Ebr00266FRA	AATTGGTGACTCTAAACTGGCGTGAATGTGAGAGAGTGTGAGCACTTGTCTGTCTCTATGTCAGCCCTGTGACAGTCTGGCGACCTGTCCAGGATGTACCCTGCCTCTCACCTAATGGGAGCTAGGATAGGCTCCAGCCCCCCCTGCACCAGGATATGGAAAATGAATGAATGAATGAATGAATGAATGAATGAAGACTTGGAACAGGCTCAATATTCTGATTGATCCATGCCAAAATAGGGGACGCCATCATGAATATTAAAACTATAAAACAAATTTTCTCCTGTTTTTTAACCCCCAAAAGAGAACACAAGACATGTGACTAACAATGCAGATATGTGAGCGTGTTGTTTAATTTCAGTTGGATAAAGGTATCCACCATTCAATTCTTCTAAATCA…	470	(AATG)8	162-193	GTACCCTGCCTCTCACCTAATG	96-117	ATGATGGCGTCCCCTATTTT	234-253	158
137	Ebr00267FRA	TGCAAGCCTAACTGTGCTGCCAAGCAAATAGGTAGTGTGTATACATATGGTGCAAAATCAGCCCCCTTTCTATGCAAATGAGCCTCTTTGCAAAAAAAAAAAAAGTCCACTTCACAAAGATCAGTGCTAACAGCCACATGCAGTTACACTGAAATAATTAGTGTCTTTAAAAAGTTGGTGGTAACTGAAGTGTACTAACAGATTAGGTTATTAAATGTTAAATCTGGGCTGCATAGGTAGGTAGGTAGGTAGGTAGGTAGGTAGGTAGGTAGAGATGGTTAGATAGGTAGGTAGAAAGGTAGGTAGATGGAGAGAGAGGGCAGAGAGAGAGAGAGGTAGT	340	(TAGG)9	234-269	ACAGCCACATGCAGTTACAC	130-149	CCTACCTTTCTACCTACCTATCTAACC	277-303	174
138	Ebr00268FRA	AGTGCATATCTCCCTATTTATAGGGCTAATGTTTATTGTACCTTGTCCCTGTCTCAAAAATAAAATCACTCACTCACTCACTCACTCACTCACCTGACCATCTCTAGAATGGCCTGTGGTGCAGGTGCAACCTTTGTTGTAGTAGGCAGTATCTTGCCATTGGGGTCTTGATAGTAGCCATGTTGGAGTGGGTCAAAAGGTTTTTGCCACATCACAGTGGCTTAGGCACCACACCCTACTTTGGACCCGGACACGTTCAGTATGTTACTGCAAGGGCATCGACTGTGGAGGCAGCTTGCTGCTTTCAGCCAGGTGCTTGCAGAAGAGATGCCACCTTAGGTCTATAATGTTTTTTATGTCTATGCCTTTCGGGCAGTACACTGAGCACACAAACTTTTC…	481	(TCAC)7	66-93	TGTACCTTGTCCCTGTCTCAAA	37-58	ATGGCTACTATCAAGACCCCAA	160-181	145
139	Ebr00269FRA	ATATGCCTAGAAGCTAGATCATCTCTCTCTCTCCTTCTCTCTCTCTCCTCATCTTATTGTCTGTCTCCATGGTTCTTTTTCTACTCTCTTCCTCCGTGCACGCTTGTAGACTATCAAACTTCACAGCTGTCAACATGAGCCACATTCATAATTCAAAGTGCCCAGAATCTATCTATCTATCTATCTATCTATCTATCTATCTATCTATGACCTTTCTCTGTCAGAATATAGAAATAGTAAACAGTGTACATCTCAATCAGACCGCATGCAGACATAACAACAGACAACAACAATGCTACTTCATACATAAGCACCTGCACACACACACACACA	333	(ATCT)10	167-206	AGCTGTCAACATGAGCCAC	125-143	GTGTGTGTGTGTGTGCAGG	314-332	208
140	Ebr00270FRA	TATCGGTCAGAATGATCCTTAAAGGAATGGGAAACACTGCACTGCACTTCTACTTTTACCTTAAATAATGTTTATACCGTCAGCTGATCCTGTATTTTAACCTCAGTGAGGTTTCAATACCAGACTTTTACTTGCACTGGAGTATTTCCACAGTGTTTTTATCACAGTAAAGTATCTAAATATTTCTTCCACCTCAGGTTATTTTGCTTTTTGAGGTGGATTTAAACATTTTTGCTCTGTGGCAGCAGCAGACCTGTTGGTTGGTTGGTTGGTTGGTTGGTTGGTTGGTTGGTTGGTTGTGTGATGAGAGCTGTAGCTTGTTGGCTCTCAGACTGAGCAGCTGGTTTTAGTGGGGAACCACAGATATGGCTGGAATTTGTCTTTGAAGCTAGGAAAAAC…	461	(GTTG)11	256-299	TGTGGCAGCAGCAGACCT	238-255	CTTCAAAGACAAATTCCAGCCA	367-388	151
141	Ebr00273FRA	ATATAAAGAAACATAAAGTTTCAAGTTATCCTCTCAATATGAAACGTACAAATGCAACATATCCATGGTTTGCAGAAACAGACAATGCCAACCACTTGCCAATGCCTCTATTGATTAAGTTCATTTAATAATGGCTAACAAATTATTTTCTAATGCTTATCATTCATTCATTCATTCATTCATTCATTCACATTATTTATATTCCCCATTCATAAGAGAACCCTTTGGTTGCCAGGTTGTGAAAATTCCCTTGGATTTTTTTTCCCTTCCATATTTGCCAATAACGTTGTTCTAAATGTTGGTAATCAATCAATAAATGCAGGATACAGTATGTTCTGGCGAAATGGATTTTGATCCAGATCCTCTACGACTCTTTTCCTGACATCCATTTAGTTAACC…	464	(TCAT)7	160-187	AAACAGACAATGCCAACCACTT	76-97	AGGGTTCTCTTATGAATGGGGA	203-224	149
142	Ebr00280FRA	GAAAGGGAGGGGATAAACTGAGTAAGTGGGCATGTAGAGGTTTGGTGTGGCTGTCAGTAAAGGCCAAAGGTCAATGTTAAACACATACTAATTAGAAAATCCTCAGAAACAGTGTTTTTATCATCATGTGACACTGAAACTATCCCTTGAAGCTCACACTAATTAAACTTTAGAGGACACCATCTCTAAATCTCCCATTAAACAGTGGAGAGACATTTACTATCTATCTATCTATCTATCTATCTATCTATCTATCTATCTATCTATCTATCTATCTATCTCTGGGTTTTCTCACACAAAATTTGTACACTGGTTTAACACAACTATTGTACAATATGAGAACATTGTACTTGCATTTTTTCAAATTCAGTTAAATCAAATTAAGTAGGCAAAGCACGA…	420	(TATC)15	221-280	CCCATTAAACAGTGGAGAGACA	194-215	CTCACAGTCCATCGTGCTTT	391-410	217
143	Ebr00282FRA	TATTTTATTAGATTCTGGGATTCTTCTGAAACGCACTGCAGTATGTCTGCTGGAACAGAGTCGTCTAGAATGACCAACCTGTTGACTGTATCAGGGAACAGTAGTATCTTTATAAGATGTGCTGTCCTTTACTATTTATATAACTTATTGGTCCCACCAGTCTAATTGCACTATTGTATCATATATATTGTTTTTTGTATTGTGTTATGTCTGTATGTACCTTTAATTTTCGAGAGAAGCCAAATTTCCGCTGAGGTGGACGATAAAGTTATCTATCTATCTATCTATCTATCTATCTATCTATCTATTTGAAATTGTACATTTCCCATGAAAACAGTTCAATCAGGTGAGACGGGTGAGTGAAGTAAGATAATATTTAATACAGAATATGAGTGTACAG	400	(TATC)9	270-305	CCTTTAATTTTCGAGAGAAGCC	220-241	ACTCACCCGTCTCACCTGAT	342-361	142
144	Ebr00283FRA	ATGCTTCTAGTAATGGAAGACCTAACTCAGGTTGTCAAGCTGAAGGGTGACTCTCTAATCACAAGGAACCCCATGGACTGTTATTGAGCCTGTCCATATTTTTTCTGTAAATAAACAGATGAAACATTATTTTCCATATCTTACTTACAAAATTAATTAAATTAAAAAGAGAAAATGCTTGCTTTTTTAATTGATTACAGCTTATTGCGTTACTTTGGACTCTTATGATCTATTGATATGATTTTTATATGTTGATACTGCAATGACACGGCTCATTTTTGTTGTGTTTGTGTTATCTATCTATCTATCTATCTATCTATCTATCTATCTATCTATCTATCTATCATAACTGAACTGAAGCCTTCATCTCAAAGTCACCAGAATCCACTAACAATCTAT…	445	(TATC)13	294-345	ATGTTGATACTGCAATGACACG	249-270	GATTGTTAGTGGATTCTGGTGACT	373-396	148
145	Ebr00284FRA	ACCCAACAGGACACAGCAGGAGTGAGTCGACGTGTCTCACACATATTGTCACAATGTGCGTGTGTGTATGTGCAAACATGTTGCCTGGTATGGAGAGTCTGTTGATAATGACTCTGCTAGGTCCACTCCGTCTTTGTCCTTTTATTTGGAGTTGAGTTTGAACAAGCATGGCTTTATGTCCGCGTGCGTGCGTGCGTGCGTGCGTGTGTGTGAGAGAGAGAGAGGAGGGAGACAGACAGATCCTATACACTACTTACAGTATGTAGACAACATGTTGTCACTGTTGCTAACTTTG	295	(GCGT)6	182-205	CCGTCTTTGTCCTTTTATTTGG	128-149	TAGGATCTGTCTGTCTCCCTCC	224-245	118
146	Ebr00286FRA	TTCTCTTGCTGCCTGCTGAGCAGCAGCTCCCACTCCTTCCTTTCAGCCAGACCATTAAATAAGATTAATAAAATGACAAAAATTGTCAAAACAAACAAACAAACAAACAAACAAACAAACAACCATTGATGTACTAAGCCAATCACCGACGGCCAATATATTCATCCAGTTACCCAATACTATTGATATGCCCTCGCAGCAGCTCTATTTCTTTGTCCTCTCATGATGGACTGAGGGCAGACTGGACGCTACAGTTACTCATTATCACCTATCAGGGTAAAGGTGATATTACGAGAGAGGACGGACCAGTGCTAGCTGTTTAGCTCATTTCAGTAGATATCTCGAATGTCTTTGACATTAAGTCAAAACTGTTACTGTTAATTCTTCACATGCTGTTAA…	449	(AAAC)8	89-120	ACTCCTTCCTTTCAGCCAGAC	32-52	CTGCGAGGGCATATCAATAGT	179-199	168
147	Ebr00287FRA	TTTCTGTGGTAGCCTCAAGTTCTTTCTGTCGACCCAACCAGAAAAAGCCATGAAAACATTGAAATTAAAATTTGATTGATTGATTGATTGATTGATTGATTGATTGATTAATCTGGCATTGTACTGATTCCTTTTACAGTCAAACAAGAAAACAATCAAATCCATAACAATATCACTGTGGTATAATAAGAGTTTTGGGACCTAAAATGGTGAACAAATTAAATGTCTGAACTGTAGCGAGCTAGTAATTGAGATATTTTTGCTCTGGTCTTTATCTTGAACAC	284	(TTGA)9	72-107	GTAGCCTCAAGTTCTTTCTGTCG	9-31	TTTGTTCACCATTTTAGGTCCC	197-218	210
148	Ebr00292FRA	ATAACTGAGGATTGGAATCAGATTTCTTGTGCAAAGGTTTCAGCATGTTGTTATGTCTTCGCACCAACAATAGCCAGTTTTTCAGGCTGCCCATTAATCCATCCATCCATCCATCCATCCATCCATCCATCCATCCATCCATCCATCCATCCCATTCTTGTGAACGAGATATCTTAAGAACACCTTCAGGGGATTTCTTCTTTTGGTGGTCAAAGGCCAAGGTCATTGTGACCTTGTTTCTGGCTCATTCGCATAAACAC	260	(ATCC)14	97-152	GTTGTTATGTCTTCGCACCAAC	47-68	AAATCCCCTGAAGGTGTTCTTA	175-196	150
149	Ebr00293FRA	AATTTTCCATCTGCTCCACAGCGCAGCGACAAAATGTTCAATTGTCCCTGCGTAAATCTTAGGGCCCAGGTCGTAAAGTACTCAGCAGCATCTGGGGATAGAGATGAAGTAAGAGGGAGGGATGAAGGGAGCAAGGGAGGAAAGATAAACCAAGTGGAAGGGAAGGGAGTGAAGGTATAGATAGATAGATAGATAGATAGATAGATAGAACATGGAGACTCAGGACGAGCTTTGAATTTATGAACTCTTAAACTCACTGCTGAGTTCAGTGGGCTGTTTGGGTTTCTGTACTGTAACAAGTGGAGTCAGGCATCCAGGCAGCTTTTATTCTCTGAAGTAAAATGACTTTGTGAAATCAGAGCCAGATTGTGCTCTTGGCTGGCCCTGTAGTTATTAAAG…	402	(ATAG)8	177-208	AGCAAGGGAGGAAAGATAAACC	130-151	AAATTCAAAGCTCGTCCTGAGT	218-239	110
150	Ebr00297FRA	GTAACGTACGGCATTAGGGAGGGGTAACTGTGCTGACCATACTTTTAATATTTAACCACTAAACTTAGTTTATGCTTCATAGCGCAAGCTCAGTGCTAAGTTACAAAAGAGGCCACCAATACTGAAAATGTATTGACTTATGGTGTAAAGCGCCTCATTAAATTGATGCTAAAACAGGCATTATAATCTTGTGTTTTTACGTCAAATTTGTATTAAGTTCTTGGCCTAGGCATATTTGTTAATAACAGTTTTGGTGATTACTTGGTAAAAATTCAAACAATAAAACCATGATAAATTATTTAGATAGATAGATAGATAGATAGATAGATAGATTAACGCTGTTTTGTTGGTCTGTGCAGGCTGCAAAGGACAAAGGCCAGGTGGAAAAGCTGCTGAAGG…	468	(TAGA)8	301-332	TATGGTGTAAAGCGCCTCAT	139-158	TGCACAGACCAACAAAACAG	339-358	220
151	Ebr00298FRA	AGATAAGGGCCCCACCACCTCTCCTACAAGACACAGATTTTGTGGTGGTTATGTGTCTCTTTGTACATCTTTTTGTGGATATGTGGTCATTTTGAGTTTGTAATCCATCCATGAGAGAGAGAGACATGGATGGAGAGAGGTGGGGTGGGGGGCCCACAGACACTGCTTATGCATAGGGTCCAGAATGTGGTGCTACATCCCTGTTATGCACTAACCAATTGAGAGAGCAATCAAATCAGCAACTCCATCCATCCATCCATCCATCCATCCATCCATCCATCCATCCATCCATCCACTTTCATCCGCTTACGTCCGGGCCGGGTCGTGGGGGCAGCAGGCCAAGCAAAG	348	(TCCA)13	244-295	TGTGGTGCTACATCCCTGTTATGC	186-209	TTTGCTTGGCCTGCTGCC	330-347	162
152	Ebr00299FRA	ATCCGTTTTCAGTTTATTTGTCACATCTATTTTCCCTGGCAGTGGCATGTGTCAGTGACATTGACTTTACTAATGCACCTGTCTGTTCCACAATAGACGAGCTCCCATGATATCGTCATATTAATGTTCTGCAAGAGCCACATACAGCTAGCAAAGTGAGTTTGTCTCATTTATCAGTTAATGATGAATCACAGAGTCAACATATGGCTGTTTGTTTGTTTGTTTGTTTGTTTGTTTGTTTTAAGGGAGAACTAGCTATTTTTAATGACAGTGTTCGCCTCCCACAACCAAACAAGTCACTGTTCTGACAACATCACCATTGTTGCATTCTGGTCTTAGCACCACTCAAGATAATTGTGATTACCAGAACGCTAACAATGTAGTGAAATTTGTGATGTC…	411	(TGTT)8	209-240	TTAATGTTCTGCAAGAGCCAC	121-141	CTTGTTTGGTTGTGGGAGG	278-296	176
153	Ebr00300FRA	CAAGGGCGCAGATTTGGGTTAAATAATGGGGTAATGCAGATGGCCATTTAGATATAATATTTTTATATTAAAATATTACAGGTATTCTATTTGTCATTTTCTCAGTCTTGCTGAAGGTATTTAATTCCAGAATGCACTTTGTCAATTGTTCCAATTGAACACTGAACATTGGTATTGTGAAATAAATTTGTTATTTAACACTTTATCATATACAATTTGATTGCCATATTTTGCGGACTGACGGACAGACTGACTGACTGACTGACTGACTGACTTTGGAGTTAATGAGGTGCTTAGAATGTAAAAATGTTCCCCATAGTCTCTGAGACAAAATCTAGATTAAAGTGGGGGGCGTAAGGGTGGGGGTGGCCGATTTATTCACTTCTATAACAGT	394	(GACT)7	248-275	GATTGCCATATTTTGCGGACT	219-239	AGAAGTGAATAAATCGGCCACC	365-386	168
154	Ebr00302FRA	AAAAACATCATGGTTTGGCTCTACATTCACATTGACCACCAGGCTCCTGTGTGAAAATCCGGTGCTGTTGGACCCATCCACCACTGCTCCCACCTGCCCTGTAGGAACTTTCTTTCATTCATTCATTCATTCATTCATTCATTCATTCCCGTAACCACTTATCCTGTTGGGAGTCGAAGCAGGGTTGGAGCCTTTCCCAGCTGACATTGGGCAGAGGTGGGGTACACCCTGAACAGGTTGCCAGACTATTGCAGGGCTAATATAGAGTAAAAAATGTAGTAGTGTACAAAAGGTACAGGACAGCACTCCAATTATAATGTTTATT	325	(TTCA)8	114-145	TGGCTCTACATTCACATTGACC	16-37	TTCGACTCCCAACAGGATAAGT	157-178	163
155	Ebr00303FRA	TACCTTTCGCTCAAAAGCACATACACACACAGTGTGTGGAATGATCTGTACAATAAATACGCATACCTGCTTCACATACCACTTTTTAAGTTACAACAGTGTAATCAAAATGCACATGTAGACACACGAGATACATGTGAGGGGGAGCAGATGTCAAAGGATGAAAGGTTTGTAGTTTGTTGGGCCAGTAGCGCACGCACGCACGCACGCACGCACACACACTCACACACACCCACACACACACATATATAAAACACCAGTAG	263	(CGCA)6	192-215	GAGCAGATGTCAAAGGATGAAA	145-166	ATATGTGTGTGTGTGGGTGTGT	227-248	104
156	Ebr00305FRA	TAGCTAGTCGATTCGTCTAATGCTAATGGTAAGTTAGCAAGTTAATGTTGCCACCACCAACAAAACCACTGAAAATTGAAAAACCGAACAACTTTAAATTCTTGCGATGACTTTTTCCACTTCTGGTCTTTTACCTTCAACTGGTTCTCTGCATCTTTTGATTTCATTCATTTTAGATCACCCATGCATCCATCCATCCATCCATCCATCCATCCATTCATTTATTCATTCATTTGCTGCCTGCTAAAGTGCCGAAGTCTCTGACCCACTCTGCAGAGGCTTAAGCCTCTTAGTTACCTGCAGTGGAGGAAAGTAACTAAGTACATTTACTCAAGTACAGAAATACAATTTTAGGGTACTTGTACTTTACTGAGTATTTCCATTTTCTGCTTATTTTTT…	460	(CATC)7	187-214	CCACTTCTGGTCTTTTACCTTCA	117-139	AGAGACTTCGGCACTTTAGCAG	241-262	146
157	Ebr00307FRA	ACAGGTGAGGACAGCTGAGACACACAGACAGACAGGTACTGACCCAGTGTTTTGGTTCAGTCCCAGCAGGAGTCTTCTGGTGTTTAACAGTCTGTCTGTCAGGTTGGACACCTGCTGGATCCTCTGCATCAACTCCCCCATCAGCTGAGACACAGACAGACAGACAGACAGACAGACAGGCAGACAGACAGATAAATATCAGGTGAGCAGACTGAACCTTTGTACCTATTACAGTTGGACAGTAAAGGGCAGAGACAGGCTGATGTCAGAGCAGTGAGACAGGTTTGTGTGTGTTTCTCACCCTGATGAGGACAGAGAACAGGGACCTGCAGCGAGGGGGACAGGTGGACGTAGGGGTCCAGC	363	(ACAG)7	152-179	GATCCTCTGCATCAACTCCC	118-137	CCTGTCTCACTGCTCTGACATC	262-283	166
158	Ebr00308FRA	AGTGTACAATGTTTTTCAATGTATGTAATATCCATTCATTGTGCAGAACAAGAAAACGTATGTTGGCTGATTCCAAAAGTTCATTTTAAAGCCAATATCAGCCAGTAACAATGAAGGACTGATATTATTGAGCATCCCTCGTGACAATGCATCTGTGGCTGTGTTTTAATTCAAAGACAGAATTTTGATGTTTCAAGAATCTTCAAACATTTCTTAGGTCCTAGTTTTGTATTTATTTATTTATTCATTTATTTATATAAAACCACAAGCATATTCTGAGCCATCACAGCCATGAAAGGAGCTTGATTACTAAACTACATTGTTTTGACACGTGGAAACACCAGATGAAAATAAGATTTGGTTGGTTGGTTGGTTGGTTGGTTTATTTACAATATCCTA…	514	(TTGG)6	358-381	ACGTGGAAACACCAGATGAAA	330-350	ATTGCCCAACCTTAACCATAGA	440-461	132
159	Ebr00312FRA	TAGAATATTACATTAGTGCCATCCTCAATTATACTACTGCTGGCCAACTATGCCACATGAATCACTACACCATCTGTGTCATTTTGCCTGGCACAAGAGAGCAGGTGGCCAGGCAAAGGCTAAAAAGGGTGAGTACAACTGTAATCATGTATTTATTTATTTATTTATTTATTTTTAGTATTGAAGCGTGTAAGGGTGTCATATGCAACAGGCAAGAGACAAAAGCTTCAAACTGTGT	238	(TATT)6	150-173	CTACACCATCTGTGTCATTTTGC	65-87	GCTTTTGTCTCTTGCCTGTTG	206-226	162
160	Ebr00313FRA	AAAGCCCTCTGCCTGAATTACAGCCACTCAGTAGCATTCACCTCCACATTATGAAGTGCTTTGAGCAGTTGGTCAAATCCTAAATCACCTCTTCCCTCCCTGACTCACTGGACCCACTATAATTTGCATACAGGCCAAACAGATCTACAGACAACACCATCACCTTAGCCGTTCACATTGTCTCTCCTACCTGGACCAGTAGAATGCATCTATCTATCTATCTATCTATCTATCTATCTGACAATAGCTTAGCATTCAACACCACTGTGCCCTCCAAGCTTGTAATCAAGCTCAAAAACCTAGGACTCACACTGTCTTCTGTGATTGGATCCTGAACTTCCAGAGGGGCAGACCTTAAGCTGTACAGAAAGGAACCACACATCCTCATCCTGACTCTAA…	424	(ATCT)8	208-239	CATCACCTTAGCCGTTCACAT	158-178	AGGTCTGCCCCTCTGGAA	338-355	198
161	Ebr00314FRA	GCAAGGCTTTGTGTCTGGAACTGGTGTGTCTCACAGCAGGCATTCCATTCAGACTAACTCTGTTTGCTTAGGTAATAACTAGGTCTTAGCCATAATTTGTTTGTGTGGATGTTTGTCTGTGCGCACGCATGTGTGTGCGTGCGTGCGTGCGTGCGTGCGTGCGTGCGTGCGTGCATGCGTGTGTGATCAAAGGAATAACTCCCTTGCATTTACACATTTGCACATAAAGACAAGCCCATCCCTTTCGACTTGGAAAGAAGCCATCCACAAATGAATGCTTTTTTCTGTTTCTCTCTCCCCTTTATTCCCGTTT	313	(GTGC)10	135-174	TTTGTGTGGATGTTTGTCTGTG	100-121	AAAGGGATGGGCTTGTCTTTAT	224-245	146
162	Ebr00317FRA	AGCCTATTTCCTTCAGACTGCCAAGCACACAATGACAGAGTCGGTCCGGTAGAGCAACATGCCAGATACTGGATATTTGATATGGATTTTCTTCTCCTCATGGGGTACGACTTTTCTTTCTTTCTTTCTTTCTTTCTTTCTTTCTTTCTTTCTTTTTCTTTCTTTCTTTGTCTCATGAAGCATCTCTGATACTTGCAGGAATAATTGCGGGCAGTGTGAGGACTCTACCTCATGTGAAGAAGTACCAAACTGTGATACCTCAGAGGCTGAAGGATTCATCTCTCATCAATGATGCTGCTACACATCAGGTAATACACACCTCACTGTACCCATACTTTTAAAATCTATTTTCAACTTTATGAACAATGCATTAAAGTCTACCTCTTTGTGTGTGTGTGT…	419	(TCTT)10	115-154	ATGGATTTTCTTCTCCTCATGG	82-103	TCACACTGCCCGCAATTA	202-219	138
163	Ebr00318FRA	AGTAGCCCAGATAGGGCCATTCACGTTTTCACATTTTCTTTTTTTTTTGCGTCAGCCACCGTAGTTCTCCTACATGCTTTGCACATGGCAGAAGTTTCAGTTCTCAGTCTCAATGCTGGATGCCACTAAATCCTACTAATAAGAACTTTAAGGGCTATACAAGGTTAAAACAAACAAACAAACAAACAAACAAACAGGTACTTACAAGTGATTATAAGTGCTGAGGATGACTCCAAAGCTCATGTGTATGATGCCCCATATCACTGACATCTTCATCTTATAGGAGTTCAGAAATGTAAGGCGGTTTGTTGCTAAGTTCCAAATCTGTGCAATGGAAAGAGAGACGAAATACTTTAATGCAGAACTGGTAGTTTATATTGGTAAAATATT	390	(AAAC)7	168-195	GCTGGATGCCACTAAATCCTAC	115-136	CATACACATGAGCTTTGGAGTCA	228-250	136
164	Ebr00324FRA	AGCAATATGACATCACCGCCAATCCCTTCTGATTACAAGCCACACACATGACCTGCACGGCAGTGACCCGCCATCAGCTCATCCTCCTGTCCCATGAGCTGCTCCGGCATTAAGGAGTGCCATCATTAACAAGGTGACAGACAGGCAGGCGGGTAGACAGACAGACAGACAGACAGACAGACAGACAGACAGACAGGGACTCCTCTAATCTGCTTTAAGGGGGCCAGCCCTGCTATAATCTGCATTAATGCTAAATTATTGAGCAGCCTGTTCACAGCCAACCACTGCCAGAGAGCAACACTGCCGGCCACGTATGGAGACAC	323	(AGAC)10	155-194	TAACAAGGTGACAGACAGGCAG	127-148	GCAGATTATAGCAGGGCTGG	224-243	117
165	Ebr00325FRA	CTCAGCTGCCACTCAGTTGACCAGCAGACATCAATGGTGGATGCTTATGTATGACCTGTGCATGGCCCTCGAGGATGGTCACACTCATTCATTCATCCTTTAATTCATTCATCCTTTAATTCATTCATTCATTCATTCATTCATTCATTCTTTTGTATCTGCAGTTTAAATGTCGTACTTCTAAATGTTCTCAGATTGTGAACCCCTTGTTCCCCTTAAACGTTCTGTACGCAACATTCAGAGCATTAATACAGCAGCTAACCACTATTTGCTATGTAAAGATATCGCGGAGTAATGGTCTCCTGAGCAGCTAGTGACGTCACACTATCTCCGTGTGTATTGTAATCGGAGCTTCTCTTGGGTTTGTTGTCATAAGTAGCGCATGCA	387	(ATTC)8	119-150	GGTCACACTCATTCATTCATCC	77-98	GGAACAAGGGGTTCACAATCT	193-213	137
166	Ebr00331FRA	CAAATTGTGATTTGTGATATTGGGCTTTATAAATAAATTGACTGACTGATTGAAATCTCTGTCAACTGACAAATAAACAAAATGACTGTCAAAGAGGAAGAAGACTCTGTCAGCAGACAAACAAATAAACAGAAGGACTGTTAAAGCTGCAAGTGGACATCAGTGTCTCCTTCATCTTCATAAAAGGAGGTTAATGGACTATCTACAGTATCTATCTATCTATCTATCTATCTGTCTGTCCGTCTGTCTGTGTTCGCTGGTGTATTTCCTGATGTTTAAATGTCCCGCTGTGGCTGCCTCCTGTGTGTATTTAACTCCTTGCTAGTGTATTTGTT	335	(TATC)6	209-232	TGTTAAAGCTGCAAGTGGACAT	139-160	GAAATACACCAGCGAACACAGA	247-268	130
167	Ebr00333FRA	GGATGATCTTCACGCTCTACCTGGATTTCGCGAGCTCGTGGGCAATGGGGTGAAAGTGGATTATATGACACCGGACTTCCCGAGTTTATCATACCCTAATTACTACTCATTAATGACAGGTATGCTAATCTATCTATCTATCTATCTATCTATCTATCTATCTATCTATCTATCTATCTATCTATTTATGCTGTAGTGAGGGGTCTGTCACTTTTTCTGTCCCGTTGATGACAGCTGACAGGTTGCAGCTAGCAGCTGAGTCCTCAGTATTTC	273	(ATCT)14	128-183	TGGATTATATGACACCGGACTTC	57-79	TGACAGACCCCTCACTACAGC	190-210	154
168	Ebr00336FRA	CAACACGTTCTCATCTGAACTTGTCAAACATCGCCGCTTTCACGTCTGCATATGACGCGTTAGGTATCTTCCTGTGTCTGTTGCTGACGCTCCAGGACGCAGTGCCATTTTACGCCTGTTACACGCACGAGTCTTTTTCAAAATACACTTTGGTTTTCACAGGAAATGTACACTTTCTATTTGTTAAATGCATCCAGTGTTTTTCAAAATAAACTAACAACGTCAGTAAAACACCTCATTTGTGTTTATTTATTTATTTATTTATTTATTGTACCACAAAAGCAACAAGGTTAGGTTTAGGAAAAAAACATCATGGTTTGGCTCAACATTCACACAGGAAGTGAACAGT	349	(TTTA)6	245-268	CGTCAGTAAAACACCTCATTTGTG	221-244	TCACTTCCTGTGTGAATGTTGAG	322-344	124
169	Ebr00338FRA	GAGTAAGTGAGGGAGTGAGTGTAGTAAATAAGTGAGCGTGTGCAGTAAATGAGTGTGTGGGTAGTAAATAATAGTGTGTGCATTAAATGAGTGTGCAAGCAGTAAGTAAGCCAGTATGTTCAAAAAATAATTACGCAACTGCAGTAAATAGTTAGTATGTGCAGAAACTAATTGAGTGAGTGAGTGAGTGAGTGAGTGAGTGAGTGAGTGAGTGAGTGAGTGCAGTAAATGAGTGTGTGTGCAATAAGTACTATTTTTGTAGTTAAAAGCAGAGAGCTGCAGGAGGAGGGG	291	(TGAG)12	173-220	GCAGTAAGTAAGCCAGTATGTTCA	99-122	TGCAGCTCTCTGCTTTTAACT	261-281	183
170	Ebr00339FRA	ATCTCCTGTCAAGACTTTTTTGGGACTATTGGCTGCTTTTATTTGCACAGACTGAGAATGTGAGAGTATCCATCCATCCATCCATCCATCCATCCATCCATTTTCGTCTGTTCTACTTTAGTAAGAAACAAATTACACCATGTATGTGTTTAGGGTACAGTCACACCTAAGTGAACTTAACGTAGGCGGATATTCGCTTCCCATTCTCTTCCAGCTTGGCCAAATAAACATTCCCTTTAGTGACAAAGCAAATTTGCATCTTCACATCATGTGGAGTTCCACCATTGATGTATGGAAAGACCTGGCTTACAGCTTTGGAG	320	(ATCC)8	68-99	TGGGACTATTGGCTGCTTTTAT	21-42	GGTGTGACTGTACCCTAAACACAT	144-167	147
171	Ebr00340FRA	GAGCTGATAGATTGCTCATTTTTTGCCTGTTCAGCCCCCAACCCCCCCTGCTCTCTGCTTGTCTGTCTGTCTGTCTGTCTGTCTGTTGAGCTTTCTGTCTTTCCTGTCTGGAGCAGAGCGGGACTAGTTGACCCTGTTTCTCTGTCTTTGTTGCTTTTCTCTTTCTCTTTTCTGGGTATCAACCCCACAACACACACACACACACACACACACACACACACGCATACACACACAGTCAGCTGTTGCAGTAGTTTGTATTTATGCCTCCCATGGTAGAAACGTCTTACGTTCCCGCTCTTCCATGTGC	307	(TGTC)6	60-73	TTTTGCCTGTTCAGCCCC	21-38	CTAGTCCCGCTCTGCTCCA	109-127	107
172	Ebr00345FRA	CAGAGATAACAAAGGTTGGCAAACGTTATGCTGAATGATTCAGTGTAAATACTGTAGCACCAAACTAACGGAGAGACACTCTTGGTAAAGATGGTAAAAAGGCCGTTATCCTTTTCTCATATTCTGAGCCAAAAACCTTAACTTCAGTGGCACTTTAACTTGTTGTCTTTGATGGTGACGGCAACGAGATGCGGTTCACAAGCGTACACTGTGACCTGTAAATTTTGGCTTGTAATTTAAGCTTTTCATCGACCTTCTCAACAATAAAATGATGAATATATCCCTCCAATGCGTAGTTTAGGCCCTTTTGGTTACTTCTCAATGACATCTGATCGTTATGTCCCCAAAAATCATCAATTGCCTCCTGTGAAATGCCGTGTACTGTGACACCTGCCATAG…	767	(AAT)11	685-717	CAGCAGTGTCTCGTCTTCAGTT	563-584	CCCCAGTTTCCATATTGTTTTG	744-765	203
173	Ebr00348FRA	CTCATGACCCCATACCGCCAGCCTGTAGCAGGTAAGAATACACAGAATAGTTTATTACAGTTGTTGCTTTGCATTTGCATTCCTGGGTTTCCCTCGGGATCACTGAAGTTTCTATCTATCCCTTTGAAACACTACATGTATTTTATGTTAACTGTGTTTTAATCAACAGGCCAAGTTGAAGCACGCTTTAACAGGCACCATGCCAAGGCCCGCAACATTATTGAGTGCACCTTCGGGATGCTTAAAACCCGCTGGAGGGCCATCTTCCTCCGGGCTTTGGAGATCCGGCCTCTATTTGCACCAAAGGTCATCGCCGCATGCTGCATCCTCCACAATCTCTGCCTGCTGACAGGGGAAATCCAGGAAGAAGAGGAGGAGGAGGAGGAGGAGGAGGAGGAA…	691	(GAG)9	370-396	CTGCATCCTCCACAATCTCTG	321-341	CGTTATCTTCCTCCTCCTCCTC	403-424	104
174	Ebr00350FRA	ACTGGGGAAATAAACCTCCGCGCGCCTCAGGAAATTTGATTTCTAACCCTGAGACAGCATATTATTTTTTGATTATATTCATATTTGCGTTGATATCATCTGTCTTTATAGAGGGAGGGTAGAGATCCCTGTTGATGTATGTGTGTGAATCAAATATCCTTAGAAGGAGAGGAAGATGAGAAAAATCTTCCCATGTGGGGGTATTTTACTCAAGATGTAATGCAAGAATTATACTTCTGATAAGATACATGTAACATTTCTGTGAATATTTGCTAAGAATGGTGTTACATTAGCTTTGGTTGTAGATGATCACAAAGGAGCTGACATGCACACTTAACACCCCATAGATTTCAACAATGCATTGCGTGGCCACTCCCAGTGCTGGGGGATATAACTGTT…	505	(AAC)8	441-464	CCCCATAGATTTCAACAATGC	340-360	TAGGGGTGATGGTCTCTGTTTT	471-492	153
175	Ebr00351FRA	ATTCAAAATAGAAACAGGAATCAAAGAAAGTTGGGGAAAGGGGAAACAAGAAAAAGAGTATTTTTTAAATTTACTATGAAATCAGAGGAAATAAAAAAGAAAAAGACGCAAAGCATTGAGCGAAGAGGAAGAGGAGGAGGAGGAGGAGGAGGAGGAATTTACTCGTGTAGAAGCTCTTGGAGACAGTTGGGGGACTTGAAGATCTCGGGGACCTCGCTGTCCAGTTTGCAGATGACCTTGTAGATGGCCTTCTTCCAGGACGGGTCCACGTCTTTGCCGGCCACGATGGCGTTGAAGAACTCTCTCAGTGTTATCTCGGCCACCTCCAGGAAGCGTTCAGGGACCTTTGAAGACACAGGAGGGTAAGATGATTACTATTAGAAGTATATTCTACACACA…	478	(GAG)8	131-154	ACAGGAATCAAAGAAAGTTGGG	14-35	TCTCCAAGAGCTTCTACACGAG	162-183	170
176	Ebr00352FRA	ACCGCCCCGCAGTTACAGTTTGGGACATTTCTTTCCTTGTTTGTGCCTTGCCAGTATTTTGACTCCACTCTGCTGTTTGGGTAAATTGCTGTGCTGCAGTGATGGATGGTGAACAAACTGGGTTGCTGCTGCTGCTGCTGCTGCTGTTGCTGCTGCTGCTGCTTGCTGCAGTCCCCCATAAGGGCGTCCTGTGCTGCTGAGCACAAGGTGCTGTCGGGTCGCCCCTGTTTCCTTAACTACTGGTTTGTTTGGCTTTCACTGTGGTGTGCTGACATAAGCTGGTGAACTCTGACT	294	(TGC)7	124-144	CAGTGATGGATGGTGAACAAAC	97-118	AGTGAAAGCCAAACAAACCAGT	239-260	164
177	Ebr00360FRA	ATGCAAAGAAATTGATTCATGTCTTTATTTCAAGACGACTTGACGACTGTAACGCACTTTTACTGGCCTCCCAAAAACTCCACTGACAGACTTCAGCTCATTCATAACTCTGCAGCTGTGAACCAGAACCAAGAGCAGAGAGCACATCAGGCCAGTCTGAGCTGCTCTGTTCTGACTTCCTGTTACATGTACAGTTGATTCTAAGCTCCTCCTCCTTGTGTACAAAGCCCTACATGGGCTGGGACCGAGCTACATTATTATTATTATTATTATTATTATTATTATTATTATTATTGTTATTATTATTGTCTATTATTATTATTAATTAATATACACTACTTTGTTCTGTTGTTAGTAGTCCACCGTCATATTGACTATC	379	(ATT)14	254-295	TTCTAAGCTCCTCCTCCTTGTG	199-220	TGACGGTGGACTACTAACAACAG	346-368	170
178	Ebr00361FRA	AAAAAATGTGGGGGAGTGCCATCAACAAAAAGCTTAAAAATTATTTTTATTATTATTATTATTATTATTATTAATATATCATTTGAAGGGTCAATGTCAAAAATAATCAGACCTTACTACTGATAAGAATATTAATTATGCAAGAAAAATATAGACCCTTTTAGGGCCAAGGTCACAATGACGTCAGTTTGTCAGCTGGAGCCAACACCCGATTCTCCACCACAGGGCTATAGGCTACATAGGAGTCTTAAAAATGTTGTGTTATTGTGTTATTGTGAGCCAGAATAGAAGGAGTCATGGCTCAATACTTAAATTTTTATTCAGGGTCATCATGTCCACCTAATCAGATATTGGAGAGGTATTAAGAGGAATGGAGAGCATTAGCACATTAGCTAACGT…	519	(TTA)9	47-73	GGGAGTGCCATCAACAAA	12-29	GGTGGAGAATCGGGTGTT	204-221	210
179	Ebr00365FRA	AGCATGTCATCTTTTATTTAGTAGTATAGTAATGTTGTTCTTGCATGCTAATGAAGTTGACACATTAGCAGCAATGCCACTCAAAAGCTAGGATCATGACACACTTTTAATAATAATAATAATAATAATAATAATAATGATAATAATAATAATTTTTATTGTAAATAAATGTGGAAATTTGCCTTTGGCCTCACTGGCTGGTTAAAACACATCATGGTAAAACACCAATAAATACAACAAATAACACAATCTGCACACAACTAACAACAATAATGGACTTGACTCCAGTGCGAATGGTGGTTTTGAATATAAAGCAATCATCTTTTTTTGTGATTATTTGTCACTCAAAATGTTTTAAAAAGCTTCACCCAAATTTTTATTTTGACATTTATTTGACCT…	485	(TAA)10	108-137	TGAAGTTGACACATTAGCAGCA	52-73	TTTTAACCAGCCAGTGAGGC	188-207	156
180	Ebr00369FRA	ATGAAGGAATACAATCATAGAAAACACACACTCCAAAGTAAATTTGACCCCCTAACACCAGAAAACAGAAAACTATTGTAGGAAGAAACTGCAATGAAAATTAATTCAGTCAAAACAATAGTGGAAAATCAAAAGCGCATCGGGTTTTCTCGGTCACAGAACACTCTTCTCGGGGTACCTTTAGTTTACCTTGCTTTGGTTGCTAAGGTCTTTTGTGGAACAGTCTAGGGACTCGTTATTTTGAGGAAATCGTTATTTTGAGGAAATCTTAACTTTAAGGAAAATCTTAACTTAAGGTGTTCTGTGCAACAGACCCCATTCTTTCAGGAGGTTTTTAGCAGGAGCTAAATTATAGGAGGTCTCCTCCTCTCCAGAGCAAACAGACCTGGTGATTTAAAC…	567	(ATA)8	414-437	GTGCAACAGACCCCATTCTT	304-323	GATGAGAGCATTGGAAAGACACT	444-466	163
181	Ebr00371FRA	CCTCTCTCCACACATGTACAACACTGTCAGGGCAAATGGAGGGTGACAGTACGAAGAACAGTGTCTACGGATGGATCAAGGTTTACATCATGTCGAGGTACGTCCTTCTATTTGAGACACAGGTGAAGTCTACATGATGGAAACACACAACACTGGAGTATGCTTTAGTGGTAAGACATGGGACCATGAACGATGGCATCTAGGATTAGATGGGCCCGGTGTTACGGGATGACATTATACCTTTGAACCCAAAGGGTGTGGGGTCACTCTTGACCAAGTGGCGTTTGGAGCTGTGCTCGGGGCTAAGGGCCGAGCCTGGCCACACAGGCAGAAACAGTGAAGGGAGGGAAGAAGAAGAAGAAGAAGAAGAAGAGAAAGGTAAGAAGGAGAACGGCCTCA…	476	(GAA)8	348-371	CACACAGGCAGAAACAGTGAAG	321-342	TGGGGAAGCATCTAATGAAAGT	410-431	111
182	Ebr00372FRA	TCATGAATTTAATTCATAACAGTCAGCTTTTGAGGAGACAGGGAAATACTGATTGAAATGAGTGTGTAACTGGTGCATTTGTTGACAGAGGGCACTAAACTTCAATGTAAAGTCTGAAATATCAGTCTGTTTTATCCTGAATTAGTATGTGTTCTTAGGACTATAGTCTGTACATAATAATAATAATAATAATAATAATAATAATAATAACAACAATAATAATAATGATAATAATGTAATAATAGATAGCAATAGTAGTAGTTTTTGTTAATATTAGTAGAAGTAGTAGTAGTACTACCAGAGCAGTACGGTCATTTTGTACCTATGATACATTTGGGATGGGGAGAGGTGTGTGTGTGTGTGTGTGTGGTGGGTGGGGGGT	382	(ATA)12	174-209	TTGTTGACAGAGGGCACTAAAC	79-100	AGGTACAAAATGACCGTACTGCT	302-324	246
183	Ebr00375FRA	AGGAGTTCCGGGGTAAGGCCCTGGAGGTACACCATACTGATTTGGTGGATAAGCAGCTCCATACTGAAAATTCAGAGAAACACATGTTGACATCACAGAGCCATCTCCTTATTTCTCAGCATTAGATGCTTACTGAGTTGAATGCAGTAGATACATTAATGTTAAGTGTTATGATGGTAAGATACTGACAAGAACAAAATTATTTTCTGTACTTACTGGACCCATGGGGTAGTAGTAATTATAAGGGTACGTATATCCAGGATAATGCTGCTGAGTTTGCTGGTACCATGGATAGTACTGCTGCTGCTGCTGTTGCTGTTGTTGTTGTTGTTGTTGTTGCTGCTGCTGCTGCTGTTGTTGTTGCTGCTGCTGCTGCTGCTGCTGTTGCTGCATGGCAGC…	442	(TGC)7	362-382	TGCTGTTGCTGTTGTTGTTGT	308-328	CGTTTCTAGGCTGGTCAGTTTC	421-442	135
184	Ebr00378FRA	TATCCACCTTCAAAATATCCCAATGAGAGCAGAGCAACGCCTGCAGCGCCGCACTCAGCGCTCCCACGTACGCTCAAATATTCATCTTTTAATTAATCAGTGAGCGTGCCAACGAGCTGTGTGTCCAAACAGGTTTCATCATCATCATCATCATCATCATCGTCATCATCATGGGGCCTGTGGGGCTGAAACTGAACTGATACCTGAACACAGCCTGTTGGCTGCAGCTCAAACTCTCAGAGGATTTGATATCAGGCTGTAAGAGGTCTTTTATTTTACACTAATGCTCTAGTTTAAAAAAAGAAAACAATCTGCTGCCAGCGTTCACCTGATGATGTCATCAGCAGCCAAAACGCACGGGGCATGATGGGAAATAGGACATGAGTACCACCATACTAT…	447	(TCA)8	136-159	CAACGAGCTGTGTGTCCAA	110-128	GGCTGTGTTCAGGTATCAGTTC	194-215	106
185	Ebr00380FRA	AGGGCTCCTGCAGCACCTCCACCTCACACCCAGCCACAGCTGGACAGAGACCAGCAGCACCAGTCCAGACTGGTCCACCATGTCCAGACCAGCGAGGGGGCGTTAGAGCCGTCTGTGCTGACGTAACATGTAACGCAAGTTGTTGTTGAAGTGATACTTTAAAAACAGCAGAATGGTCCTTTAAACACACGTTGTTGTTGTTGTTGTTGTTGTTGTTGTTATTGTTGTTGTCATGTGATATTCACATTGATCAGTTTCATTATTAATGAATTATTAATCAGCCCGTCGCTGACACGTTGTTTTATATTCTGTCAGAGAAGAAGAAGATGCCGACGTGTCTCGGCAGAAGTCTCAGACGCCAGATTCAGTTTC	372	(GTT)10	191-220	GTCCAGACCAGCGAGGGG	82-99	AACAACGTGTCAGCGACGG	283-301	220
186	Ebr00382FRA	TGTTTGTCAGGAAATATCTGTTTGCTGTGCAGTGATGATGATGATGATGATGATGATGATGACGATGAGTCCGCCTCTGACAAATCTTTATCAATTTTGAGAAACAGGAAAGCTCAGAGCGACTGAACATTTTGTAGCAGACAGATACGTTTCAGACAGTGTTCGCACCACACCATGGCTTTGGGCGGAGCTCTATTTTTGGGGTTGTGGGGGTGTCTGCACCACCATGTTCATATAAAACTCTATCAGTCCTGAGCATGGATGGATCACTGATCAGGCCTATGAGGCACAGGCCCAGGGGCCCAAAGATCTGCACAGTGTCACTCAAATTGATACACACCAACCAGACACATACTCAAAAAGACCACACGGAGATGCAAAGGAACTTAAAAAGACACA…	454	(TGA)10	33-62	GGAAATATCTGTTTGCTGTGC	10-30	TCTGCTACAAAATGTTCAGTCG	120-141	132
187	Ebr00383FRA	TGAAGAGGTGAATTTCCCTTTGCAAAATGACTCATTTTATAACTTAATTTGTGCTTCCTCGCCGTTATGTTTCGTGTTCCGTCTTCAGTTCAAGGGAAACTCAGGTCAGCACAGAGAGTCAAACAGTAGTATCACTATACGATGTAGTCTTTGTACAAAGCCATGAAAGAGGAAAATGGATCAATAGGATATTCTGTTTTACACCTCAGTTGTCTCACGGGAAGTCCACTGAGGCGTGCATACACCACCACCACCACCACCACCACCACCGATAGCCTGAATAAAATCAATCTAGAAACAACATCAAATGGGAATCGGATTGACTGCTGCACCTGAGAATAAAAAATGTCCTTCAAAGTACCTTTGTTGGAGTCACCAGTCTGCTACAAAACAAAGCTG…	445	(CAC)9	243-269	ACCTCAGTTGTCTCACGGG	203-221	CGATTCCCATTTGATGTTGT	298-317	115
188	Ebr00384FRA	AAGTGCTGCTTTCAAAATGTCACTTTAAAATGTAGCAAAAGCAGAAAAATGTTTCCTGTGGCTGTCTTATTATTATTATTAGTAGTAGTAGTAGTAGTAGTAGTAGTATACATTAGTAGATTATTGTTTCTAATCAGTGGCGTTAGGTAGTTACAGCAGGCCCCGGTGCACACTATAACAGGCCCTAAGGCATGCTGGTTACTTGTTATGTGCCTAAAATAGCTACCATATAATCTGATCATCACATGATCAAATAGAGACTTGACACTGAATAACACCAACATACGTATCACCCAGCAATTGTCATCTCATATGTACAGTATATGTATAAGACAAGAGTTACTCATTTAATTGAATAGTTTATTAAACCTTATTTATAGTTTTTGTAGAATAAGCACA…	497	(TAG)9	80-106	AAATGTTTCCTGTGGCTGTCTT	47-68	CCTGCTGTAACTACCTAACGCC	139-160	114
189	Ebr00385FRA	TTCTTTGTTAAAACAACCCAACAATATTTATATTACACACACACTCTCTTATTTTCCTACCATATGTCCCTGAAATGGCAGGAAAAGGGATCTTAAAAGTAAAATGTGTGATAGTGTGATGCACATGTCGACAACTGAGCAAACTCCTGATGAATCACCTGATGAAAAGTAAATGGACCTGGTACATTATTAGAGACATTTTGTTTTTCCTCCTGCTTTTTATCCCTTATCCAACTCTTATTTTAATATTTCATTTTAGTATTAAGTCTCAGTACTTTGCTTTACCCCTTTATTGTCTTGTGGGGGTGTTTATTATTATGACTAGTAGTAGTAGTAGTAGTAGTGGCAGTATTATTATTATTATTATTATTATTATTCAGAATTCAGGATACTTATTTG…	490	(TAT)9	350-376	TACCCCTTTATTGTCTTGTGGG	283-304	GTCTTAATTTTCTCCACGGACTCA	398-421	139
190	Ebr00386FRA	TGTGTATCTGGAATGTATCCGAAAGGGCCAGCAAAGGGGCCTTCAAATAAAATGTATTATTATTATTATTATTATTATTATTATTATTATTATTATTATTACTTACCACTGTATCGACTGCACATCAGTGAGACCAGCACAGTCATTGGTTTTAAACTGCTATTTACTGCACAACT	176	(TAT)15	55-99	TCTGGAATGTATCCGAAAGGG	7-27	CAATGACTGTGCTGGTCTCACT	127-148	142
191	Ebr00387FRA	GACCCTGAGACATCCTCCAGTCTTACCTGTCCAACATGCCTGGAAAACCGTCAGCGGGAGGCATCTAGGATCATCAAGAAATAAAAAGGTTTGGAACTTTTCTGCTTGTTTTATGGTTTTTGACTTGAAGGGTATGTTGTCAGTTTACCTTTTTCCAACCAAAGGATTGGCTTACCTTCAACCGCAACAGGATATGTTCAGTTCCACACTACTACTACTACTACTACTACTACTACTACTACTACTACTAATAGTAATAATATAGAAACACATTAAGTACTCTCTTCTTACTGATAAGCATTGGGCGGTGGTGCAAGAAGTACTCAGTATTTTTTAAGTAGAAATACTATGGTCTAAAGATTCCATAATTACAAGTAAAAATCCTGAATTCAAAATGTT…	488	(ACT)14	208-249	ACCGCAACAGGATATGTTCAG	181-201	GTACTTCTTGCACCACCGC	305-323	143
192	Ebr00390FRA	GGAAATAATAATCATAGCCAACTCTTAATAATTGTAAAGAACAGTACAGAGTTTGTTTTACATGTGTTCACAGACATAATTATATAAATGATCTCAATATATTATTAATAGGTTTAGGCCACTAATGTGTAACAAGGCAGTATCCGTTTAAAGGATTGGATGCATCAGCTACTGTGTTGGCAGTGTCTGTCCACTCGGGACTGTCGGTAGAAGCAGAGCCCTGCCGTGAAGCATTGCTCATGGGATATCATAGATTTGCTGACAGTAATGGGGGCTGTGGGTGGTGGTGGTGGTGGTGGTGGTGTCGGGGAGGGGCAAAAGGGCAAGATACTGCCTAATGGCCACACAGAGGCATCCCCT	360	(GGT)8	280-303	CATCAGCTACTGTGTTGGCAGT	163-184	GTATCTTGCCCTTTTGCCC	313-331	169
193	Ebr00391FRA	TTCGACCCTGTTTGTTACCTGTGATGTGAACATGAAGTGTTTTACATGTTTACAATTGGTGTACTTCTCCTTTATTTTCTTTGTATTTACGTGTTTTACCTCACACATTCATTTATATCAGTGTGTACGTGTCATATTAACTGAGGCAGAGGTTCACTGTACAGACCTGGAGCTTTTTAAGGACAAATGTTTGACTTCTGTTTGTTGACACACTAAATCAAATCAGGTTTTAGACCCTGTTCACCATTTTACAGATCGTCATCATCATCATCATCATCATCATCATCATCATCAGTTTGTATTAAAATCAGCTGGTTGCGTTTTCAGTTCTCAGATGTCAGATTGTCATTGAATACATCACAAAGAAGAAAATAAAGAAAGTTCAAACACTTTATTGAC…	440	(TCA)12	259-294	AGACCCTGTTCACCATTTTACA	232-253	TGAGAACTGAAAACGCAACC	314-333	102
194	Ebr00393FRA	CTGCTTCAGATCTGTTACTCAAATAAAAGTAGTAATACCACAGTGCAAAAATACTTTGGTCTGGCATTCAAAACTTTACTTAATTAAGAGTACAAAATGTATCACAAGTAAAAAGTATTCAGGCATTTCAGAATAATATATTATTGGATTATAAATTAAAATAATAACTTTATTTATATAGCACCTCCAAAAATGAAGTGCTTTGACAAACAAAGTAAAGCAGAGGCAAGATACCTCAGAGGCAATATCAACAGAAGCCAATGACAATAATAATAATAATAATAATAATAATAATAATAATGCTGAACTAAGGCCAGACAAAAATGAAGGCAGAACCAAACAGATGAGAGGACAAAAACAGTTTAGAAGGAGGACAGATGATGAACAAAAATATATTAT…	451	(AAT)12	266-301	AACAAAGTAAAGCAGAGGCAAG	209-230	GTTCATCATCTGTCCTCCTTCTAA	363-386	178
195	Ebr00398FRA	TTACCCAAAGGTGACACATGTTTAACACACATTACTATGGGAGTCAGGAGATTTGGATTATTACTAACAGCAGCTTTAGCTTCTGCTCATCCTGTGCAATATAAACTATCATGATGTGCTGCTTTAAAGACCAAATATCTGATGAATGAATGTTTAACTGTGAGTAGTATGCTGCTGCTGCTGCTGCTGCTGCTGCTGCATGTCTCCACTTCAAATGTTCTAACACCAATTCAGCAGTGTCTATGAGTACACTTCTGGGAGTCCTTTTCCCGGTCGGTACCTGAATGCACCTCTCCACCATTCTTTTTAGTCAGGCTGCATTTACAGGCAGACTCTAAAGAAGGGAGAGATAATAATACAGTCTATTTAGACAGGCTCCATAATAAACTCTACATACAA…	428	(TGC)10	170-199	TTTAGCTTCTGCTCATCCTGTG	75-96	GACACTGCTGAATTGGTGTTAGA	219-241	167
196	Ebr00401FRA	CCAGCTGAACCAGACCCAGCTGAGATGTGGAAGAAGGACTTCCAGTGCCAGTGGTACAAGACCGCAGATGGGGACGTCTCAGACCAGCAGTCCCCCAAAGACGGAGTCTCTGTTGGGGTTACCGTAAAAGAAAATACTGGAGATGTAATGGAGACTACAATTGCATCTACTATAGCTTCTACAACAACAACAACAACAACAACAACAACAACAACAACAGGTGCCTCTGTGACTGAGCTAAGTGAGACCAGTTCACCTAGTACTGGAAGTCAGACGCCTTTACTGGAAGTGACTGCAGACAGTGGGACAAATCCACTGAGTGCCCCAGACCTGACTGTTCTGTTGTTGCTGCTGGCTGGATGTCTGTG	368	(ACA)13	181-219	CTCAGACCAGCAGTCCCC	78-95	GTCACTTCCAGTAAAGGCGTC	273-293	216
197	Ebr00402FRA	GTACACAGACAGGATTTAAACCTGTTGCTCTCTGCATGTGGAAGGAGGAGGGGGGAGGAGGAGGAGGAGGAGGAGGAGGAGGAGGAGGAGAAAGAGGTCATTTACATCTGATTACAGTTACTTCTGCTCCCTTGTTGGAGTGATTATACTGTGCTGGACATTGTGCAACTGTGTTTATATTCAAACGATAAGGTTTCATCCTTGTAAATTCTCATTAAATACCCAGGCTAGAGACATTTGATGCTCATATCAGGGTGTTCAATCAGAAGAAGTTGTGTAAGCTGCTGCAGAGACCTCAGAGGGTTTTTCTCCCTCATTTCCCTCACTGCAGTTCTAAGACTTTTGGGCCCTTTGGGAGCTGAGAGGAGGAAATGGAAAAGCATACAAACACTGTGTACC…	485	(GGA)12	54-89	TCTGCATGTGGAAGGAGGA	31-49	ATAATCACTCCAACAAGGGAGC	126-147	117
198	Ebr00403FRA	GTTAATTTGAGTGACATTTTACAGGTGAAGGCCAGAGGGGCCCCTGACACTTTGGGCACCTGGGCCTGGGCCTATTTAGAGCTTAGGGAGCATCAAACCCCAGCCACCCCTCTCCTATGATAAGTAAAGATCAGTCTCTAAATATTAAGGGAGGTGTGTGTGTGTCCCAAATCTATGCCTATGAATGATAATGCTGCTGCTGCTGCTGCTGCTGCTGCTGCTGCTGCTGATGATGATGCTGATGCTGAAGATGATGGCGTTGAAGCTCGTGCTCTGTCATTAGCTCTGTCATCAGTCTGTCAGTCCCTCAGTCTGTCAGTACTTAGCCCAGTGACTTACCCCGGATTAGCCAGCTTAGCTAGCTAACTGTAGCGCTGCAGCTTAGCGCGCTAACTGCAG…	451	(TGC)12	192-227	TTAAGGGAGGTGTGTGTGTGTC	145-166	CATCATCTTCAGCATCAGCATC	235-256	112
199	Ebr00408FRA	TTGTTGTTTGTTTGTCTTCAACGGTGGACTGCAGCTTGGCAGGCGTCTGTCCAACAGTGCTTCCAGCAACTGCACTGTGGTTTCGTCGCAGAGCATGAACCACTGATGGATTATCCTGTCGTCATCATCATCATCATCATCATCATCACTCTGACAGATCAGGTTTGTTATCGGGCAAAGTGATGACTGAATTCTTTGTCTCTGATCCTCTGCAGGATCGTCCCTCTGCAGAATGGAGAACGAAACCTTCAATATGGATGTCATATCCATCGAGGGGTTAAAGTCAGCCCCCAGTCCTCTGTTCCTGCCTTCATCCTCCTCCTCCTCATCTACATCTTCATCATGGTGTCCAACATCAGCCTGGTGGTCCTGATCACCATGGAGCGGAGCCTCCACCAG…	457	(TCA)9	122-148	GTCGCAGAGCATGAACCAC	85-103	TGCAGAGGATCAGAGACAAAGA	193-214	130
200	Ebr00412FRA	TTGTGCTTTACATTGTTTCAAACCGCCACTGGAGGTCCTAAAAAAACCTCAGAGGAAGAACTCAAAACAAAGCAGGAAGCTCCAGAAAAATTCATCACCATCATCACCACCACCACCACCATCATCATCATCTTCATCATCATCATCATCATCATCATCGTCACTGTCACTCTATACACATCTGTAGAAATAATCGGACTCCAAAGTCACATCAGTGCTTATTTACAAGGCCTCTTGCCGCAAAAAGAGTTTTCATTCACTCTTAAAAAAGGTGTGGTGAAGACGCTCTCGCACAAATATGTTGAAAAATGACACGTGTAATAAAGGTTATCGTTTATAACACCTGTCATTTTAAAGCATATTTTCATGTGTTATTTAAGGACAACACAGCCTGTGTTA…	506	(TCA)8	134-157	AAAGCAGGAAGCTCCAGAAAA	69-89	GGCCTTGTAAATAAGCACTGATG	210-232	164
201	Ebr00414FRA	TTGCTTGTGAATTTTTAATTGCACTGTAATTTTTAATTGACCCCAGGAAGAATAGTCACTACTGAGGCAGTGACTAATGGGGATCTACAATAAACAATAAACAATAAACTCAGAGTTCAGGATTAGACTCAGAGTTTGTTGAACCCGCTTTGTGAAACGGACCCCTGAATCTAATTAAGTACTCCTGAGGCTTCCTAAAATACAGCTTAGACTGCTGTGACCTATATCAAATAAAACCCAGCCTGTCAAACTTGATCTGAAATATCCTTATTAAGCACTGTACAGAGGATACATCTGTGATTTCAGTAAGAACAACTAAACATTTCTCTCTATCCAACCATTATTATTATTATTATTATTATTATTATTATAGCTATTCATTTATTTATTTATTTTGTT…	544	(ATT)10	340-369	AGCTTAGACTGCTGTGACCTATATC	204-228	CATGCCAGGAAAGAAAAGAA	415-434	231
202	Ebr00415FRA	AGCTTATGGTTGTGAAATGAACTCAAAACTTGTGCATTGTGTTGTCTCAAACTCTGCTAATGGTGCTGTTTAATCGGCATCTTGATATCTCACACCTGTCAGGTATGATTAGGGATTATGTTGGCCAAGTGTCCACTAATGCAGATTTAAGCAAATTTGTAAACACATTTCTATAGAAATCAGCCTTTTGTATGCATAGAAAAAATATTATTATTATTATTATTATTATTATTATTATTATTATATTTTATTTCAAATCATGACAAAATGAGATCAAAAACAAAAGTGTCACATTTATATTTTTGTTCAGTGTATATAGGGAAACCAGAAACAGCCTCAGACACCACCCTGATGAGGACAAGACAGTTGAGTCTGGTGAATAAAACCTGATGAACTGGA…	513	(TAT)13	206-244	GTGTCCACTAATGCAGATTTAAGCA	129-153	GAGGCTGTTTCTGGTTTCCCTA	317-338	210
203	Ebr00416FRA	GAATAGCCTTGCTCACAGGCTCCTTCTCCACCTGCCACATCTCTGCTGCTGCTGCTGCTGCTGCTGCTGCTGCTGAGGAGAATGAAAAGCCTGCTGAGCTGGAGCTGCTAGGATAAAGGCTAGTCCAAAAACGTATGCATACACACTGTGCTCCTGCGACGCTTCATTTCACACAGTCAGTTTACTCTTTGTACTTTCAAAGAGCGCAGACACGAAGACAGCTCCAGCTCAATACCCAAAACAATAAAT	249	(CTG)11	43-75	CTTCTCCACCTGCCACATCT	23-42	CTGACTGTGTGAAATGAAGCGT	159-180	158
204	Ebr00417FRA	ACTGCGGACAATGTCAACAGTAATCATGAAGCTCACCTTGTCGATGAAGTAGAGTGCCACAGCCCTCTGTCTGATCCTCATCTCCTTAGACTTCCAGTCTTCACGGTACTGGGCTCTGATACGGTCCACACACTTCTTCAGTCTACGAGCTGTTTCATACTTCTGCCAATCCTTCTCTCCCTGCAGACCAACAACAACAACAACAACAACAACAACATGGCTGAATGAATTAGATGTGACCACAAATGTGTGTCAAGCATGCACACCGTCATATGAACTCAAATTATATGAACAAGTTATTGTAGGGAACAGCTCAAATTTAAACCAGGTCAAAACCTTTTACTGCAGAACTCATCACCCCACCTTGATCCTGGAGCTGGGGTTCAGCATGATGTACTT…	484	(CAA)9	189-215	CCAATCCTTCTCTCCCTGC	166-184	AGGTGGGGTGATGAGTTCTG	346-365	200
205	Ebr00421FRA	TTCATGTCTGCACATCTACATGACCCATAATCAGGGGATTAATCCGTTAACCAATAACGAACCCAACATGCCAGGATGTTAACCCCTCGTCATCCATCAGCACAACACAGAAATGTTATCAGGCCAAATACACAAAACCTCACACATGGAAGATGACCAACAACAACAGCTAATAATAATAATAATAATAATAATAATCAGACACGTTTCTTTTTCTAAAGAAGTTTAGTTTTGATAAAAGTGAACTTTTATGTCGTGAGCTGTCGTCTCGTGTTTCAGCAGCATTTAAAAAAACTTTTGTTGTTAGAAAATGTGATTAATGATTTAATCGGCTCTGATAATGTGCACAGTGTTCTTCTGCAGACAATATTTAACCTAGAGATGAAGTTGTGCTCTAGT…	444	(TAA)9	171-197	CACAGAAATGTTATCAGGCCAA	106-127	AGACGACAGCTCACGACATAAA	248-269	164
206	Ebr00422FRA	CTACCTGCTAACCTACAGCATGTCAAGTAAAATGAACGATTACACTGGCTGACTGTACTCTGTCAGTACAAACACCCTGTTTGCATAAAGACAGATGTATGAAACACTGCGGCAGCTGCTGGTGCAACAACAAGCAGTCTGAAAGTTTAAAGATGGCCGTCAATCAACTCTCTCCTGAAAAATGTTGCTGAAGGCTTATCAAAACCAGTAAGAGGTTAAAAGTAGGGTTGCAAAGGTACAAGATTTTCACAATAGGATAACGATAAGAAAGTATCACAGATTCACAGTATTACACTATTATTATTATTATTATTATTATTATTATTATCAATTACAGTGGCCCTTAAAGGAATGAACATACTCTGAAACTAGAGGTGGTCCATATCATCTCGCTCACAA…	508	(TAT)11	296-328	CAGTAAGAGGTTAAAAGTAGGGTTGC	206-231	TTGTGAGCGAGATGATATGGAC	378-399	194
207	Ebr00426FRA	TGGCAGATATTCATGTACACAACAGACCAGGGGTGACTGCTGCTTCCACTAGCGATGCAAACTGGGCAGAGATAGAAGGCTGACTCTTCACAGGACGAGGGACACTTGCTGCTGTTGCTGCTGCTGCTGCTGCTGCTTTTGTTGTGCTGAGGAAGTGTAGATCAGCTCAACGGAAGCTTAGTTCTTAGAGCGCAGCGAGCCAGGCCCAACAAACATCTGTGGAATGTTACAGCTCTGTCGTCATTTTCTTCCATCAAGTCTTCCACAAAGCGTCCTTTTCACTTCCAGCTCCATAGTTTCTGTTTCACAGTCAAGTTTCATATTGCCATTATAACTGCGTTTGAGTGTGTGTATGCATTTATCCGATGCTTTAAAAGAAAGCAGTAAATGTTCAGCAGC…	436	(TGC)7	116-136	AACTGGGCAGAGATAGAAGGC	60-80	ATTCCACAGATGTTTGTTGGG	205-225	166
208	Ebr00428FRA	ATTTTTATTTCAAGTGATAATGATAATGATAATAATAATAAGTTTAATTGTTATTTATTTTTCTATGTTTTATAATAATACGTTCATTTGGTTTTTTTACAGACCTTTGATCCCAATTAGAGATAACATTTCAAAATTGTTTCAGTTATTCTTTTATTATTTTTCGTATTTATCTAGCATTTTATTTCAAGTTATTGTAATAATAATAATAATAATAATAATTATTATTATTATTATAATAATGCATTTCCGCATGTGTTTAGTCACGTGACCGTAAGGTCCGCGAACATGGCGGCCACCGTTGACAATTCAGAGAGCTCTGTGAGGAAAAGACGTGTGGTTAGCAGTAAAACAGACACACAGCGTGCTGACAGCGGTGAAGAACATGGAGCAGAAACC…	530	(TAA)8	198-221	CAGACCTTTGATCCCAATTAGA	100-121	GTGACTAAACACATGCGGAAAT	246-267	168
209	Ebr00429FRA	CACCATTTTAAATTCTGCCAGCCAGTCATACAGTTTGCCAGCCACCATTCTGTTATCACACTTTTGTGTGTAACTAACTTTGGTGTTACGTTTGTACAAAGAAAAAACAAACAAATAATACCTATTATTCTCATTAAAAGTATCAGTTTAATGTTTCATTTAATGCTTATCAATATTTAATTGTCTCCCTCACACAGACACACACACACACACACTTCAAATACACAAAAACTAAATGCATAGGCACAAGCAAAACCAACAAAAAGTTTTATTATCATTATCATCAATGATTATAATAATAATAATGATAATAATAATAATAATAATAATAAACTAAAAAAATTAGTCCTTTTTACTTTTAGTTAAGTAGACCTGGAGTTGTCTCCTCTTGTGTGGGCT…	451	(ATA)8	308-331	CATAGGCACAAGCAAAACCAA	239-259	CAAGAGGAGACAACTCCAGGTC	370-391	153
210	Ebr00430FRA	TGTTAATCGTATAACCTCATTATTATCTATTGTTCATGGATGTGTTCTCCTGTAAACCACACACTCACCCATAACCTGCCATTTAACCAGTAAAGGGAAGTGCTGCATCGCTTTGTGTCTGACCAACACACTGCTGCCATTGCTGTTAGACCTGAACGTCTTCATCTGGCCTGAATTAATGTTTGAGGGTCTCGTTTTTGGTGGTATAAAATTTCCTTTTTTCATTATTATTATCATTATCATTATTATTATTATTATTATTATTATTATAATTATAATTATTATTATTATTATTAATTTTATTTATTCTATTTATTTTTTGTCTTATTTGTGAATGTAAACAAAGCAGAACAAATATTATAAACAACACAGGTAAACCACAACCTCAAAACACAGTAT…	496	(ATT)9	242-268	GAACGTCTTCATCTGGCCT	154-172	TTTGAGGTTGTGGTTTACCTGT	369-390	237
211	Ebr00436FRA	CACAACTTTTGGATTCTACGTTCACACCAAACTCGTTTTATATTCTGAATGCTTTTGCGTGTGATTGATTTTTAACTGATGAAGAGCTGTTTCATAACCAGCAGCAGCAGCAGCAGCAGCAGCAGCGTTACAGCTGATTGACTGCAGTGTAAAAATAATAAAATAAATCACCCTACAAGTCAAGTGTGATTTTAAAACAGCAGATTTTTTCCCCCTTAAATCATTCAGCGCTCATGTGAACATGTTGGCGTATTTTTATCCGCAGGTTGTGAAACCCAAATCCAGGCTGAATAGAAGCTGGTATGAATTAATGAACGGCATATGCGGCTCTCCTTTCTGCACACCGACGATGGTTAAGTCGATTTTGACAGGCAATTAGGAAAAAGGGCCACAGAAATA…	517	(CAG)9	99-125	TCTGAATGCTTTTGCGTGT	44-62	CACACTTGACTTGTAGGGTGATT	166-188	145
212	Ebr00441FRA	TTTCTCCCAGTTTTTTTTCTGCTTTTCTGTTCCCTCTCCCTCTGTCTTTCTCCCTTGAATCTTATATGAGTGCTATGTGGAGGTGAGGAGGAGGAGGAGGAGGAGGAGGAGGAAGGAAAAAAAGAGGGTGTGGGAGGGGAGGGGGTACAGTCTCTTCTAAGGTTCATGGGGTAGACAAAATAATAGAAACTGATGAAGAAGTCACATCCTAAAGGAACAACTGTTTATAGTCCTTATACAAACTACTATCTTAAAGTGTAGCTTCAGTTATTTTTCAACCTGGACTCTATTTCCGTGTGTTTGTGTGTCTAACTGATGGGAACAACAATTTTTGAAACTGGTCCAGTATTTGGAAGACCGCTGCAACAGGCTGCATTGTAACCTACTTTTTTTTTTGCT…	519	(GAG)9	85-111	TTCTGCTTTTCTGTTCCCTCTC	17-38	TTTTGTCTACCCCATGAACCTT	159-180	164
213	Ebr00443FRA	GGTTTCTCCTCTCGTGCACTCTGCCAATCAGAGTGACTCCACTCACCGACAGGCTCCACCGGGTCCGACGCCAATTGACCATGCTGAATTAGCTGGAAAAAAAGCTGACAAAGGCTGACTAGTGGCAACGCTGTGTGACACAACGGAAAAACTCAGGTGTCAGATGTTCACCAATGGCCAAATGTCAGTTCAGTGTGTCAGGGCCCTCACAACAACAACAACAACAACAACAACAACAGACTAGAATGCAAATGGAGTATGTGTGAAATTGCACCCTCAGACCTTTTCTTGTTAGTGTACTTGTGTGTTCAATGTGTGTACAGGCACATGCATGTGTAAGCGTTCTCTGTGCATGTGTTTCTATACAAATCTCTGTATCTTGAAGTTTGTTGTTGCACC…	492	(ACA)10	209-238	ATGTCAGTTCAGTGTGTCAGGG	182-203	AACAAGAAAAGGTCTGAGGGTG	272-293	112
214	Ebr00445FRA	GTGTTTTTTCCCCAAACACCAGCTATGTTGGCAGCAACACATGTTGTATCAACACGTGTTGCTATTGAAACATATAATGTGCACACTGGAAAATAACACAAGGTGTGTTTTCTGAGCCGCATATACAGAGAGGCTGAAACCAGAACATCCTTTTTAAGCGTGCAGGTTCTCGTTCAATCTCTTTTTTAATGTTATTATTATATTATTATGATGATTATTATTGTTGTTTTTATTATTATTATTATTATTATTATTATTATTATCATCATTATTATGACAATAATTGTTCTTTCTTTGGCTGCAGCTACACGGGAACAAATTCATGTTTAACTCTTTGCAGATTCGATGCTCTTACGATTGTCTAAAGATGCTGAGACTACATAGTTTGACGGCTCTAAG…	518	(TTA)11	230-262	GCAGGTTCTCGTTCAATCTCTT	162-183	GAATTTGTTCCCGTGTAGCTG	302-322	161
215	Ebr00446FRA	TACACTACAAGGTGTGTGTGTGTTTGTTATTTTAGGGAGAGAGAGGGAAAGAGAAGGTGGATTATTGCATGCAGTGTTTCTGTAAATTATCAACAACTTAATCAGAACACTGCCTTGCCACTTTTTGACCTACCTGCCCGAACCGACCATATTTTCTTGTAAGCTTGTCCATCAGGTCGACTCGCGCATCTCGAGTTCCCAGCTGTCACTCTGAAAACTCGCATCAAGGAGGAGGAGGAGGAGGAGGAGGAGGAGGAGGAGGCGTCATGTGTGAAAGTCGAGAGACAAAAGCCTGGTGTGGCAGTTGGATTTCTTTGAAACTCCATCAACCTATACATCAAAATGAAGCTTAAAACCTGTTGTTCTTAGCTGTAGTCTGTGTCAACTTCCTCCAGGTGG…	510	(AGG)12	227-262	CGAACCGACCATATTTTCTTGT	139-160	CAGGCTTTTGTCTCTCGACTTT	274-295	157
216	Ebr00448FRA	GCAAAAACATCCTCATTGTCCTCTTGGAGCTTTACAGAATCTTTGTGGTGCAGTGCGAACAGCCGGTTGGGGAATCGGGGTTGGAGAGGTGTGCTGCTTTGGTGCTCCGGTGTCGAACCCAGAGGGGTAAGGAGGAGGAGGAGGAGGAGGAGGAGGAGGAAGCAGGTGGAGAGGAGCAGAGCTGTCATACAGACACAGAGAGGGAGGAAGATCAGAGAGGTGTCCAGGTAGAGAAAGGCTTAAAATGCTGTGAGGCATGACTTTAGCCCGTCGGGGGGGGGAGATGGCTTTCACACACCAAGAGAAAAGTCGAACCCATCTGCCATCTCTTGCATCTCAGCTCCGCTCAGAGACAGTCTTGCTCTCTGGAGGTTCAGTGACTAGAAATAAGACCACAAG…	442	(AGG)10	130-159	GAGGTGTGCTGCTTTGGTG	86-104	CTTCCTCCCTCTCTGTGTCTGT	189-210	125
217	Ebr00450FRA	AAGAGACCCACATACATAGACAATAGTTTTATTAAAGACATTACTGTTCGCCACTTTCATAGATATGCACAGACACATTATGACTGTAAAAGCTCTTCACCCCACAGATCTGAATGGGCAATTAGCAAGGCGTTATGGTCAAGCCGTGAGACTGTCAGTCAAACAGCGGGCAGCGTGATGCGTCTACCTTTTTCACTGAGACAAACTCATCATTGTTTTGTTGTCTTATAGAGAGACAGGGTGATTAGTTTAGAACTGAGTGGCTGTAACATCTCCCCCATCATTTTTGTAAACTGAGCAGGGTAAACAAACTCATTCAGCAACATAATGCTCGTGGCAATCAATTTTCCACAAGTAAAGCTCAAACAATGCGCCGCTCCTGCTGCTGCTGCTGCTGCT…	455	(CTG)9	380-406	TGAGCAGGGTAAACAAACTCAT	295-316	GTTTCAGCCAGAGTCCTATTGA	414-435	141
218	Ebr00458FRA	AGTTCGCCGCTTCACCGGGTGGAGGAGGAGACGGTGGAGCAGGGACGCGGCTTGAGCTCCTCAGGGGACAAATGTGGCCCGGTCCCGAACCCCAGCAGCAGCAGCAGCAGCAGCAGCAGCAGCAAACACAACACACGAGGACTGAAAAAGAAATTTGAGGATTTGAAAAGGCGACACGTACAGGATAAAGAAGGATGGATGCGGGAGAAGGAGTCATTGTTGAGAGAAGTAGCTGATATACAAGTGATTGAAATATTTATTACCCTGTGAAAGCTGAATATATTTCCATTGTGTTTTTCTATGCCAGTATTGTATGGGAAGTTGCAGGTTATCAGTGGCACATAAGATCACAGGGAATTTGTTGTGTTGTGTGGTATAATCTTTTATATTCCCTGAATA…	455	(CAG)10	93-122	GAGGAGACGGTGGAGCAG	25-42	TTCTTTATCCTGTACGTGTCGC	171-192	168
219	Ebr00461FRA	ATTTTATCATCTTATTATTGTATAATACTGATTTGTTTGACTTTATGATCTATGGATACGTTGGTGCTTGTTTTTTTAACTGTGTCTTGTAACGTGTCCTTGAGTCCTCTGAAAGGCACTTGTAAATACAGTGTATTATTATTATTATTATTATTATTATTAAATAAATGTATTCATTTGGCCTCTATTACAGAGTCCAAAGGGCCTAAAGCTCTCTTGAACAGCTGATTTAAAAGGTTTTCAAATGATGAGGAGTTCACAGACGGCCCGGACATCTGTACACCCTTGAAGATAATACAGTGGGATATGGAAAGGCTTTTCTCCTCTCGTCTTTCCGGCCTTCCGGCTGCAGCCCTTCAGTTGTGGTAACTGTATTTGCCTTTCAGATCCATGAGGGCT…	509	(TAT)9	134-160	CTATGGATACGTTGGTGCTTGT	50-71	GGCCCTTTGGACTCTGTAAT	187-206	157
220	Ebr00462FRA	TTTATTTCTTTAAGTTTCAGTGGGAGCTCCATTTGTCCTTCACCGAGTTAGGTCCATCCGCAGTCTCTCGGCTTTATCTATCACCGGCTTGTTTTGGAACAGCGCGACAGTCTTTATACCTCATCTATCAATGCTTGTAAATACGTACAAGGACTACTTAACAAATGGTGCAGATGTGGAAAGGTCAGCTGGCTTGTACAAGCACGTTATAGGCAAGAAGAAGGTCATTGGGAGAGCCCACCTTCGGAGATCTGTTTTTCTCAATAATAATAATAATAATGATAATAATAATAATCTAACAGCACGTTAAGCATTGCAGAGTGAGTACATCACGTTGCAGCACTCACAATGCATTCACAACTTCTGTCTCACACCTTATTATGCAACAATAAAACTATG…	485	(AAT)6	263-280	GAAGAAGGTCATTGGGAGAGC	217-237	TGCATAATAAGGTGTGAGACAGAAG	361-385	169
221	Ebr00463FRA	CACACACACAGTGACACACAGCATCATGTTCTGTTTGCTAAGCATGTCTGTCAGCACACACACACACACACACACTGAAACACACACACGTGGGGTATTAAAGCTGTCAGATGACTAGCTGACAGCGAACAGCGAGCGGGGTGGAGCTTCTCAAAGAGCAAAATAATTCATTTGTTCCAATCTGGTCCTTGGGGGGTGGGGGGGGCTTTCAGGAGTTAAATTGTTATTTTAGTGTGGAAGAAATAAATCTGCAGCATTAGAGGAGGAGGAGGAGGAGGAGGAGGAGGAGGAGGGTGTTCGCTGTGAAGCCCGGGCTATTTGTGTGGTTGGCTTCTCGTTGGGATGGGAGTGGCCAGTTAAGGGAACAATTACATGCACTTGTAAGCTGCAGAAGCAAG	398	(GAG)11	260-292	CATTTGTTCCAATCTGGTCCTT	169-190	ACGAGAAGCCAACCACACA	320-338	170
222	Ebr00464FRA	AATCCCATAATGTGCAGTTGTGTATGAATTGTGCACAGCTGTACCCTTCTTCTTCTTCTTCTTCTTCTTCTTCTTCTTCTTCTTCTTCTTCTTCTTCTTCTTCTTCACAGCCTTAAATACAGATCAATGCGCTGATTCTGAGCCACCATAGAAATAAAGTGTTCAGGATTGTCAAGAGAAACAAAAACTAAAGATGGTCGTACTGTAGCTTCTTTTCACTGTTCTTTTGTTTAACCAGCCAAGTGAAACAGACAAGCCGAGTACTTTGAATTGGTGCTAACTAGCCAAGTGAGACAAACTGACAGCTGCCTCCCCTGCCCACAG	324	(CTT)20	46-105	TGCAGTTGTGTATGAATTGTGC	13-34	ACTCGGCTTGTCTGTTTCACTT	241-262	250
223	Ebr00465FRA	AGAGCCGCTGTCCTCACGTTTCCATCCTCACATCCTCACTTGGATCTGGGCTGCGCCACCGTGCAGCATCCGGTAACATCAGCAGCAGCAGCAGCAGCAGCAGCGCTGATAAGCCAGACAGCAGCAAACTGGCAGACTGGGGGGATCGGAGCATGCATGGGGCGTCAGTTGGCTCTGATGGTGAGGTGTGGGAGCTCGCCATGATTCAGCATCTCTCAGGCTGCACTGGGAGCTTTGATTGCATCAGTTTAATGATAGGTGAAGTCCTAAAGGTGGCCATAAGACATTGCTTAGGTAGGTCAACTCAGGAACTCACTGTGGCATCCCTGTGTTTCATTTGCAAACCAACTCCATTAGGAAACCTGCAAATTTGGCATTCGTGTGCGTAATCGGCAAACA…	456	(CAG)8	80-103	GTTTCCATCCTCACATCCTCAC	18-39	AGTTTGCTGCTGTCTGGCTTA	110-130	113
224	Ebr00469FRA	AGATTATCAATAGATTGAGTCTTCTCCCGTCCCACAAGGAAAACACATTATTGTACCATTAAGATGCATGCACGTCGGTAATAAGTATCAAAATTGCATTCTGGTGCACAATTACAGTCATAATGACAGTTATACCGATGTCTCTGGGATTCAGTGGTATTATTATTATTATTATTATTATCATTACCATTGTTATTATTAACTATAATTATTCCTGAGTAATTCCTCTAAATGTCTGACTTGCCCTGTTTTTTTTGTATTGTAATATCCTGCTTGTATCTTCTTTCACACTTCATTTATTGACGTTTCCATCTTCCTGAGTACCTTTTTTTTTTCACCACAAACCCAGCGAGATTTGCATTATTACAGAAACAAACAAGAGCTGTACCAAAAAGGTAA…	475	(TAT)8	158-181	GATGTCTCTGGGATTCAGTGG	137-157	GGTACTCAGGAAGATGGAAACG	304-325	189
225	Ebr00470FRA	ATCATAGTTCAGGTCAACAGTTTAACCTCCGAGCTGAAGGTATATTAAGCTGCAGGTAACCATAGCAACAGTACCGATGCTTCAGGCTCAACCCAGCCGGTAAACTGAACACAGACACACTTTAGAGGATTTAAACTCTCAGGACATCCTGAGGTCATTGGACATGATGATGATGATGATGATGATGATGATGAACTTTTCTAAAAGCAGCAGTGTTGTTGTCGGAGTGTTTCGGGTTGTTTTTGTTCTTCTCCATGTGCTCCTGTTAGCTCTCGTTAGACTGCATGCTTAGACATGTTCGGTTCTGGCATGAATGTTCATCACTTGGTAGAATCTGATCTGTCGTGAACGTGTTTAGACAAAAAAAAAAAGAACAAACAAC	382	(ATG)10	164-193	CCGGTAAACTGAACACAGACAC	97-118	GAGCACATGGAGAAGAACAAAA	241-262	166
226	Ebr00472FRA	TGTTTGGCTTTGTTTCACTTTCAACAACAAATCTCACAAGAAAAGACAAGAAGCAGCTGTTCTGATCAGACTAGGAGAAAGAGGAGGAGGAGGAGGAGGAGGAGGAGGAGGGAAAGTGACCTCCTGCTCTCACCCGAGGGGTTAGCCATAGGCTTGGGTTTGTTTCAACATAATCACTAAGTTTTAGTTAGGACAGCTGACAAAATCAGAAATACAGTCAAATGATTTATAATTA	235	(GAG)10	81-110	CTCACAAGAAAAGACAAGAAGCAG	33-56	GTTGAAACAAACCCAAGCCTAT	148-169	137
227	Ebr00474FRA	AATTCACTTAAATATAGCCTTTAAGGATAAAATAGTGTAATTTATTGTGAAATATTTCAGTTCCCGAAGTTTGTCTGTTTAAAGTGTATTAAAGATTTATCACAAACTTTTTGGTCTCATCAGACTACACTTTCTACTCCCTTTATGTACAAAAATAGATCCTGTTAATTCAAACGTTGTGACTGTCACTGCCCTCATACCTCCGTCCACCTGATGGCGCTGGAGGGCAAAGTAAAACAAAACAAGGCGACAGTGGAGGAGTCGAGTCGGCGGCGGTCTGTGAGGCTGTAAAATACATCGCCACATGTGAACGGAGAAAAATTTACACTATATTATGAAATAATTTCATCCCCCTATTTTTAAAATGTCTCCAACAGTCGTATCTGGGGTTGTAACAGT…	534	(ATT)10	440-469	TGTCTCCAACAGTCGTATCTGG	366-387	AAGTCGGTTGTGTGGTCAAACT	506-527	162
228	Ebr00479FRA	ACTTGCGTTGCTGTCCCACCGCGTTTCCCCCTGACGCTGCTGGGTGCTGTTAAACAATAATGGCGATCAGTCACATATGCCGACGTGAAAGGACGGCTTTTTTCATCAGTGCCTGATGCTGGAGGTCACTGACCAAGTGCCAGTTTTTGATGACTTCGGAGTGAGACCGGGTTGTTTGAGTGGAGTGTATGAGGAGATTAAAACGAGAGAGAAAATTCAGCACAAAAACAAGAAGGAGAATTTTGTGAATTTGCACATACCGTATTTACCATATTTGTGTTAAATTATCTTCCTTCTTCTTCTTCTTCTTCTTCTTATTCTTATTATTAATAATAAACAGTTTTGGGGGGCTTGTCTTGGGTGCCATTGGGCTAGGTCTAGCTCCAGTTGGTCTAGTTC…	434	(CTT)8	293-316	TGAGTGGAGTGTATGAGGAGATT	177-199	TAGACCAACTGGAGCTAGACCT	374-395	219
229	Ebr00486FRA	GCCCAGACTTGAAAAATCGCCGCCTCCAAGCTCAGTGATGGATTTAGATGACGTGGAGGTGGAGGAGGAGGAGGAGGTGGAGGAGGAGGAGGAGGAGGCGGAAGAGGAGGAGGGGATGGATGATGATGAGGATGCAGATGAAGAGAGGGAAGTACCTGGGACCTTGGAGATGGTTGCTGGGGATGAGCTGGATCCTTCCTCCTCTAGGATCAACTGGACTGTGTTCACCTGAGAAGAAACCAGAATGAATTAAAACTCAAATGTGTGCGTCGTTCCAGAAAAGATGGCGTCATGTTTGTTTGTACAAATTACGGCAAATTCTTTGGTGAAATTATTTCTAGACCCTGTAAAACCTTCACAGTCCAGCACAGAGAGTCAACTC	382	(GGA)6	79-96	GATTTAGATGACGTGGAGGTGG	41-62	TCCCAGGTACTTCCCTCTCTTC	140-161	121
230	Ebr00489FRA	AGCCTCGCTTTTCCACTTATCCTGGATTGGTTAATTCTACTATTCTTCTTTCGAACAACAGGCCCCTGGTATAGGCTTGGCTGGTAATCAGAGTTGTTGTTGTTGTTGTTGTTGTTGTAATGTGGTTGTGGTGTGGCCCAGCTCCCAAATCTAAATTGACAAATTAACTTCATTTCACTTCATAAGTGAGAGGTTTGACTTTGAGCTTTGGAAGCACCAGAGAATATGTCAGAGCATCACCAAAGTCACTAAGATTCATCCTCTGGGGACCTTAAATGTCTGCAGCAGTTCACAACAATCCATCCAATAGTTGTTGAGATATTTTAGTCTGGGCCACAAACTCATTGTGCTGCTAGATAAAAAAGTCAGGGGCTCAACAGAGTCAGTGGGATGCATCCT…	498	(GTT)8	93-116	TGGTATAGGCTTGGCTGGTAAT	67-88	CATATTCTCTGGTGCTTCCAAA	207-228	162
231	Ebr00493FRA	ATAAATAAAATAATAAATAAATAAATCTCCTATGCAGTGCTGTTGTTAGGACTGGAAGCCCCAGATCTCATTCTTATTATTATTATTATTATTATTATAAGAATATTTGTTATAATAATAATAGTAGTAATAATAATTTCATTCATGTATTCAAACCCTCTAAAATAAGATATTGTTAAACAAAAATGCAAGTTTTGGGTCCTCTGAGTCATGTCTTGTCATATCTCGCCACTTGGTCAGTCGACTTTCACATCTACAGATCACACACTAGGTATCTAAGTGTGTCTGGTGTTGATATTCTGCAACGCCCTGTCAATTTATGCCTGTTACATGAATGTGTCTTTTCAAAATACACTTCCTTTGTTACAGGAAATGTCCAATTTCTGCTCATTACAATGT…	536	(TTA)8	74-97	TGCTGTTGTTAGGACTGGAAGC	38-59	AGAGGACCCAAAACTTGCATTT	184-205	168
232	Ebr00499FRA	TGATGTTCTGCACAACTGACAGAATAAATATAAAACACATATTAGTCTTTGAAAAGTTCAAAACTGATATGATATGCTATGGATGGAGGTTTATTATTATTATTATTATTATTATAATAAATAATACTATCAAATCTCAGTATGTGTAAGACTGTCATGTAGAAATCTGATCTTGGATTTGTTTTAAATATATATTTGTAAATACACCAAGAAAAAAAAAATCTAGTGCTGCTACCAAAGCAGTTATCAGCAGGACATAAAACACTGCTGTTTTTTCTTCGCATACATAAATACTAGGGGTGCAACAATACACAAAATTCACGGTTCGCTCGGTTCAATATTTTAGTGTCGCGGTTCGATATTTTTTCGATACATAAAAAGAGAAATTTCCATGT	395	(TTA)8	91-114	ATGATATGCTATGGATGGAGGT	69-90	ATGTCCTGCTGATAACTGCTTT	237-258	190
233	Ebr00500FRA	GCTTTACTTAAAAAAGGACTAATTATTATCCCATGAATCACTTTATTGAAATTCAAGAATTTTGTTTATTCTTTTTTTTACTGTGATGGTGTCAAAAAATATCTCGTCAGACATTCAAAAACCCCAGGAGAGGCTTCAAATGTAAAAATGATAATTATAATAATAATAATAATAATAATAATTAAAAAAAAAAAGACATTTGGTACACTCCTACAATTTTCTACTCTCCTTTTAGTCTCTGTTTTGGTCTCCACCAACTGCTGAAGGAAATATGTGGCTCTTTAGCTGCTGAATGCTTCAATGTGTTCACCACCTGGTCTGGATGTTTTGTGCTCAGCAGGAAGTGTTCAGTGGGTTTATGGAGTCTTTTTTTTTTACTTGGGTTAAAATCGGATGGGT…	441	(ATA)8	157-180	CCAGGAGAGGCTTCAAATGTAA	124-145	AGAGCCACATATTTCCTTCAGC	260-281	158
234	Ebr00504FRA	GTGTGTATGTGTGTGCTCTCACCTGCTGAAATGTATAAAAGCACCCACATGCTGCAGCCCATCCAGGACACAGTAAAATTGATGTATCCTTTATGTAAAGTACTGTATGCAGAGTACATACACACATGCATATGACTGAGATTAATCTTGAGCGGCAGAGAGGAGGAGGAGGGAGCGGGGACGGAGGTGGTGGAGGATGTAAATTGACAGTGCTGTAAAGTGACAGACCTGCTGCTGCTGCTGCTGCTGCTGCTCTGTCTTTTTTTCCTTCTTTTCACACACACATACACACACACACACAC	302	(CTG)8	229-252	AGGTGGTGGAGGATGTAAATTG	185-206	TGTGTGTGTGTATGTGTGTGTGA	275-297	113
235	Ebr00506FRA	TAACTGTTAACACAAAGTCAACTGTAATAAACGTCCAAATTACGTTAATTACTTATGTTGTACAATCAACTATAGAAAGAAAGACCTAATTTTGCCTCCTGCAAAAAGGCCAAAACTACTACTACTACTACTACTACTACTACTAAAAAATATGCCACTTTTATTTTCAGTGTACAACCCCACACTGGCAGCAACTACAAGCATGTTGGCGCTCCTGGACACAGTGACGCTTTACACCAATGTCCTATTTCCAGCGTCCCCACCCTGGAATGAAATGCTATTTTTCCCCCACTCGCTCTCTGCTTGTACATACTGAGTCCCAAAGCAGCTTCTTTTTCTCTGCTCCTATGGCAGCTCAACTCCTCTCCTCACCATGGATGTAATAAAGA	389	(CTA)10	116-145	AGACCTAATTTTGCCTCCTGC	82-102	TAGGACATTGGTGTAAAGCGTC	226-247	166
236	Ebr00507FRA	CCCTGCTTCTGGAACTCTCTACCGTCATGTTTTATTGTTTGTTTTATTATTGTCTTTTGTACGGTGACCTTGAGTGTCCTGAAAGGCGCCTATAAATAAAATGTATTATTATTATTATTATTATTATTATTATTATCATATACTGACTTCAGTATTGCGATAATTAGGGATTCGCAATAATAGCACGTAATCGGCATTGGCCAATTTTGGCTTTAAAATGAATTATCATAATCATCCAACAAGCTTTTTTCTTAATTTGTACAATAAATAAATATCACATACATTGAAAAGTATTATATTTAATGTCTCTATCTGCTGGTGGGCCACCACAATTAGAGTATACATGCATAATATGATGTTAAATCTATTACAGAAGAGACCTGATGATCAGTAAATTAG…	462	(TAT)11	104-136	GTGACCTTGAGTGTCCTGAAA	64-84	CAATGCCGATTACGTGCTAT	180-199	136
237	Ebr00508FRA	TGTTGATACTGTGGCGTGGCCTAATGTAAATTTTGCAAAACATCTGTACTTCCTCATTTTAACAGTTGCACGTGGCAGTTATTCAGAGCATGTGCCACCAAGAAATTGCAGTATCACAGAAAGCAAAAGCAAAGTTATAGAGTGCCGCAGGGATGACTTTTTTTGTTGTTGTTGTTGTTGTTGTTGTTGTTGTAGGCCGACTCAGAAGTTGGCATCATCCTGGTTCCCAGTGGGATTTTTCCACTAGATTTTGTGTGGTTGCAGAAAATAAGCTCTGTGGCAAACAAACGTTTGTGATACTGTACTACGTTTTTTTGTTCAGCAAGATAACTTCACAAATGAACACACTTTTGTAATTTTGAAGTGCCATGCGATTACCAAACTGCTGACTTTGT	395	(TTG)10	163-192	GCAAAAGCAAAGTTATAGAGTGCC	123-146	GCTTATTTTCTGCAACCACACA	252-273	151
238	Ebr00517FRA	AAGTGTTTTACATTGTAATATTTTAGCCAAATACCTACATTTGGGAAGTACTAAGCATAAAAGTGTATAAACGAAACTTGGTGGAGTTGTTAAATGCCGACTCTGATTATTGCCATTCATGAAGAATATTCACCATTTTTGGATTCTCCATTCACTGCGAAGGCATGCAAGAAAAACAAGCGTTTCTTCACAAAGTCAAAGTAACAGGCGGTGAGTAATTGATACACAGATCGTTGATTGGTGGGTGAAGCATTCCTCCAACATGGTTCCTATCATTATATTATTATTATTAGTCTTTTATTATTATTATTATTATTATTATTATTATTATTATTATTATTATCTATTATTATTATTATTGTTATTATTAGATGTATTCTATTTTTTATTTTATTTTTC…	446	(TTA)15	298-342	GTTGATTGGTGGGTGAAGC	233-251	CAAACTTACACAGGTAGGAAACAAG	408-432	200
239	Ebr00520FRA	AATTTGACTTTGTACTGTACTGTATTTTTCAGGAAACTTAAATTTAAATTTGGTCTTGATTGAGCTTTAAATAAAAATATTTTACCCAACAGAATAATTGTATTTATTATATAGGGACAGTTTTCATCCAGGACCCCCACTAAGTTCAAAAGATGCTTTGCCGATATGTGCCCAGTTATACATCAGTCCCTAAATGTAGAAGCTGAACAGGTTAGCACTATATTGTTGAGCTTTAAACTAGACCAAAGCAAAAAGACAGAGACACAAGGACGAGAGAAGGAAGGAGATTATGATGATGATGGTGATGATGATGATGATGATGATGATGGAGTGCACAGAAAAGAAAATAGGCAGATAGGCAGACAGATTGGGTGCCTGTCTGTAAGCTGACAACTGATA…	495	(TGA)8	303-326	ACACAAGGACGAGAGAAGGAAG	262-283	CTTACAGACAGGCACCCAATC	366-386	125
240	Ebr00521FRA	ATTAATAATAAACCAAAAGCATCTTTATTACTCCTGAAGCCGCTCTCCTGCCTGTCAGCAGCAATATAGTGACAACATATTTAAATTGAGACATAAATTCAGACTGAAGCTCATTGTACAATATTTGCCAAATGACACACCAGTAAATGTCTATAACCTATAATGATGATGATAATGATGATGATGATGATGATGAGCTAACAGACCACACTGCCACTGTGTTGAACCTGCTGAGAGTTACCTTGCTGGATGAGAGGCGCAGGATGCTAATAGGCACGGGGTTTCATACAGTTGAATTTCCTCAATGATGAACATCTCTCCATCGTAGTTGACAGCCTTCTGAACGTAACCGTTTTCTATCAGGAGACAAAAAGGATCATCTAATACCCATATAACAAG…	417	(ATG)7	175-195	TGCCAAATGACACACCAGTAA	126-146	ATCCAGCAAGGTAACTCTCAGC	230-251	126
241	Ebr00522FRA	ACACACACACACACACACACACAGCTTTAAAGTAATTAAACACATTAACACTTCAAGCAGAAGCAGAAAAAAGAGAGGCTTTCTTTTGTGTACATTTGCTTCCATTTATCACCCCGGACTGAGCAGAGAGGGGAGGCACGAGGGTTTAGCATATCTCTGCGACTAAAGTGATGGAGCGGAAAAAGAAGAGGAGGAGGAAGAGGAGGAGGAGGAGGAGGAGGAGGAGGACAAAAAGGGAAAGAGAGAGCCAATCCGACCGGCTCTTTACTCTAGTCGACAGCGTAAAATGTCAGACACTCATCTGGAAATTATTTCCATTTCATACCACTGACATCTTCCCAAGCGGGACTCTGAAATCTAATTAGTTTGACCGGAAAATGGTGACCAAGGTAGCGGA	397	(GAG)9	200-226	TCTCTGCGACTAAAGTGATGGA	154-175	GACTAGAGTAAAGAGCCGGTCG	254-275	122
242	Ebr00526FRA	TATGTTACCGGCAGAGACGTTGCTCTCTGTCGCGGATGACACCATTTTATCAAAGTGTTTTGGTCCTCGGAGGCCACCGTAACTTTGCCGACGGGAGGGGTGAGCACAGGCGAGCAAGTGAGCACTGCAGTCTAGAATCTAAACGCTACATGTCACTGTTTTCAACCCATTTTACACACTGGCCCTTTAAGTCATATTGATGTCTGGTACCAGCTGGGACACTCTCCTGCTTAAAGCTGGGGTATGCAGATTTCTAGAAAAGGAAACAACAACAACAACAACAACAACAACCAAACAAAACTAGCAAAATTTGAAAATATTCCCTCCTCATGCAGTTTTCCCCTCTCTCTCCTAAGCCCCTCCCACCAAATGACGATGGGCATATGCATGCGCTTCATA…	439	(AAC)9	265-291	TTAAAGCTGGGGTATGCAGATT	231-252	GCTTAGGAGAGAGAGGGGAAAA	336-357	127
243	Ebr00528FRA	GTAGAAGGAGGTAACCTTTTAATCACTGGAATTTTTGAACAATGCAAGCCAAGTACCCTTATTGTTTCAACAGGTGTGCTCACAAATGGCATTACAGGCATTTTGAGTGAGCAATTGAACACTCAATCGTTGCTACATTGTGACTCATCTAAACAAGTTCCCTCTGTATAGAGTGCCGAAGTCACGTCCTGTATACACACAAAAACACGAAAGTGTTCTTGATATTAAAAACGGCAAATATATTCCTCTGTTATAATTTCCCACCGTAATAATAATAATAATAATAATAATAATAATAACATCATAGGTCGGCCTTACTAGACATTTGATATAATCAGTAGATCTATCTTTTACGACTCTATTTTACAACAAGCCACAAAAAACCTACCATCCCAAAAA…	531	(TAA)11	267-299	GTATAGAGTGCCGAAGTCACG	166-186	TCAAATGTCTAGTAAGGCCGAC	308-329	164
244	Ebr00529FRA	GGTATTAAACGTTTTTACCCCACAGACTCCTTAGCTGACAGAGAGATGGAGCAAGGACCCACTACTACTACTACTACTACTACTACTACTACTACTACTACCACTACTACTACTACTACACTGAGGTGCACCTGAGATATTCCTCTGAATATTTTGGGGTTTTCTCTTGTTTGCGCTTGCCAGTAGCTGCTAGCGACAGTTGTAGCATGGCTAGGTGTGTTAGCCTCACCCTCTGCACTTTTGCCAGTGGTTTCTGGGATTTACAGTAAGTCAGATTCTCCTGCTCGAAAAAGTTACAAAAAATCTATTGTGGCGTACAAGAATGTCCCTACACTTGGAATAATAATAATATAGCTTTTTGACCAATATGTGTCAGTAGTACCTAACTGTTAAGCTAAC…	409	(ACT)13	61-99	TTTACCCCACAGACTCCTTAGC	14-35	CAAGCGCAAACAAGAGAAAAC	159-179	166
245	Ebr00531FRA	GGGAGAGACTGGGTAAAAGTCCAGTCAGCTCACTTTCTCTTTTTTTCCTCCTGACACCCTGCAAGGCCTGGGCAGGCTGATCTGCACTGGTGTGTGGATGGAGGGAGAAAAGAAGGATGGAGGAGGAGGAGGAGGAGGAGGAGGAGCAGGAGGAGGAGGAGGAGAGGCAGCAGGAGAGGGAGAGGGAGAGGAGGGGGGAGGCATGGCAGGGGCTGCAGGACTAGGAGAAGTGCCAGATCACTGCTGGAGCCAAGAACAGGACTGACTGGGCCTGTGTGTCGGATCAGTGTGCACGAGGCATACAGACACACACAC	315	(GGA)9	119-145	GATCTGCACTGGTGTGTGGA	79-98	TCTGGCACTTCTCCTAGTCCTG	216-237	159
246	Ebr00533FRA	GCATTGACTGTAAATTGACTGTCACCATTTTTTTTCCTGCAGACCCCATCTTCTCCACTTGTGAGCTTATCCCCAGACTCAGATTTTTAAATTGTGGAAACATCATTGTGACTACAACTGCAAAATGTTGAATCTAGTTTTACATTTTAGGGCAGCATAAAAAAATCATTCAAACAATTTAAAGCTCCAGTCATAATAATAATAATAATAATAATAATAATAATAATAATAATAATAACAGTAGTCAGAGTGTCTTCCCACAGATGTGTAACTTTTAAGCTCCCAAACACGCAGCTGTAATCTTAGATTTCTATGCTGACGATATGTGTAATCAATTCCCTAATTAACTACTTAAACGGTTCAACCAATCACCATCAGTGTC	382	(ATA)15	193-237	TCTCCACTTGTGAGCTTATCCC	52-73	CATCTGTGGGAAGACACTCTGAC	244-266	215
247	Ebr00538FRA	CACCCCTGGGGGCTGCTTCGGGTGGCTTTCAGAGGTTCCCAGGACAAACTCAGCAGCAGCAGCAGCAGCAGCAGCAGCAGCAGCATCCCTCAGGGGCCACCCCGACCCTCAACCAACTGCTGACGTCCCCGAGCCCCATGATGCGGGGCTATGGCGGTGCATATCAAGACTACGGCGGCTCCACGGCGCAGCAGCAAGCCGGCATGGGCCTGGGGAAAGACGTGGGGCCCCATTATGGTGCCACCTCGGCCCACGGCTGGGGAGCACAGCAAAGAAACCACCCTCATTCAATGAGTCCGGGCAACGGAGGGCAAGGCCTCGGCAGGACGCAGGTAAGTTTGGGAAACTTCTCAGTCAGCCGGTGTGCGGAACTGAACTTGGGTTTCTCAGCGCTGGTGT…	460	(CAG)11	51-83	CAGAGGTTCCCAGGACAAAC	30-49	GCCGTAGTCTTGATATGCACC	156-176	147
248	Ebr00545FRA	ACCTCCTCCCCTCCTTTTCCACCACACCTCCCTCCCTCCTCTCACTCTCTCTCCCTCGCTCTGTCTGTTTGCCTCTGCCGCTGAATGGAAATACGCACAGATGCGTAAAGGGGCGATCAAACTCCACATATCCACCGGTGGCAGCGGCAGCATCACCACCGACCCCCTTCTCTCTTTGGACAAGAGGACTGAGCAGAGGGACAAACTACTATTCTGGACAATTGTTCAGGCCTCGTGCAGAAGCGATCAGCACTGAAGCCTGGAGCCCACCTGTTTGAAGCCGGACCCTGTTTGCTCGGATCAACCGGCGGAGCAGGGAGCAGAGAGGGGTGCAGAGGAGGAAGGACCCGTGGTGTCCCGCCTCGGATGCATGGATGCTCGCTTCTTCTTCTTCTTCTT…	498	(CTT)8	382-405	GGTGCAGAGGAGGAAGGAC	329-347	ACAGACGAGCAACAGCAGACTA	426-447	119
249	Ebr00546FRA	TACACAAATCTTCAACACAGGAACACCAAACTGAACTATGCTAAATCATAATTGTCACTAAATGAATTGATATCTATTAACGAAGGAGTTCCTCTCATTAGAATGAAACAGACATCGATCTTGGAAATAAACTGAACTAATGATTCAAATCAGTGATTCTCAATTTCCACCTCTGGCATCCACCTTTGTGTTTAATTAATATCTACATGTGCCGCTGCTTTCAATTGAAATAATTAGATTTTCAGTGTTCAATAGTGACGGTGGCATTACTAAATGAAAATATACTTCCAGTTCCTCTCTCGTCTCATTATCTCTGTCTCTCTATTTCTCACATACAACCCCCATCTCTTCTTCTTCTTCTTCTTCTTCTTCTTCTTCTCGCCCTTTTCTTTTTCTTTA…	498	(TCT)11	347-379	CTCTCTATTTCTCACATACAACCCC	318-342	ATTTCTCCTCCTCTTTGATCCC	449-470	153
250	Ebr00549FRA	ATAAGTCAATCCTTACCTATTCCATTATTTTTTTTGTTGTTGTTGTTCAGGGAATTTTTTTGTTGTTGAAAATTTGAAAATCAACAAACTTAAGTCATTAAAAAAAGTGAGATTATTAGCAGCAACCAGCAGCTGGTATGAATCCAGTCCTGTCATGGTTCTGTAATCTTTTTTTTTTTTTTTCAATGAGTAGATCAAAATGTTCATAAATTCATCTGAGTTATTAATCATCATCATCATCATCATCATCACGACAGTAATAAATTGTCACTAGCAGTAGCTAGAGGTGTGGCTACCCTGCCTTCTTGTGAGAGACACTACTTCCCCTTCTCTGCATGTTTTTCATGAAGTAAAACCCAATTAAATTCTTTTTTTTATTTGCAGTAAATATTCTCCTGA…	490	(ATC)8	227-250	CCAGTCCTGTCATGGTTCTGTA	144-165	TCTCACAAGAAGGCAGGGTAG	293-313	170
251	Ebr00552FRA	GTTTTATTTTGGTGGGGAAAGATTTCAGATGATACCGATGTTACGTTCACGACAACTCACCACAACACCAACAGTGTCCCTGGATGAAGATGCCGCTCTGCTGTCCATCATCATCATCATCATTATCATCATCATCATCATCATCATCACATCTTGTTTCAACTGTCTGATGTTCATCTGTGGAGGAGATAAAGGTTTCAGTTGGAGAAATAAAATGTGTGTGTCTGCACAGTTTGGATTAACACACACACACACACACACACACACACACACACACACACACACACACAC	291	(ATC)8	125-148	CGATGTTACGTTCACGACAACT	36-57	CTGAAACCTTTATCTCCTCCACA	179-201	166
252	Ebr00554FRA	GTCAGCACCCTCGTTACCTGAGCCTCATCGACAGTACGTCACCTTGACAACACGATGATGACAAACTGTTTCTTTATTTGATTTATTCATGCGCTGCTCCGTCTCTTTTGTTGAACAGTAGAGAACAAGAAGTGTTAGGACTTTATGAAACACTCAGTTTTTTCTACCAGAACACAATTAAATGTTTAAAAGTCTTCAGATTAATACACTTTATTATTATTATTATTATTATTATTATTATTATTATTATTGTTGTTGTTATTCAGATGTCTCCTTCAGTGATCATTAAGTGAAGATGATCTTGTTTTTCAGAGTACGGAGCTCCAGAGGAAGGCGAGCTGAAGAAGCCGGAGCCGTTTGCCCTGAAAAATCAGCTGTTAAGTAGTCCCACCCCTTTCT…	488	(TTA)13	211-249	CAGTAGAGAACAAGAAGTGTTAGGAC	116-141	CACTGAAGGAGACATCTGAATAAC	258-281	166
253	Ebr00555FRA	AGCACTATTGTGTCATAACTTTCCTTGAAGTAATAATTGATAATTATAGTTGCATAACATGCATTAGCCCTGATGCCAAATCTGTAACTAATACTCATGTGTAAACACGCAGTCTCCGGTTTGCTAAGGACAGGGATTATGAGGAGGGGACACTTAATCCCCGCAGTGTTACGAAGTCAGCGTTGACTAGCATAAATAATGTGTTGTATTTATATCAACAAGCAACATCATCTGCAAAAATAAACTACCCAGTTTGTTCACACATCATCATCATCATCATCATCATCATCGTCTGAGAACATTAATGACGTTTATTTTGCAAGCAGAAAAATTGACTAGGTGTGAATTCTAGGAAAATGAATTGACTCATGACAATGCAGGTTTTTTATGGTATTGTGA…	470	(CAT)9	263-289	ACAAGCAACATCATCTGCAA	218-237	TTGGGTTAGGGTTAGGGTTAAT	445-466	249
254	Ebr00557FRA	AGTTCTGTCAGAGAGTTCCGCTGGATCAACACACAGTGACTGTGTCTGTTGGACGGTAGAAGAACAAAGTCACCTGATTGAACATGAGCCTCAGCTGCTAAACCGAATCCTGTGTGATCGTTCTGTCAGACGTCTTCAACGCTGTTTGCATTTAAGAAAATGTTTGGGATGATGATGATGATGATGATGATGATGATGATGGGATGGGATTCAGTTCTCATGTTGTACTGAAGCCAAACACAGGTAAGTGTGACAGTCAGCGCCTCTGTGTCTGCTTCTATCTAGCTAAAATCACCTGATCAG	303	(ATG)11	169-201	AATCCTGTGTGATCGTTCTGTC	106-127	ACCTGTGTTTGGCTTCAGTACA	224-245	140
255	Ebr00558FRA	TATTTTTATTGTATTTAAAAGCTAAATCACACAGAGAGGAGGAATATTTAAAATGAAATTTGATTCTGAAAAACTTGTAAATTCAGTTTCAGGTGTCAGTTGGTCCTGATGACAGCAAAGAGCCACAAGATGGCAGCATGTTCACAGAGGATGGTGCAGAAGTGCCTCCTTCATCACCTCTCTCCTGTTAGATGATGATGATGATGATGATGATGATGATGATGATGATGATGATGGTGATGGTGGTGGCGAGTGGGAGGTTGCAGCTATTACTAAATCCTCGACAGTCTGTCATCTGTA	300	(GAT)15	191-235	TCCTTCATCACCTCTCTCCTGT	167-188	GTAATAGCTGCAACCTCCCACT	252-273	107
256	Ebr00559FRA	TAATGTTTGACAGCACAGTGTGGATTCAGTGTTCCTGTATTGTTTTTCTTCCTGACCTCATTAAAACTCAGCTTTACAATCAATGGATCAATAAATCTATAGGTGTGTCTGAGCAGCTGAGGTCAGGAGGGATCAAACCTTCTCAGTGTAATACAAGCCGTCAGTATGCAGAGAGTGTGTACATGAGTGTGTGTATATATAGATTCAGTACAGCAGTGTGTTTGAGGTGTTCAAGGTGTTTGCCGGCACATGAACAGCTCCCTCTGGTGGAGAAAGCCCAGAACTACAACCACCATCACACCAGACCTTCCTCCGCAGTTTACTTCCTCTCCATCATCATCATCATCATCGTCATCATCATCAGGGGTTCTCTTCTCTCCAAACATGCTCTGATGTTCT…	414	(CAT)6	332-349	GAAAGCCCAGAACTACAACCAC	272-293	GAGAAGAGAACCCCTGATGATG	356-377	106
257	Ebr00572FRA	CAGCTAACACTAGCAGCAAAGCTAACATCTGGATGTCATCTGTTAAAAGCCTCCCGTTGTCGGATACGACATGAAACTACTCCAGTTAGCTCAATCATGTTGTAACTAAGACATCCGCTGGAAAAAAATATTTTCTTCACGGATGAGCACACGTTTGATAAAACGGAGTTTAATCTTCTCGGCATCCATTTTCAAGCTCTCTGTGTGTTTCTTTCCTTGCGGACGAAAAAAGGGGGAGCGCATATTTCCGAGAAGGCGTGTCCTTTTCAAAAATGCAAGAGGCGTTGCTTTGTTGCCGGCCGTTTTCGCTGGTGTGTTAAACACACTTTAGAAAGGAGTGTCCCCAGACTATCAGAAGGTGGAGATCTCTGATTGTCTGGTGGCGAGACTACCTCAGCG…	492	(CTG)9	409-435	GTCCCCAGACTATCAGAAGGTG	340-361	CAGAGGAGGAGCAGGAGGA	443-461	122
258	Ebr00573FRA	ACTGGCAAACAGTCAGTTCAACATTTGCCCAAGTAGCACAATCTAACATAGCAGCAGCAGCAGCAGCAGCAGCAGTTAATGGTCCCAACAAACTCCCACCAACATCATAATGGCTCAAGGAAACATTAGCCGTATGATGCTAACAGTTAGCCCTGCCACTTTCAAGTTGGAATTTCCAAGTTCCCAGTTTGGAAATTTCAACCTGACGCGCCCCCCTGAATCGTATTTCTGACTCAGAAAGTCAGAAGAACCTCACCAAGCCCCACTCAAGAGCCAATATTTCTGCTCTGCACATCAACAGTAGTGAAAGCTGTAGTTATTTACTGTTTATTAGCACTTCTTTCTTGAGCCCGGTTTACACCTAACACTTTCTGTATAGTACCTTTGGAACCAAAGTAA…	437	(AGC)8	50-73	TTGCCCAAGTAGCACAATCTAA	25-46	GCATCATACGGCTAATGTTTCC	119-140	116
259	Ebr00575FRA	ATCATTCTTCCTGGCCTGTGGAGGTCGGAGGGGCACTCAGTCTCCTTGGCCAATCGAACCCACACTTGGCGTAAATCCCAGCAGCAGCAGCAGCAGCAGCAGCAGCAGTGACTGTTGTATGGCTACTAAATCACCAGCACGCCTTATGCTCATTCTGCAGGATGAGCCATACACTCCTCCTATCTTTTTCCATCTTCCCCTCTACTGTGGTGCATCTCTCCTCTCCGATTTGG	233	(CAG)10	79-108	ATCATTCTTCCTGGCCTGTG	1-20	ATAAGGCGTGCTGGTGATTTAG	126-147	147
260	Ebr00579FRA	ATCAGCGGAAGTTAGGCGAATTGACCTTTAAAATAAAAGCACAAATATTGGACAACAGAAAAAATGCAAATCAATATCAACTATCACTAAAAGTAATTCAAATTTTGAAAATAACAGGCAGCGTTGTGTAGCAGTAGTAGTAGTGATAATAATAATAATAATAATGATAATATTAATAATAATAATAATAATATGGCATGGTTGTGTTTTCCTATTTTATTTATTCATTTTTTAATAATCAGTTAGGGTCAATACTTGGAATAGAAGTTAAATTCTAGGTGCAAAATTCTGCACTTACCTGCAGTTTTGCTAACTGTGGACCGAAACTTTTTCAAATGAACTATGATGTGTGTCAGAGGTGTTAACCCACCCAAAATTCTGGTGGATCCTTACTTGTT	398	(ATA)6	146-163	ATAACAGGCAGCGTTGTGTAG	111-131	CTATTCCAAGTATTGACCCTAACTG	240-264	154
261	Ebr00580FRA	GATATGACCACTGGTAATGCCGTCCTGACCCATGGTGGTGGGGAAGCAGTGACGCGCAAAACATGGTGACGACTCTCCAGATTTCTTCAAGCTAGTCCCAGAGAGTAAGTGGCTTCATTTTGAACCACAAAACCCCCTTTAGCATTACTGGCATATGTTAGCACCACTAGGCGGTGCAAACAGTGATTGACATTTATCAATGCTAACGGGGTACTGCGACTCAAAATTAAATGACTTAACTCACCGTTTTGACCTGGGGCGAGACTGGAGGGTGGGCACAGTGTCTCCACAGCAAAATAGAAACACAGTGCTATTTCCAGTGAATGTGGTGTTGTTGTTGTTGTTGTTGTTGTTGTTTTGTCAAGAAATTACAAATAAGGGATGGAAATCTGCAATTTT…	445	(GTT)9	331-357	CTTAACTCACCGTTTTGACCTG	235-256	GCAGATTTCCATCCCTTATTTG	372-393	159
262	Ebr00582FRA	ATGCAAAATTTTCTAAATAAAAATACAAGTTGGGTCAATATTTATGTTAAAAATTCATAAATACCCCAAGTGATCTTGGAGTATATTAGGTAAGGTTAAATTATGTTATAAAAAATAATTTGTTAACAATTCTGAATAAATTGAATGTTGGGTAACTGGGTTATTTCCAGTGAAGACAAGAGTTAGATTTACAGTATTTATTTGTTTTTAATGTTAACAACAACAACAACAACAACAACAACAACGAACACACATTTTGCAGTAAACTCCTGCAAACCTGATGGGGAAAAATTGTTATGTAACAATATGACTTACTCAACAAAGTTCACTATGCCTCAAATTGGTATCCTGTAAACCAACCAGTTCTAATTTTGTCAATAATTAGAAATAGTTTCTAGA…	411	(AAC)10	216-245	TTGAATGTTGGGTAACTGGGT	141-161	CATCAGGTTTGCAGGAGTTTAC	262-283	143
263	Ebr00583FRA	ATGATTTAAACACACATCTTCTCTTAAAGCTGATTTTTCTTTACTGTGCCTCATGGTTGTAGTAGCCTTCATTATCCCATGGACATCTGTATTAATTTGATAGAGCTTGTCTCAGTAAAAGTAATTGTAATAATATTAATAATAATAATAATAATAACATCATTATTATGGGGTAAATGTTCTATTTAATGTTAAAACCTAGATTCAGGGGGTGCTGCGGCAGAGAAATACTTTTTCTAACTTTTTACTAGTGAGAGAACATCTTGCAGTGGGATCATGGTGATACGGTGATCCATGACTTATAATGAATATGGGCCAGAGCTGTAAAGTATGGGGAGAGGGCAGTGGCCCCTTCCACACTTCCTACCCTTTACCACCAGCCCCCTTGCTCGGACCACA…	521	(TAA)7	137-157	TCTTTACTGTGCCTCATGGTTG	38-59	CCACTGCAAGATGTTCTCTCAC	251-272	235
264	Ebr00588FRA	GCAGGGCTTTGGTGGTCCCTCGGTGTTGGCATGACTCTGTTGTGATGCCAAATTAGGCTGAGAATTATTCAGTGTGGGGGGAAGGGGCTGAGCAGAGGAGGAGGAGGAGGAGGAGGAGGAGAGCTGTCTCAAACCCAGAGCAACAGTTTGTCCAGCAGCCGTGTGCGTGCTGCTTCTTGATGCTGTGCCATTACACAAGATGGCTGATCTCGCTCCAGTTTGCTGAGGGCAATTTTTCTCCGGCTCTCTGTGAGCGGCAGAGGAAGCCCGGAGCGTGCAAGATGACACAGCAGCTGCCACATCGGCTGGTCCAGAGGCTGAGCGGACAACCCAGTCTGTCCCGAGCAGGTCCTGGGAAACCACACACACACACACACACACACACACACA	390	(GAG)9	95-121	GTTGGCATGACTCTGTTGTGAT	25-46	TCAAGAAGCAGCACGCAC	163-180	156
265	Ebr00594FRA	TTAACACGTACTGACCAGGAAGACTCAAAATGACCACAAAGACACACAAACAGACCACAGAGGGATGCAGAGACAGAAGATGACAAAAAATGTCCTTGACTACAAGGAGATACTGTACATAACAACAACAACAACAACAACAACAAAAAGCCAAAACCACCTTAGAGTCTGTCCTGCTCGTACATAAGAGAGGTAGTGAAGCCTTTTGCATATCTGTGCCCAGGGGCCCTTTGTCTCATAACCCACCCATGCTACCAGTACCTGTGCTGCAACAATTTATATGTATTTGCTTGTATTTCCTGTTGAGCTCTTGGCCACCATATGCCTCTATGTCTTCTTAGAATGTTATATTAAACTATTTACTTTGGCTACCTTAATCACTTACCCATCATCACAAAC…	453	(AAC)8	121-144	GAGGGATGCAGAGACAGAAGAT	60-81	TGGGCACAGATATGCAAAAG	203-222	163
266	Ebr00601FRA	CGAGTCTCTCTTCTCTCACAGGGTGCGCGCTCACCCCGAGGCTGAGAGCTTCATCCTCTTGGTCTTCTCAACATTTGGGTCGTAGTCACCCCAGTAGCGAAGTTTGCTTCTGGCAGAGCTCTGCACTGCAACTCTGCTGCTGCTGCTGCTGCTGCTGCTGCTGCCATACAGAGCAGTACATTTTTCAGTTTTATAATTATACGCGCCCGTCGTCCAACTAAGTCTAGATTACCCTTATTTTCCAAATCTAGATTTTTTTGATTTGATGAACATTGCGTTGATGTAGACAAAAGTACTAAATGTATTTATTATGGTGAGGTGTGT	324	(CTG)10	134-163	GTAGTCACCCCAGTAGCGAAGT	82-103	CTTAGTTGGACGACGGGC	205-222	141
267	Ebr00602FRA	GTTTTGAAATAGAACCCCACGACAGTTTAGCAAAAATGTTCCATGCTGTCAGGACGCTTTTGGTTTGTATTTTTCTGGTTGTGTAGTTTGTGGTGTGCTAATTGCTTCAGTAAAAGCTTTGCAAAATGTACAGATCAAATATATCAGCTGTAAATTACACATTGTTGTGTCAGTCCTTCATGCAGAGGCATCACTGTGCATTTATATTCAGATTTTTACAGATTTTTCTGAGAAATCCTGTAGGAAAATGAGTTAAAAAGCATTTGAAAATCAAATTGTAATTGGAAGCATTTTGCATCCACTGGTGTGGTTCTCAATCATCATCATCATCATCATCATCATCATCATCATCACCACCATCTATCTGAGTGTCCACCGAGTCC	383	(ATC)12	317-352	TTCATGCAGAGGCATCACT	177-195	ACTCGGTGGACACTCAGATAGA	360-381	205
268	Ebr00605FRA	TTGTTGAAGCTGTGATGAAAAAAAGTCAAATGATCTCAACGTGAAGAGAAAACTCACACAGTGATATGAGGAGGAGGAGGAGGAGGAGGAGGAGGAGGAGGGTGTCACACCTGCAGCTTCTCCAACATGAGACCATCGTCTAGTTTTTACTGCAGCAGCATCGTCTGATTACAGAGACCTGTGGTGCGTTCA	192	(GAG)11	68-100	TCAACGTGAAGAGAAAACTCACAC	36-59	CTGTAATCAGACGATGCTGCTG	153-174	139
269	Ebr00606FRA	AGTTTATAAAACATATTTCTGCTCCATTGTTGATGTTGTTTAGCAGTTGTACATTTTTTTAGAAATAACAATGATAATAATAATAATAATAATAATAATAATAATAATAATAGTATCTATTAGAAATTTTATTGAATTTTGTTTTATTTTGTTTTTGATTTAATTTCTTTTTTTGTTGTTTAATTTTTTTAATTTATTTATGGGCTAGTCTTTGAAGGTTATTTTTGGATGTCTTGGGGGCACTATTAGTTATGGAACATTTGTCGAACATGCAGGAACATACAACGTCTCGTAGAGGACGTTCCTTTTTCAAAAA	316	(ATA)13	74-112	TGCTCCATTGTTGATGTTGT	20-39	ACCTTCAAAGACTAGCCCATAA	198-219	200
270	Ebr00610FRA	ATCCTTTTGGTCTTACTCTCATTTGCCTTTACCATGACATTTGTGGGTTTAATTTTCATGGTGTTGCACTGTATTTTTCTCGTTTTATCCAATTTGATCTTGCCTCTGTTTTTGCCTGAGTTTTTTGTTGTTATGTGCCCCTGAGTATTAAACTCTGTTTTTAAAGGTGCTATATAAATAAAGTTATTATTATTATTATTATTATTATTATCATTATTATTCAGGACAACAGAATGAAAACAATAGATTTCCTCTTGGGGATTAATGAAGTGGAGTAAGAAAGTATAATATGCCTCCCTGAGATGTTGTAGCAAAAATTGGAAAAACCAGTAATAGAACACATTCACGGAAATTAGTGCTTACAGTTAACGCTCTTGGGTAAATGTTTGTGTTGCTTTC…	414	(TTA)9	184-210	TTGTTATGTGCCCCTGAGTATT	128-149	TCCCCAAGAGGAAATCTATTGT	240-261	134
271	Ebr00615FRA	GAGAAGAAACACCTGAATGTTTGTGTGGACGAAACAAAAGGAGACATTTAAAATGGGAATTGGACACATTTTGATTGTTTCGATTCATATCCAACCTAATTTATTTCTCCTGTGTCTCCTATTTATCTGTTGTTGTTGTTGTTGTTGTTGTTGTTGTTGTTGTTGTTGTTGTTGTTTGTTTTGTTATAACTATAACCACAATTGCTAATGAGTTGAACTGTGTGACATAAAGACAACTCTCCACAGTGGGGAATTACAGGCTAAATTATTTTATACTGCTGCCCACTCGACCAAC	295	(TGT)16	128-175	GGACGAAACAAAAGGAGACAT	27-47	ATTTAGCCTGTAATTCCCCACT	245-266	240
272	Ebr00621FRA	GTGTTGACACTGGGTGGTGCTGTTACTGCATTTGTATGTTGTTCTACTGCATCACAATAAGGCTTTTTGAATGAGACAGCAGCAGCAGCAGCAGCAGCAGCAGCAGTGATAGTGGCAGTAATAGTAGATGTAATAATAGCAAACACACTCCATGTGGTCAGTTTTTTACATTTTTATTTCATTTATAACCTCATAAACATTTCTCATTTGTTATTTTCTTACAGAAGGCATGATGGGAAACAGACATAGACAGGAT	256	(CAG)10	77-106	CACTGGGTGGTGCTGTTACT	8-27	CCACATGGAGTGTGTTTGCTA	137-157	150
273	Ebr00622FRA	CTGGACTGTAACAGAGGAAAACTGTCGTTCTCTGATCCTGATACTAACACACACATACACACCTTCACACACACTTTCACTGAGAGGATGTTTCCATACATTTACACTGGGGATGATCTCCCACTGAAGGTTTTACCACTGAAGGTCTGTGTGACTGTAGAACAACACAACTAGATGATGATGATGATGATGATGATGGTGATGATGATGATCTGTATATTTAAAGATATACAGATCGTGTTTGAGGAACATGTGACTGTATTTTCCTGATTATGTTGTGGTTTCCTGGTGATGTGGAT	299	(GAT)8	174-197	GAAGGTCTGTGTGACTGTAGAACAA	141-165	CCAGGAAACCACAACATAATCA	268-289	149
274	Ebr00623FRA	CAGCAGTTCTCATCAGTAAAACCTTATTACAAAATTCATAGAGGTCCGCCACCTTCATATAAATGAATCAACCACGAGAGATTGCGGTGAAAACAATTAGTTGCTAAAAGGTCACTGGTTTGATTCCCAGCACTGCCAATGTGTTCCTGAGCAAGGGCTCAGAAGCAAAGAGGAAATAAAGCACTTTACATCATAGATCAATGAAGGAAAACCTATATTATTATTATTATTATTATTATTTTAAAGTGTTTTAATGGAAACATCACTTACAAAACACTCCTCTGTATCCCAGTGCTGGACTGTAGGTAAAGAAATTCACCCAGAGATGATATTCAGTCCTGCAGCATTTTAAAGCGTAATTCCTCTTAATGCAGTGAATGTGTAATGATACCAGGGGTT…	416	(ATT)8	217-240	GGCTCAGAAGCAAAGAGGAAAT	156-177	GCACTGGGATACAGAGGAGTGT	274-295	140
275	Ebr00628FRA	CATTCTCTGTGAGTTAACATTAGCAGTGCTAAACAGGAGTAGCCAAGTCTTATTATTAGTGCCACTAAAACAGCTCCCAGTGCAGCAGCAGCAGCAGCAGCAGCAGCAGCAGCACACTGATGCATTCTTCTTATTTTATCAGCTAGAGTAAAATCTTTTTAGCATTTCGATCCCAATAGCCCAACCATATATAGCGTGGTGGATACTTCATATTTAAGTATTTTCAGCGTGCT	233	(GCA)11	82-114	GCCACTAAAACAGCTCCCAGT	61-81	CTTAAATATGAAGTATCCACCACGC	194-218	158
276	Ebr00629FRA	AAATGTTTAAATCCTTCAGCCCTTGTTGACTTGGTGACACTTGTGGTTACCGTGGTAACAGCGAGTGCGGTTTGAATACTACATTACTCTATTCCGGGGGCAGCAAACTCTCCTTGAGCAGCTACTTTGTCTTTGTTGTGTTGATAAAGAAGTCAGCCAGTAATTGTGTTTTCATGCTGCGCACACAGACAGTAGTTTTCACAGCAGCAGCAGCAGCAGCAGCAGCAGCAGCAGTGAAAGGAGTTGGTTATGTTGAAGAGGAGCGTGGAGGTGTGCTAGCTTTTCATCTGCTGCTGACTCTTCACTCCACCCCCTGACTACTATTTACAACTTGT	335	(CAG)11	202-234	GCGCACACAGACAGTAGTTTTC	179-200	GGTGGAGTGAAGAGTCAGCAG	291-311	133
277	Ebr00633FRA	AATTAAATGTCTGTAAATCTTTTATTTATTTATTTTTTTGTTAATTTTGCCTTATTTTGTGTTTTATTTTTTGGTTGTCTATGTATCTGTTTGTACTTCTGTAAATGAATGTGTGCACAATAAAGAAATTGGGGAAAATGAGAGGAGAAATTATATCTGTGCACCAGGATAATTGGAAAGAAAAAGTATTAGACACGAAATGTAGAGACAAAGCCAAAACTGAAAATGTGGGTGAAAGTAAAATGATAATACTACTACTACTACTACTACTACTACTACTACTACTACTAATAATAATAATAATAATAATAAATGAATAAAATAGTGCTAGTTGTTCTACAAAAGTATCAGTGCCCAATAGACCCATATAAGACCCTATGTCTTCACTGTTCTA	394	(TAC)13	250-288	CGAAATGTAGAGACAAAGCCAA	196-217	GGGTCTATTGGGCACTGATACT	344-365	170
278	Ebr00635FRA	ATTTTCTTGTCTCTTTTTCTCAATTGTAGTTTTATAGCGATCACAGTGATCAAGGGTGTCGTGCAGTTTGTTGTGAAAATCACGTTGCAACGATGTTAATCTGTCTGTGTGCCCTGTGTTTTCTCCAGAACACCCTGTTGTTGTTGTTGTTGTTGTTGTTGTTGTTGTTGTTGTTGTAACTTGACTGCACTATTTAAAGGGAAGCCTGCAACGGTAGAACACTTAAATGCCTTGTCAAGTGAAGAGTGTCGCTATTGATCCTAATCTGAGCTGTCAGGCCCAAGTTCTCCGTAATCATCAAGTC	304	(TGT)14	136-177	ATGTTAATCTGTCTGTGTGCCC	93-114	TTAAGTGTTCTACCGTTGCAGG	205-226	134
279	Ebr00636FRA	AAAAGTAAGTTCAGTCCAGTACCCAGATTTATAAAGGATTTGATGTAGCCTTTGTATTTACCGAATACAGTATGTGCAATTTTGTTGGGAAAAAAAAGGTTACCCATCATTTTTTAGTGTATTATCACAATTTTCTAATGAAAATTAGGTACAGCTTTAAAGGTAATAAAAAGGTAATAAAGTGCACAAAGTTTTGGTGCCTTTCGTGTTTCTTTGCACCTGATCAGTGTTCAGTTACATACACACTAATATTCCAGTATTATTCATACTACTACTACTACTACTACTACTACTACTAATAATAATAATAATACTCTGTATTTAAATCTGTTTGGATAACCCCAATTAGGCATTTTTCCTATTGTAGCATTTTCCGATTAAGTACAGTAGGATATGCCG…	512	(TAC)10	267-296	CGTGTTTCTTTGCACCTGAT	205-224	AAACCTGGCTAATTGCGG	397-414	210
280	Ebr00643FRA	GTTTTTGGCTAACACAGTTTGGTCAGTTGTGGAATTTTACCTCATAGAGCTGTTACATTAGAAGAAGAAGAAGAAGAAGAAGAAAAGAAAAGAAATATACTTCAGAGGTCCTACAAAGCCATGGTATATTTATACAGGTTTTTAAAAAATATTATTTTGGCTGAGTCTATCCATTGTAGCTGTTTAGTGCGACAAAAAATACCTTTGCAATTCTTCTCAACCAGAGTGGAGGTCAAATCACGCAGGGGTGTGCTGGACTTTAAGGAGCTGCACATTTTATTAAGCACCTTCAGGTGTCAAAATGATTTTATTAGAATGTATAACATTATCAATAATGTTTCAGACAGTGTAGAAAGGAAACTCAGATACTGACATGTGCTAAAAACAATAAACAAACAT…	493	(GAA)8	61-84	TGGTCAGTTGTGGAATTTTACC	20-41	CAGCTACAATGGATAGACTCAGC	160-182	163
281	Ebr00659FRA	AGGGGCTGGCGGCCCGCAATGTCGAGGCTGGTGGCTGAATGGCTGATGACTGAATGACAGAACCCCTCCTGAGATTGGCCATTAACACACACAATACACACACATGCACACACACACACACACACACAGAGTCTATTGACTGTCCCAGCAGGGGAGAAGACACAGCCTCTGGGCTAGGGGCCAGGGGCCAGGGGAGGGATCCAAAGGGCAGTGGAGGTCTTCGCACAGTTTCAAACACAGCCAGCAGTTAACCATTGGCATGGGAAAATCCAGCCCTGCGCCTCCACACCCTCAGCTGCATTCAAGCCTAACAGTAGCACATCGTTGTGTGCCTGTGTGTGTGTGTGTGTGTGAGAG	357	(CA)11	107-128	CTGAATGGCTGATGACTGAATG	35-56	GAGGCTGTGTCTTCTCCCCT	150-169	135
282	Ebr00663FRA	CTCTAAAAACTTGTCAACAGTCTATTTAGCAGGAAATGATATTTTCAAACAATGCAAAAGCTGCCATGGTTGAGTTGCTGTTTTAAAGTTTGATAAATAGTTCGTAGTGTGCGCCATCCTTTGGAACAGCGATTCAGAAACACTTCATTTCACCTCAAATATCAGCTGTAGTTGAAAAGAAGTAACATGAGAAATAATAATTGCAGCAATCAGGGGAAAAACAAAATTGAATTAGCCTTTAAACGTAATTGCCATTGTCTTAACACACACACACACACACACACACACACAAACACACACAGGCACTTACCTGCAGTGTCACTTCTCAGTGTCATGGCTTGCGCATTGTTCACCTGCACACGTTGTCCAAGCTCTGACCTAAAACCGGTCCCTCACACC…	507	(AC)14	263-290	GCAGCAATCAGGGGAAAA	203-220	AAGCCATGACACTGAGAAGTGA	319-340	138
283	Ebr00666FRA	AGCACACATCAGTCGGCAAGATCTTTACTGCTTTCTAAAGCACTACTGTAAACTCCATATCAGGCACACTCACACACACACACACACACACACACACACACACACACACATACATTTCCCAGTCTCTCTATCTGCCTGAATCTATTCTTTTATCTGTCTGTTTCTACTGTAGCATCCAGCCTCTATACGGACAGATGAGTCTAAACACCCACAGAAGTTCAGGGTTCTGTTCCTCCGTTGACGCATTTACATCAGAGGATCATTGTTTTTGCATATTATATGTATTTATTAGAATGAT	298	(CA)20	71-110	CACACATCAGTCGGCAAGAT	3-22	CCGTATAGAGGCTGGATGCTAC	169-190	188
284	Ebr00672FRA	TTTTGTGCTACCGATGTTATCTTGAGGAAACATTAACCTGGATTTTAAGGAAAATCTTAACGTAAGGTGTTTTTTGCAACCAATTATATCTTGGTGTTTTGTGCAACCTTTGTTATCTTGAGGAAACTTTAACCAGGACTTTAAGAAAAATCTTCACTTGAGGTCTTTTGTGCAACCGATTTTATCTTGGTGGTTTGGGCAGCTGATTTTATCTCGGTGTTTTGCGCAACCTTTGTTATCGTGAGGAAACCTTAACCAGGACTTTAAGGAAAGTCTTAACATAAGGTGTTTTGTGCAAACGGCCCCTGTTCATGAGCAGCTGATGTAATATTTCACTTTACCAACTGACTTGTTCCTTCTTATTGAGATACCTGTCGCGCTCGTGCACGCATAACTTAT…	528	(GA)12	444-467	TATTGAGATACCTGTCGCGCT	361-381	AAGACTGCCTCCTCTCTCTCTG	475-496	136
285	Ebr00673FRA	AGATAGCTTCAAACAGACCTGCCTCTCACACTGTGCAACTCGTTTACTTTCAGATTGCCATTGCTCCATTCTCTGGAACAATTTCCATAAATCTCCACAGTCTAACAGGCAGGTTGAGAGAGGCTTATGTCAGGGCCGGGGAGTAAAGTCTACTGTTCATTCATGTGCATGTGTGTGTGCATGTGTGTGTGTGTGTGTGTGTGTCCATGCCCGTATGTGAGTTCTGGTTTGAAAGTCTTAGATGTTCCTTTGTAAGTTTAAGACAGCTCTGCATCAGCTCACTGGTTCCACTTCATGGGACGTGAATGTGTGGACATGAGCAACATCTGAGTCACCGAATTGTGTGCCTATTTTCTGGTTGTGTGTGCCATGTGTGAGTGTGTGCA	386	(TG)11	182-203	CTAACAGGCAGGTTGAGAGAGG	102-123	TCAAACCAGAACTCACATACGG	211-232	131
286	Ebr00674FRA	ACTCGTTACACTCCTGCTCCAGCTCCAGGATGTGTGTGTCGGCCAACAGCAGGTCCCGCTTTTCACCAGCTGCAGGATCTCCAGGACTGAAGGAGAAGGGGAGACGTACGACATCAGAGATTACAACTTTGTACATTTTCTGTACGATAGAGTTTGATGTGTCGTGTTAATACTTTGACTTCAGTAGATCTGAACACTTGTTACGTGATTTCACTGCAGTTCTTTTCTCAGAGTCTTTAAAGGTCAGATACTCCACAATGAGCCCTCTTTATTCTGACTTATTAGCATCAACAGCTGTTCATCAAGTCCCAGAGGTGAACATCAGCACCCACAACACACACACACACACACACACACACACACACACACTGATCCGCGTGGGTTCGTTGTATTTGAACA…	439	(AC)18	334-369	GATACTCCACAATGAGCCCTCT	247-268	TGTTCAAATACAACGAACCCAC	378-399	153
287	Ebr00678FRA	GTGTGCATGAATTACTGTATCTGTGTGAGTGCTTTGCAAGCACTGCTCGCTCCAGTAAATGAGCCCAGCACGCCTCATATTTTATCACATTTGCACAAATATGTTTGCTCAAGATAACAAACAGTGTTGAAGGCTTTGGGAAATTGTCTGTGTGTGTGTGTGTGTGTGTGTGTGCGCGCGTCTGGTTGTTTGTTTCGCTGCAGTCCTGGAGAAGTCTTGTAACTCAGCTACTAAATTATTTTCGTTGTTTTGATTAGAGATGTCGTGATCAGAAATTAATTTCTGTAATGTTTGTTTACTGCAACAGGATCTTGGACTCATCAGCGTTGGCCTGAGAACATTTATTTTGTCATCGTGTT	359	(TG)13	149-174	GCACGCCTCATATTTTATCACA	68-89	CAGCGAAACAAACAACCAGA	181-200	133
288	Ebr00683FRA	CCGTTGCGAGCTGCTGCACTGACTCCGATGGTGTTCAGGTTAGTTTCACTCCACACAGATATGCTGTGGCCGTGGCTGCACTGTCTGGGATCTGGAAGTCCACACTGTAGGTCTGCACACACACACACACACACACATACACACACATAAATAGAGTGCAGTGATGGAATAAATGCACTACTGGTTGCTCAGCAGAAGATGATAATAAGATACAAGAGAGAAAAACTGAATATAATAAGAAATGGGCAAACAGGGAATTAAGCGTAACAATAAGCAACAATTACAGCGCTGTAATCTATCAAGTAAATGTACCCAAACAATGAACTGCAAATTAATCTTTTAAATATCTGCTTACAGCTTTTTGAACCACTTTTCTTTCTCTGAGCGACTTTCACTCTT…	452	(CA)11	116-137	CCGATGGTGTTCAGGTTAGTTT	25-46	GCAACCAGTAGTGCATTTATTCC	166-188	164
289	Ebr00685FRA	AATTTGCTTGAGAAAACACTGATTTGTTCACATTTTCTCATTATTGCACGTCCGTCAGGCTGACAGGCGCTGGTATGAAATTATATTGAGCTCACATTTGCTCGGAGTTGATATTCCACAGGTCACTTGACACAAAAGGCAGGTCTATTTTGGTGAATCCTGCTCTGTGTAGAGTCTTTGCAGACTCTGACCTTGGAGTTCTTGTCGGTGTGTTATGCCAGCACGCACACGCACACGCACACGCACACGCACACACACACACACACACACACACACACAGGAATGAGCAGTGAGGTTCCACAGGCAGGAATAAAAAGTGTGCTCGGAAGAAAAATAAAGATTTCAAGGACTTAGAAATATAGTGTGAAACTTCTTACTGGGTCAGAGCGGCGCAGAGAA…	482	(CA)15	250-279	ATTTTGGTGAATCCTGCTCTGT	147-168	TTATTCCTGCCTGTGGAACCT	293-313	167
290	Ebr00686FRA	AAACCAGAGAAAAATAATTTGCCATTGATTAAAAAAATAGTTTCAACATTGGTTATCTCCATTTATATAGTTTATATATATTTATTTTGCAGACCAGAAGTTAAGAAATTTGCTTTGTTTTCTTGGTTTTAAAAATGCAACATATACACACACATTCACACGTATACATACATAGGTTGCATTTGGTGTGTTGTCATGTCTCCAAAATGGCTGTTTCCGCCTGAACTCCTCATGACGAACAGCTGGCCTGCAGCAAGATACACAACCACACACGCAAACAAGGTACAAATACACTAACTACACACACACACACACACACACACAGGAAGGAGGTTAGATTGATCCAGGTTTAGCTCTCGAGGGCTAAGAGTTATTGAGGAGAATCATCCCTCTGTAATC…	421	(AC)12	300-323	CAGCAAGATACACAACCACACA	251-272	CGAGAGCTAAACCTGGATCAAT	338-359	109
291	Ebr00687FRA	AATGAGCGTGCTTGTCATTGTGCTTGAGGGGCAGCTGCTGTGGATCAAGATATATACTCCCACATGCTGGACACGCACGCACACACGCACGCACGCACACACACACACACACACACACACACACACAGTTCCCTTTGACAACTACAAGACAGGTGCTCCAAGGACAGGCCCTCACCTCTGTTGCACTGGCTGACAGAGTGATTTGTGTTGGCTTTTTAAAGCAAAAGTTTCAAACTAGCATTATCATATTCAGTGAACAGTGTATAAATAATGTGTTTAAGTCTTAAGTGTTGTTAAGTCTTTTTATATTTTAGCAGAGAATAGTGAACTGCACTTTGTAAGTGCTCATCACTAAGACTGCAGCCACCTCATACCACTTAAACAGATCAGTACATCAAC…	449	(CA)16	96-127	CACATGCTGGACACGCAC	61-78	TGGAGCACCTGTCTTGTAGTTG	139-160	100
292	Ebr00689FRA	TTTTGTTTTGAACACATGCTGTACACTTTATGTGGAGCTGAGCATCCAACAAAGAAACGGTCAGAGAGGGACTTGGCTCTAATGTTGACTTCGTTTGGGTTGTCTGAGAGAGAGAGAGAGAGAGAGAGAGACAGAGTGCTAGAGGAAGCCCAGTATTAGCCCAAGGGGTCTGGAGAGTGTCAGCAACAGGAAACATTGATTGATGGCTGGGGCGTATTAGAGCCGCCTCCTCTGCTGGCAATCCTATAGACGGGTCTGCTCCATTCACCCACAAAGCGGACCTTGCTACCGAGAGCATGTCACACAATCTCTTTGTAAAAAGACAAATACCCAAACGATCTAGCAGACCTTTTCCCCCCGTATGGGAACTTCAGGGTCTCGTTTAGTTTATATTAGGTG…	491	(GA)13	106-131	GGGACTTGGCTCTAATGTTGAC	68-89	TGTTTCCTGTTGCTGACACTCT	174-195	128
293	Ebr00690FRA	GTGTTTTCAGATGCGAGCCGGCTGCGTTGCCCCCGGTGACATCTGCCACTCTGTGCCAGAGTCATGTGACCCGGCGGGCAAACAGCGCCGTGAATGGCTTTTGTTTGGGAGGTCACCCACCGACACACCGACACGCCGACCAATCACAGCGCAGACACACACACACACAGACACACACACACACACACTCTGACACTGAGCAACCTGCTGCAGCACACTGAAGATTTAAGGTGGAATTGTGGGAGAGAAATCTGACTCTTCTTCTTCTTCTGTTTTAAATTCGATCTTTATGTTTGTCGTAAATGTTTCTCCTGAGCAGAGATGATAAATAAATATTGTTCAGTTGTTATTGTTTGTGTTAGTTTTTAGTGTTTTGTTTGGTTTTCGGTGCAGGAAATA…	497	(AC)9	171-188	GTGAATGGCTTTTGTTTGGG	90-109	TCCCACAATTCCACCTTAAATC	223-244	155
294	Ebr00693FRA	GAACGTAAAGGGTTAAAGTATAAATTAATTCCTGGCTTAAGTGTGAATTTTATTTAATTTCAGTTTGGTTAGTAGAAAGCAAATTAGTTTGTTTACACGTGTGGGTGGATTCTTGTTTGCACTGCAGCCACTATGATCTCCATGTGCACTAATTGATTCTTCGTGTGTGTGTGTGTGTGTGTGTGTGTGTTCGTTTCCCAGGTGATGATCAGGAGGGGAGGAGTGGCACTACATTGCCCACCCGAGGGCCCGCTAGCCAACACCTGTGCTGACTTCTGGCAGATGGTCTGGGAGCGAGGGGGTCAACGTCATCGCCATGGTTACTGCCGAGGAGGTACGCACACACACATGCACACACATGGCACACACAGTGGCACACGCAGATGTGGATTATTTTTC…	471	(GT)14	163-190	GTGTGGGTGGATTCTTGTTTG	99-119	CTCGGGTGGGCAATGTAGT	228-246	148
295	Ebr00695FRA	AACCACGTTATTCTAACTCAGTTATGGTGTTTGTATCTGTCAACAGGTTACTGAGTTCTCTGCATGTAAATGTAGCCAGTGAGAAACACTGTGTGTATCAGATACATTTTAAATCGAATTCACATCAAGACACGAAAACACACACACACACACACACACACATACACTCTGCATCAGGAGTTCACTGTGAGGTCCCTCGTGGGTTGTTAGAAATCTGCAGCTGAGAAAATGCTGTTTTGTCGAGCCAGAAGTTGAAACACTTTATAAAAGCAAGGACACTAATCTAAGTGACATCAAGTCACGAGCCAAACTGACCTCCTCTCTGAGTGCTGGTATGGGTGACTGAGTCTTTTTTTGTTATCCACGTGGTTTAATGTTTGTTTTTAATGTTTGTCTGAA…	506	(AC)12	138-161	GTAAATGTAGCCAGTGAGAAACAC	66-89	CAGTGAACTCCTGATGCAGA	168-187	122
296	Ebr00697FRA	TTATTTCGGATAGTTTATTGCATCATTTCTCTGTTTTATTTAAAGTTATTCTAAAGCTCTTCGGTCAGCATTTGTTGTCTTAAATGCACTTTATAAATAAACCTGACTTGACATATATTTAGTGAATGCAAGCTCACTATTTCAGTTCTCTAGTTGGCTCATTCTTCAAGAAGACCGACACAAGGCCGTTAGATTGGATCTCATCAACATGCACTTCCTGTCACACTAAAAGCCTCCTACGGTGCGTGTTTACATATGGTGTGTGTGTGTGTGTGTGTGTGTGTGTGTGTGCGCAATGTATGTGTATCTGCGCTTTGTGTTGTTTAGTGCGCTGC	335	(GT)16	259-290	ATTGGATCTCATCAACATGCAC	193-214	ACTAAACAACACAAAGCGCAGA	307-328	136
297	Ebr00698FRA	GCTGTACTGAAATGAATCATGGATATCGCGCTCTCCTTATTTGTCCACTCGCTCTGCCATTCTCACTGTGAAGCAGACAGCCACACAAACACAGAGAAAAAGCGATGGTGGCATCTCTAATCCTGTAAAAGCAGCAGCAGGAGGGAGAGAGCCTTGTGACGGGAGTATTGGATAGAGAAAGCTTGCCTACAGCGATGTCTCAGCTTTTGGATACACTCTGCTGGTAGAAAATCATGCAGCTACACACATTACGTGCACACATATGCCGGAAACCACACGTGCACACACATACACACACACACACACACACACACACACACACTACAGTGTTGGGTTCAATATTCTCTGCCTGCTCGCCCCACCGTGGATGCTCATGCAGCCTGAGGAGCATAGGAAAAG…	416	(AC)16	291-322	GCTGGTAGAAAATCATGCAGCTA	220-242	GGCGAGCAGGCAGAGAATA	340-358	139
298	Ebr00702FRA	ACAGCGGCGGTTCAGGCTGCGCAGAGTAGGAGGGATTTACCAGTGGCCAGTGGTACTGTAGCCCTCAGCAAGGGCCGTTTTACACACACACTCACTGCAATTCCTGAGGATGGCATCCAGACATTTCGGCTAGAATGTACGTCTTTTCAAATTCATATCTCCTGTTCCTCTGTTGCGTTTTCCTCATGTTTGCTCACGGCCCCCAGAGAGCCTGTGACACCGGTTTATCATATTAAGTGTGTAATCAGTTCACTTGAGAAGGGGGTGTTGCTTTTCTGAAACTGCCAAATACCAGGTCTGGGGTTTTAGTGCTCAGCCACCCTAAGGGCGCGCACACAAACACACACACACACACACACACACACACACTCATACACACACACCACCTGTATAGACGTC…	414	(AC)15	340-369	ATCAGTTCACTTGAGAAGGGG	244-264	CGTCTATACAGGTGGTGTGTGT	376-397	154
299	Ebr00704FRA	GTGACATCGTCAGGGTCAACAAATGGCAATATCTTGTTGTTTACCGAGCCATGGCGCAGCTCTGGGGTCAGACCCTGCCCTCTATACAGCGCGGCCTTGACCTGAACACACGTGCAGGGAAACAAGAGGCGCACTCATGCACACACACACACACACACACACACACACAGCCTCGCCCGTCACACCTCACGCACGATGTGCAGGTTTA	208	(CA)15	140-169	TCTTGTTGTTTACCGAGCCA	32-51	ACATCGTGCGTGAGGTGT	182-199	168
300	Ebr00707FRA	GAGAGCTCCGTCCTCCTCCTCTCTGCCTACTAATACGTGATAAATCATGTTTGCTCTGACACTGCTCTGGATGCACACACACACATACACACACATGCACCAGCTATCCCGCTGCCACATCATCACCCCACACCCCTCACATTAATGAGCCCGAAGGTTAAAGGTTGTTGACATTCCTCTCACGCTCCTGTCTGAACACTATTGCACGGCCCACACACACACACACACACACACACACATTTATACGAAACCAACAACAAAAGAGAGAGTCGCTCACAGCGTTCTGTGGTGAGGTAGAAAAGCTGTAGATGTGC	314	(CA)14	212-239	CCGAAGGTTAAAGGTTGTTGAC	151-172	TTTTCTACCTCACCACAGAACG	280-301	151
301	Ebr00708FRA	GTTTTCCCTCTTTCTACCTCTTCTCTCTACGCACCTGATCGACTTGCATCACGGGCTGCCTCTGATCTCACATCAAAGACCTGGTTTGTGTGTGTATGTGTGTGCGGGTATAGGAAAGGCTCAGGGTAAAGGCGGAGTAAAACGCATGTTCGCAAGAGGTGGCACACACACACGCACAAACTCACATCCTCCATCCTGTCCCCGGAGCCTAACAAATCAGTCAGGCAGATAGAGAGGGCAGGGAGGCCAAACGCTGGGGTTAAACACATGCTGCAGAGGAGCAGCGCAGACAGACAGCAAGACCACACCAATCCTACACGCCTGGATGGCAGCCAGGAACTCACACACACACACACACACACACACATACACATATATATAATATGTGCGTGTCACATA…	439	(CA)13	342-367	AGCAAGACCACACCAATCCTAC	296-317	GACACGAGGCAAACACACATA	398-418	123
302	Ebr00710FRA	AACAAGGGAGCGGAGGGAGGAAACTGAAAACAGGCCAGCGGCGGAGGAAGAGAGGACAGCAGTGAGCTCGGCAGGGAGAGTGCCCAGAGAGACTGCTCTGGTTGCAGCTCCTCCTGAATCTCTCCCTCTCTCTCTCTCTCTCTCACACACACACACACACATACACACACAGACACACACAAGCAGGGAGTGCTGCCGATAAAGTTCTCCTGCTCAGCTGTTGCCATTCATTCACTGTTACAGGCTGAGGGGGCTGCCACATGCAAACTCGTCCCTGTCAAACGCACAAACACAGCGTACAGGACAAAATCACAGTACTATGGATGAGACAATCTGTTCTTGAACACTTTCTAGACTACACAGGCTTGCCCTCAAAAATGATGACTCAGTTAATGTATG…	453	(CT)9	126-143	AGGAAGAGAGGACAGCAGTGAG	45-66	GCTTGTGTGTGTCTGTGTGTGT	163-184	140
303	Ebr00711FRA	AGACTCTGGCAGTGAAGTCTATCATTTCATTTTAACTACAGCCTTCCCTGACCAGTTTGTGTTGAAGCACATGAATGAACAGCATTAAAAACTAAGCCGTATAATTTAAAGACCATTGCAGTGTAATGGGAGAACCACTAATGATTAAAGCAGCTCTAAGGGAGCTGGAGGTTATCATAATGTATCTCACACACACACACACACACACACACACACACTTGAGAAATATTAAATCCTTTACATTCTCAGACGGATAAGTCAGATTTCCTGAGAGACCTCGGTCTTTACTGGGTCTGAGGAGACTGTTTGGGCTACACATGACCCCTGAGCACATGCCCGGCAGGACTGCACAGCGCCACCAGGGAGAACACATTTCTCTCGATAAAGCAGGCTGGAAAC…	445	(CA)15	188-217	CTAAGGGAGCTGGAGGTTATCA	156-177	CTCAGACCCAGTAAAGACCGAG	277-298	143
304	Ebr00712FRA	ATGAAATGCACTTGTAGCTGAAACAACTCAGTTTGACATCAGAATCTGAGATTAGCTGCTACTTTTCTGTTAACACCCTTTTGTTTATACACCAAAGGGTTATTTATATACCTTTGTTTTTTCACTTTTAATACCAAAAAATCAAAATATTTGATCATGGTACACGTCTTCAGCACTGTATTGCATCAATGTTCTCTGAAACACTCAATTTTTATTTGACATAATATCACAATCTTAAAAAATTAGAATGCTCTTCATTGTACAGTCTTACTTATTTTCTGCTATTTTGGGTTACGCCACCTTTTTAAAAGGCGCACACACACACACACACACACACACATACACATCTGGTAATTTGCTGACAGGCCTTGAAATCTCTGTTAGTCGGTTTCGGTGCTT…	464	(CA)13	315-340	CTTCAGCACTGTATTGCATCA	168-188	CGACTAACAGAGATTTCAAGGC	366-387	220
305	Ebr00713FRA	ATAGGACTTAATGCCCGACACACACACACATATAATACAGACACAAAACACAACCAGCTGCACACACACACACACACACACACACACACAGATGGAGTCACTTGTGTCCACATGCACCGACAGGCAGCACACTTTCCCCCCAGAAAGATTCACACAAACACAAATGAGCTCGTTCCTGCACGCAAATGTGTGGCGATTCACTTCGATTACAAACACACACGTAGGGGGAAAAACTGAGGACAAACAAACGAGGCCG	256	(CA)15	61-90	ACAGACACAAAACACAACCAGC	37-58	TCGAAGTGAATCGCCACAC	188-206	170
306	Ebr00714FRA	AATTGTTTGGGAGTGTATTCGTGCTTCCTCTCTGCCAGGGTTTGATTTTACAAACACTGAGTCATGGTCATGTTGACTTTTAAGAGCGATGGTGCAAAGATATAAGAGGACTTCTCAGTATTTGTTTGCATAACCCGTCCTTTTCTGTCAAAAATTACAATTTCAACGAGTTGCATGCTCTGTTAATATGTGCATGTCAGTGTGTGTGTGTGTGTGTGTGTGTGTGCATGACTCTGTGGTTGCTGCCTGTGTGTGTTAACCTGTCTGGAGCACTTCCAGAGCTCAGTGTGTCCCAGAGGGCTCAGGGGTTTTTGCAGCCGTGCAGTCATAACGGGACAAGGTAGTTTCTGTCCACTGCGTGTACCGTCAGCTGCCAGGTGCACTGTACAAAAACACACA…	493	(GT)13	200-225	GCATAACCCGTCCTTTTCTGT	128-148	TTAACACACACAGGCAGCAAC	239-259	132
307	Ebr00715FRA	AAGGAGTTCAACACAGTAGTATCAAGAGTTTTGAAATGTGAGAGTGGAGCCACACTAATTATAAAACCATAAGGGATTTTCTTTCCAATTTCTTTTTGTATGTTTTCATGACTGTTTCTGTTTATTGTCGTCAACGTTAACTGTAATCCGCAGCCAGTTCCAGGCGTAAAGCCAGTCTACATTCCTGAGGGCTTTGGTTGTATGCACTGTGGTCTGCTTTAGATTTTCATTATTATATCGATGCCAAAACAAAAAGTCCAGCTGTCACACATACAATATATATATATATATATATATATATGATTGCTTCTCACACAATGCTTTGCAAGAAAGGTAGAAAAAAAGGAGGATGAACACCAGTTTTGTCTCAGGATAGAAGTGGTCTCCCACCTCTGAAAT…	515	(AT)13	276-301	AGGGCTTTGGTTGTATGCACT	188-208	ACAAAACTGGTGTTCATCCTCC	345-366	179
308	Ebr00720FRA	GCAGTGCTGTACTGTCTTTGACTTCATGGACACGCTGTCGGACCTCAAGATGAAGGAGTACAAGCGCTCCACGCTCAACGAGCTGGTGGACTACGTGACCGTCAGCCGGGGCTACCTGACAGAGCAGGCCTACCCCGAGGTCGTCAAAATGGTGAGGAGGGAGGAGCGGGGATTTGCACTCAAAATGAAATACACCACAAGCTGGTTTTTACTCATTTGCAGCTTTTAAGTGCAAAAAAAGTCACACTCAACTTCCTCCTGCAGATCTATAAACTCACCACACTCGGACTTGTACTCGGGTCCTGACCCATTTTCCACTCTCACTGTCTTGTGACCCTGATGTGCACACACACACACACACACACACACTCATGTGAGTGTGTCCCAGAACGAACCTCC…	465	(CA)12	345-368	CACCACACTCGGACTTGTACTC	276-297	TTTATGTAGCAGGAGGTTCGTTC	388-410	135
309	Ebr00724FRA	CAGCTCCACAGCGCCCCCTGGGTCTCCGCTCACAGCTGTGAGGCTCCAACAGCAGATTAATCATCTCTGTTCAACCACAGTGATGAATGAGCCGCTGCCACCAACACACTCTGCAGACCAACGGTCAGGAACCTCACCACACACACATACTGTATATGTTCTACACATGTACAGTACACACACACACACACACACACACAGTTCATGTTCCTCTAGTCTTGGATGGACATCAAAGTCTCTTAGTTAGAAAATATCTGCATCTTTGATTCTTTGATGACCAGGAATCCTGCAGACAATAAAACTGAAGGAGAGAAGTCAACTACGACTCCCAGAGTGCATTTCACTAACAAACATCCGATCTGAGCTTCTCATGCTGTTGTGTGCATCACTAATGTGGAT…	428	(AC)12	176-199	ACCTCACCACACACACATACTG	131-152	CCTGGTCATCAAAGAATCAAAG	261-282	152
310	Ebr00728FRA	TTTTCCTGACGTTCTAAAGAGAACGACGGCAGATTTAGACACAAACAAACGTGTTTTAAATCTCAGGAGGATTTTATCTGGTTACAAGAAGACTCCTGAAATGACCAGTGGACATGAGTTCTTTCACAAATGTCTCCACCTCAGATTTGTGGCTGTAGTTGGACCTCAAAGACTCTGCGGGCTGAAGATTTCCCTCCACAGTGTACTGTAGATATAAAAGCACAAAATGAAGCAGCGCTGCAGACGCACAGAAAGATTACAGAAGCGTTTCTGAGCACAATACATGCTGATATTACAGTCCTGTTTCTGTGTGTGTGTGTGTGTGTGTGTGTGCTCGCCATCACTGATAAGTAATCCAGTGAATTGTTGTTTTGTGGAGCGGTAGGGAAGCTCTGCTGA…	420	(TG)13	308-333	AAGCGTTTCTGAGCACAATACA	263-284	CCACAAAACAACAATTCACTGG	356-377	115
311	Ebr00730FRA	CTTGCCGTTACAAGGACTTGCATAAGCTTTTAATCTCACATTAAGTCCGGCAAAAACACTGATGGAGAGACAGAGAGGGGAGAGTGGAAGGTAGAGAGGATCACGATATATATCTAAGAGATTGCGGAGGAGAGGGGAAATGGAGGGAAATGTGATGGCTGGATAGATGAGCTATTTTTATAATGAGGTCAGTGTGAGCTGTGGGATTTCATTCTCCTGGGGGAACACACACATACGCACACACACACACACACACACACACACACACACACGAGGGAACTGTGGGATGTATCGCTCCTCTGAGAGGGGCTGCCTCTGTCCACAGGAAGAAGAGGAATAAGAGGAGGA	348	(CA)17	238-271	GTGAGCTGTGGGATTTCATTCT	194-215	CCTCTTATTCCTCTTCTTCCTGTG	321-344	151
312	Ebr00731FRA	TTGTTCCGTTCTGTTTGTGTTCCAGGTGGTTACTACCCCGTGAAGATCGGTGATCTGTTTAACGGGAGGTACCACGTGGTCAGGAAACTGGGCTGGGGACATTTTTCTTACAGTGTGGCTCTGCTGGGACCTGCAGTAAGACACGCACACGCACATGCACATGCACACGCACACGCACACGCACACGCACACACACACACACACACACACACACACACTATTTATCACTGTAATTCTGAGGTCTTTGCATCGATTCTGTCACGTGTGTGAATCTGTGTGTTTAGGAAGAAGCG	293	(CA)15	188-217	AGTAAGACACGCACACGCAC	135-154	CGATGCAAAGACCTCAGAATTA	231-252	118
313	Ebr00733FRA	TTTAGAGTAACAAGCCCAACACTGGTCCTAGTGAGTAAGCAGCATCTCCAAATATGTTTACCACATCAGTCCCTGTTTCAGGGCGACGACACATTTGACAGTTCTTTGAGAAACTGAGCTGTGAAGAAATTAGAATAATCGTATCCACAGTGTGGGTGCACAGCTCAGTGTGCAGGAGTTGTGTGTGTCTCTCAGATCTTTATTGTTTGTGAAATCAGAAGCAGCAGCAGAGGCTCGACGATCACAGCCAGCCGCCAGAGGAGGAAAATGTTTCTGACAGCAGAACTGAAAACAGAAGAGAATCCTGCTGCCTGGAGGACACACACACACACACACAGACACACACACACACACACACACACACACACAGTCGGTACGGTCATCAGTGACACACAGAGT…	421	(AC)15	339-368	CCGCCAGAGGAGGAAAATGT	252-271	TATGTGGGCGTGCTGCTGT	403-421	170
314	Ebr00734FRA	CCGCACCGCTCACCAGCACAGCCTCCACGCACGTGAGTCCAAACACACAAACTCATTCACATACATGAAAATATGTGCTCATTAAACATACTCCATCTCTCTCTCTTTATGTCTTTCTTTCTTCTACAACACACACACACACACACACACACACACGCAGCCCTCTGCATCTGTCAATTCACCCACATTTCTGGCATCTCTCAGCTGAAGTGCAGATAAACTGTGGGAACACAAATAAACCAAGGCACACTAAGGT	256	(AC)14	129-156	CGTGAGTCCAAACACACAAACT	32-53	AGAGATGCCAGAAATGTGGG	182-201	170
315	Ebr00736FRA	TTAGAAGAGGCTTTGGGATTGCAGCAATCTACATGAGAGCGCACACACACGTGCATGCACACATACTCTACACTTACTAAAGCTAAATACTTTTTGGTGAATATGTGTGTGTGTGTGTGTGTGTGTGTGTGTGTGCGTGTATGTGTGTGTGTGTGTGTGTTTGTTTGTCGTGTAAGTGGTGATAACGTTGGAGCTATCAGTG	202	(TG)16	104-135	TTAGAAGAGGCTTTGGGATTG	1-21	CGTTATCACCACTTACACGACA	166-187	187
316	Ebr00737FRA	TGATGCTGCAGCTCCTCTCTGGCTCGCACATCCCTCCAACAGGAGCCAGACCTGTCACACACACACACACACACACACACATATAAATATAAGTCATCAGACATCAGAATTTTAAAAAGGTTTTGATTCTTCAAATACAGCAACAACACACACACTAAACCTTCCTATGAGTCAGTGATTCACAATCTTTTTACTGTCAGGGACCCCTAAATTTATACACATTAGGTCATTGACCCCCAGTTGATAAGACTGATTGTTAGATATGATTAACGTCCACAATTCTGTTGTTCAACTACAGTAGAGACGATGACCAAGGAGGAAATGAACCCTATGATCAGAATAGTCTCTCTTATGACTCTTACTCACATTGGGCTCACTTCTACAGTGAATTAACTAGTA…	455	(CA)13	56-81	TGCAGCTCCTCTCTGGCT	7-24	GGTTTAGTGTGTGTGTTGTTGCT	139-161	155
317	Ebr00739FRA	AACAACAGGACAGGGTCAAGACCATACAGATTAAACTATTACCATTATGATGTTAGTAGGACTCGAGGGTGGAATCATGACCAGCAGTTATGAATACCAGGTTTCATAGAGAGCAGTTAAAATGACGTGCAGCTGCCAGAGAAGAAAGAGGGAGAGAGAGAGGGGGAGGGAGGAGGGGGCTGAGAGGTAGGGGATGTGTGATTCTTTGCCTCCTTACGTGTGTGTGTGTGTGTGTGTGTGTGTGCTTGGAGCATGTGTTCAGTGAATGTGTGTAGGTGTTAGGGGATATTTTGGCTGCAGCAGGGGGATTCAGGCATGAGAGGGCGTCGTCATATAATAG	340	(GT)13	218-243	AGAAAGAGGGAGAGAGAGAGGG	143-164	AGCCAAAATATCCCCTAACACC	275-296	154
318	Ebr00743FRA	AGAGGAGGTGGGAGAAAGAAGAGATGAGGAGAATCAGGTAAAAGAGAAAGTGACAGGTTGGAGAGATTAAGATTTAGCAAGGGGCTGCCATCATGATGCTGAGCGTGAACAGCTGGGGAATAAGCTAACACTCAGTTATAGGTCAACCTTTCCAAGAAAAGAGCCCCATGGGGGTACTTTTATTTCTATGTACACACACACACACACACACACACACGCATGCACACATTCCCATCAGGATTGCAACCAGCTAGGGAAATAAAAGTGACGTCCTTTGACC	280	(AC)13	192-217	GCTGGGGAATAAGCTAACACTCA	112-134	GCAATCCTGATGGGAATGTG	225-244	133
319	Ebr00751FRA	CTGACCTCAACACAGTTCGCTTCGAGGCAGTCTGACACGCATTGGCCGAACTAAGGAGATGGTCCATCTCAGGTACAACTCTGCACAACTTGCCGCATTTAAACCAGTAATGGAAACCCAAATCAACATGGCATGGTTTGACTTGGCGTGACAAAAAGTGCTCATGGGAAAAGCTCTACCAGGTTCCTTGCTGTCTGAGTTGGCACCACCACAGTATTGTCAATAGTGATGGACTGGTTGTTAGGTGGCGAGTTAACATCCACTCTGAGATATTTGCCAGGCTATCAGCAATGCATCCCTTCACCTTAGTGTCAGTGGGGGTAATGAGAAGAACAGCTGGGTATCAGCAGCATAGCAGGTAGGAGGCACCTGGTGTCACACACACACACACACACACAC…	462	(CA)11	377-398	CAGCAGCATAGCAGGTAGGAG	345-365	TGCCAACTGAAAGCAATATGTC	432-453	109
320	Ebr00753FRA	TTAGCATGCTCGCAGCATAAATCCCATTAGTACACTATGACATGCATTTAGCATTTTTACATCAGCTGAACTGAGACATCAAGAATGAGTTAGGCTGGACAACGTATGAGGAAATAATGACAGAGATGAAGGATGGGTGTGGGTCCTGTCTGCTAACATGAATGTAGTCATTTTAGATTCATAAGAGCAGTTTGTTACGCAGGTACATGTGTGTGTACAAAAAAATGCTTTGTGTGTGTGTGTGTGTGTGTGTGTGTGCGCGCGCATACACCACTCAAGGAGAGTAATTTATCAGACAGCATCTTGTTGCAGTGTTGTTTTTTTTTTTATTTACTCCTACCGA	343	(TG)14	231-258	GTGTGGGTCCTGTCTGCTAA	137-156	AATTACTCTCCTTGAGTGGTGTATG	265-289	153
321	Ebr00758FRA	ACACACACGCACCTTCATGTCCAGTGGAGGTGATATCCACTCTGAACTGAAGCTGCCCACTCACATGGTCCGTAGGGAGACGACGACACAGGCTGTAGCTGACTGGCTGATCGCTACACACACACACACACACACACACACAACAAAAGGAGTTAAGACACATTATCAGAGAACACACGTCTACACATGCACAATGTCTCTGACTATTTATCTAAATCAAACTGTTGAATATATAGAACAACTGTCGCTGTTTACGTCCTGTTACCATTAACTGTACAAATGTACACATACTATACACCATGCTTCAGGAGAGTACATGATGTCCTGAGCTGTGGATCAATATCAATCCAATGCCTGAACAATGAGCTGATTAGGACGCATTGATCGATATTGACTGCA…	438	(CA)13	117-142	TATCCACTCTGAACTGAAGCTG	34-55	TGTGTAGACGTGTGTTCTCTGAT	165-187	154
322	Ebr00761FRA	ACATACCAACATACACCCACAGACATGCAGCACTGAGAATGACACAAATACACACCGAAACATTCTTACACACACACACACACACACACACACACACACACACTCGCTACTGATACTAGAAACAATAAAAACAAACAGAATATAGACATAGCACATACACACACACACTAACTTAATAGTTCCATATCGTACAGCGTGGCGGAGCGTCGAGCAGAAATCTGAAGACACACACAACAAAACATG	243	(AC)18	68-103	TGACACAAATACACACCGAAAC	40-61	CCACGCTGTACGATATGGA	181-199	160
323	Ebr00762FRA	TTTACTATTTTAGCTCCAAAGTTATGGAACAAACTCGCCCTTAACATCAAATCAGCTGAGTCAGTTCCTCAGTTTAAATGGCTGTTAAAAACCCGCCTGTACAGACTGACATTTATATAATATTGTGTGGTCTAGTATGCGTGTATGCATGTATGTGTGTGTGTGTGTGTGTGTGTGTACTTATGTAAAGCCTATATGTGTATAGACGTGTATGTAAGTGTGTATATGTGTATGTATGGACATATGTGTACATGTATATTATTTTATAGTTATGAATAATTCTTTAGTAGCTATTTTACTTCTTTGTTTTCATATGGTATTATAATAGTAAAACACTTTGTAACACTGGCTAAGAAAAGCGCTATAG	367	(TG)12	154-177	TGTGGTCTAGTATGCGTGTATGC	126-148	GCGCTTTTCTTAGCCAGTGTTA	341-362	237
324	Ebr00764FRA	ACAGTGATGCTTTTCTAAACCTAACCACGTGTGTTTGTTGCACAATGAAATAAAAGTAAATATGTAGTGTTTTACCAACGTTGCAAGTTTATTTTGTGCATCTAACGAGCAGAAACTGTATTTTTAAAAGACATGATGCATGTAACAGGTGAGCGTCCCAGAACGTCACCACAGACACACCCAGGATACCTAGTGCGTAATATGTAGACAGGAAAGTCCACTGACCAAGTGGTGATATGTGATGAGTTGGGAGTGAGAATGTGCATTGCTGAGGAAACAACTGAGGGATTTTTGGCATTGCTGTACACAAAGCCAATCCTTATCCTAGTCTTAACTCAGATATAGTCTCAAAAAGAGTTCACACACACACACACACACACACATACACACAACAAAAGT…	493	(CA)12	360-383	TACACAAAGCCAATCCTTATCC	304-325	GCAAGAGAATGAGGGACAAAT	462-482	179
325	Ebr00768FRA	AGAATAGGAAAAGTCACTAATAAGCTCCCCACTGCTTGTTAATGAAGAGGGGAGCAGTGGCACATTGTACAGTCCAAACTGCAGCCAAGCTCTGCGCGTGACTCCTCTAAAATCTGATTTTGTATTTAAATGACATAAAATAAAATCTAACACACACTCACAGGCAATTTCCGTTGATTTAATGTGTCATTTTGCATCCCTCTAACTTTCAAACGCTGATTTATTCCAGGATAAAGATATGTTAATAATCGTCCCAAAAAACTCTAAGTTATAAGTCATTAAAAGTCCATCCTCTCCATGTAAAGGCTGCTATTATCAATCTGTTTGCTGAACCTGTGTGTGTGTGTGTGTGTGTGTGTGTGTGTGATGAATGTGATGAATGACTGTGTTTAGAAAGAA…	459	(TG)16	335-366	GTCATTAAAAGTCCATCCTCTCCA	275-298	AAAGAAGGAAACCAATACCGCT	400-421	147
326	Ebr00769FRA	CGTCTGGCTCTCCATGTCTCCCTGTCTCTCCCTCTGTCTGTCTCTCTGTGTCTCCCTGTCTCTGGGTTTCTGTCAATCACTCAGTTACTCAACCAACACATTACTAGTTTCCGGACACACACACAGCTGACCATCATTACCAGACTGCAGTGAAGCAGAAAAGCTCAGTAATAGCAGGTCACCGCCCTCTGAGAGTGTGTGTGTGTGTGTGTGTGTCAGTGTGTGTGTCGGTGTGTCGGTGTGTCGGTGTGTGTGTGTTGACCAGTTGGCAGTCCATTAGTGTGATGTGATGGACTCTGTTTGGCCGGACTCGGTGTGTGAGTGGTGATCGACGGGTGGCAGGCAGCTAGAAAACCTGCAGCTAACG	367	(GT)11	195-216	CAGTGAAGCAGAAAAGCTCAGT	148-169	ATCACACTAATGGACTGCCAAC	265-286	139
327	Ebr00770FRA	GAGGATACGTCGCTGTTTTCATACCCGTTTCCACCAAGCAGTTCGGTACGGTGCAGTTCAGTTCAGTACATTTTCTTTTCTGTTTCCACTGTGAAAAGTTGTGGATGCTACCAATGGAACTGTTCTGCACTGTCCCTATTTTTGTCACCCCTCTGTTGGGCTACCTAGCACACAGATCTGGGGCGGGGTCTGGTCGGGTTTGGACTTAAAAATCAGAAAGTCTGTCGGGTTCAGGCCGGGCTTGGTTATAATTGTCTCGTATGCGGGTCAGGTTCAGTCAGGGAAAATGCAGCCCAAGCAGCGCTCTAGTGTGCTCACCTGTGTGTGCGTGCATGTGAGTGTGTGTGTGTGTGTGTGTGTGTGTGTTACAAAGGTACCATACCGTAAGTCGGTTTGGTA…	435	(GT)14	339-366	GTTCAGTCAGGGAAAATGCAG	272-292	TTCCTACCAAACCGACTTACG	383-403	132
328	Ebr00773FRA	TCATGAGACCAGTTAGCTTCAGTGAGTGGACACAAAAATCACCACACCACGTTTGAATGTAAACAGCTTGCTCTCTCCTTCACAGACACACACACACACACACACACACACACACACACTCGCCCTACAAGTCGGCCCGCAACAAATTAGCCTCAGCAGGAGACGC	166	(AC)17	86-119	ACCACACCACGTTTGAATGTAA	41-62	CTCCTGCTGAGGCTAATTTGTT	141-162	122
329	Ebr00774FRA	ATTCATTGTTTAAAAAGTTGGATATTTTCAAGTGTTAAATCTGCCACTGTTATCGCAGAAAGCTTGACAGGCATAGCAACAGTAACAAAGAGGGGCTGGGACTTAGCAAATATTAGCATCTATCTAATTTTTAGTTTAAATTTCACAGAGAATCATCAGATTTATTTTCACTCTCAATTATCAGTATTTGTTTTGGCGACATTAGTCCAGTATCAGTCAGGCTGCAGCACACACACACACACACACACACACACATACACACACACACACACATACACACACTAGAGGAAGGTATCAATGGTTGATGGTGAGACGGGCTGTACAGTGGAGC	331	(CA)14	228-255	TTTTGGCGACATTAGTCCAGTA	191-212	GTACAGCCCGTCTCACCATC	304-323	133
330	Ebr00775FRA	ATTTAATCAGTGGGTGGCGACCAATTTGTCTTAGGTTTTCAGGAGTTGTATCATGTATTCACTGACAAATAGCTTAAACTGTACACACATTGCACTGCTACATTTAACTTCATACACTCTGCTGAGGTCGCCACAACCTCACTGTTCTGCGGTGTTACCATCACTCATACACACACACACACACACACACACAAACACAGACAATCACACTCACTTGCTCGCTCTCCCACTCTCTTGACCATGTACTCGCTTCACACACAATCTGGCACCAAAATCTTCGTTGTCATTTGGTCCAGGAGGTACTGATCCGTACCCAACCCGACATATAACCCAATAGAACTCTGTTGTTGTCCTGAAACTATGAACACATGAGAGAGCCATACCATTACAATGGATGAT…	406	(AC)12	169-192	GTTCTGCGGTGTTACCATCACT	144-165	AGATTTTGGTGCCAGATTGTGT	256-277	134
331	Ebr00776FRA	CGGTACCCCAGGAGGAGGAGCCTGCTGTGCTTCCTGCTGTTCATTGTGCTCGTCGCCTCCACTGCAGGACTCATGGTGTGTGTGTGTGTGTGTGTGTGTGTGTGAGAGAAGACTAGTTTAAGAAAGAAAGCTTATTTTTTATGCCTTGACGCCGGTGATAGCCTTGGCCAGAGCCATAATTATTTTCAGGTTATCTGTCACGTCCCATTCTTATCAACACGATATCTACAAAAAGAGGGAATG	243	(GT)14	76-103	GTGCTTCCTGCTGTTCATTGT	27-47	CTATCACCGGCGTCAAGG	144-161	135
332	Ebr00777FRA	TTCTGCTTGCTGCTCCGTCTTCTCTCCTCCTTTCCTGTTGTTTTTTTCCCCCTGGTTTCTCTGTCTGCTTCTTTTTACCTCTCTCCGACTATCTCTCTCTCTGGTAATCTATCTTAGTTAATATCGTCTCTGTGAGCAGCTGGGTACCGAAGCCCAGTCAGCTCTGTGAGAAACAGACCTCTGGTTGTGTGTGTGTGTGTGTGTGTGTGTGTGTGTGTGTGTGAGAGAGAGGGAGATAGAGACAGAGAAGAAAACAAGTATAATGCAAGAAAAATAAAACAGAAGAAAGAGATAGAGCGAGGAGGAGTCGAACCTGATGATTACTCAACAATAGCGTAAGGCTAGGTAATTATACA	356	(TG)19	186-223	CCAGTCAGCTCTGTGAGAAACA	154-175	GTTCGACTCCTCCTCGCTCTAT	292-313	160
333	Ebr00779FRA	TTTAATTGTGTGATATTACTCGTGATACACCTCTAAAATTGCATCCTCGTTGGTAGCTGTGGTAGCACAGATGACTTGTCATACACAATCCATATTTCATGGCGTAATTATGTGCATAAAATTAACTGATCTGTTTGCTGATAAATCCAACCTGAGCTTCTAAGTGGCTCTGTTTCGAACCAGCAGTCAGCTTTTAGCTATTAGTCTGTTGTTTGTGAGATTGATGGTGAGGTTGGAAATTACTGGGTATGATGTTGAAGAAAAGGACTGCAGTCTCAGTCTAGATTGTGTGTGTGTGTGTGTGTGTGTGTGTGTCCTTGTACATGCTACACAGGTGACGGACCAACGAAAACGGT	356	(TG)14	287-314	GTGAGGTTGGAAATTACTGGGT	227-248	CCGTCACCTGTGTAGCATGT	322-341	115
334	Ebr00781FRA	GCTCTGTTCTGATTCTTCCGCTTAACCCCCCTCATCTCCCTCGTTTGTCCCTCCCTGCCTCCCTTAATTTGTCCTCTGCTTACCTGCTGAGTATATGTGTGTGTGTGTGTGTGTGTGTATGTGTGCGTGTGTGTATTTGTGTGAAGGTCCCTCAATGCCAGACTGCACTGTCAAACCCTCTCATTTAATTTCCTTTCCCCCTCTCTTTCAATCTTTGCTTCTACGTCCTCTAGCTGTTCATGCATGCGTGTGATTAACTGTGCAGATCAGAAGTGTGTTGGTGGA	285	(TG)11	96-117	CTCTGTTCTGATTCTTCCGCTT	2-23	GGGACCTTCACACAAATACACA	130-151	150
335	Ebr00783FRA	TTCACGGTTCAATGAGACAATGTGAGCGTTCCTTCTGTCCGTCCTGCTGTCGTATGAGAAGAGTTATCATGATGTTTCCGCAGCTCTGCTTCCCTCTGTCCAGTTAGTGAGTCTCTCTGCCTGGCCTCTGGCCTAGGTAATTATCAGCCAGCTTGATAAAGTCATTAATGACCCGGCAAGCCTGCTGGGCCTGGCACTGACACACACACACACACACACACACACACAACACCAAAAGAGATTCAGCAGACAGAGTGAGGCCAGTGCT	268	(CA)14	201-228	CTTCCCTCTGTCCAGTTAGTGA	89-110	CACTCTGTCTGCTGAATCTCTTT	235-257	169
336	Ebr00784FRA	AAAATGCACCACAGGCTTATCTCCATAATCTCCATAACAGCTTTTGCGTGGAGGGAGTGCTACACTGAGGAAGACAGCTGCACAGCGAGAGGAAGAGTTGACGAACTCAGCCTCTCTTGACACTATAACCTCTTTCTTCTCTCTCTCATCTGAGGGCAAGTTCAAAGAGGGGACATCCGACTACATTTCAAAGAGAAACGAGATACAGACACACACATGCAAATACCACACACACACACGCTGGCATGCTCACATCTGCACACACACACACACACACACACACACCACCCACACCTACCAGTCGACCCTTTGGACAGGGCCTCTCCACTGTCTCTCCCTTCAGCGTGGGTCGGCCAC	357	(AC)13	260-285	ATCTGAGGGCAAGTTCAAAGAG	148-169	TGAAGGGAGAGACAGTGGAGA	322-342	195
337	Ebr00786FRA	GAGACGGCAAACTAGCTCAACGACATGGCCAAACGCAAGTGTGACACTGAATGTATTAAACTGTGTGGACCTCGAACGACTAAGGAGACATCTGGACCCTGAGGCTGGACCAGTTGGGAACCACTGGTCTAACTACTTGTCATTTTGAAGCAGCTAGTCATTTGGTAAACTACAGTTTTTATGTGGTTTCACCATCACTGTGTAACTGTTGATTGGCCTGATGCAGTTAAAAGCCATTGTAGGTTACAGTTTGAGCCATTATAACACACACACACACACACACACACACACACACACACTACCTTTCTTGCAGAGATGGAGTCGTTAGAATAAGACTCCTGCT	343	(AC)18	264-299	GCAGTTAAAAGCCATTGTAGGT	223-244	CTAACGACTCCATCTCTGCAA	308-338	106
338	Ebr00788FRA	GGCACACCTCGGTGAATTTTACCGCACAGTGGAATTCCCTCTCACATTCAGATATTCATCAACGGAATTACCTCCTTCTTTTTCACCTCTTACTCTCCCTGTTTTTCCTATCTTTCCTTTCTGTTGAGCGTTGCAGCAGCGCCGTCGGCCATGAAACATTTACATGGGGCCAGTGAGTCTGAGTCGGTGGCGGTCTCGTCACGCTCTGGTAACTCTCTTACGCAAACACACACACACACACACACACACACTCACTATCTGTCTTATCACTCTCTTCTTTAAAAGGATGTTGAGTTGAAGTGTGAGAACAGGATGTCAGACTCTTTAATAAGTCATCTCTACTCAGTAGGTGGAAAAGTTATGCATAGGGACTCCCCTTTCTCACACACACACACACAC…	424	(AC)13	226-251	CGCTCTGGTAACTCTCTTACGC	202-223	TCCTGTTCTCACACTTCAACTCA	291-313	112
339	Ebr00793FRA	ACACATCTCTGTGCTAGGCTTGGCAGTGAGCGATGATTGGAGGTTAATCTTAATTTAATGTGCTCCTTTCATTGCTGTGTGTTATAATCTTACTTAAAAATCCTAGAAAGCAAGTGAGAGGAAGGTGGAGACAGTATGATAATGAGATGACAAAGGAAGACTGATGCAAGGATTGAGTCTGATCTAACCACTGTATATTCTTCTGTGGGCTTTCCTTGGTCCGCCTAAGGAATTCAACTCATGTTTCATCACTGTCTTTCTCTCTCTCACACTCTCAGACACACACACACACACACACACACACAGTACTTTTTCTGTCGAACAGCACTGGTTTAGTTTTAGAACAGTCTTCCAGTTCGCCTGACGGTACAAGAGAGACACTACTTACAAACAAGAAAA…	405	(AC)13	279-304	TATTCTTCTGTGGGCTTTCCTT	196-217	AAACTAAACCAGTGCTGTTCGAC	317-339	144
340	Ebr00794FRA	TTCTGAGAAAGAAACGATTTTTGTCAAGCCAGCAAAGTTTGAAAAGCTTGGCCGGGGGCCCGCTGAATGACCGAAGGAGGCCTATATGAAGTAAGAGGAACCGTGGCCCAGGGAAAGTATGTTTAAATTTACTGCTACTGTGGAAATGGAGGCAGCGAGTCGCTCTGCGCTCTCCAGACGTTCACTCGCTGGCTCTCATCAGGAGTTGGCCAACGGTCAAATGGACAGAACGGGGCCCCTTGGGAAGGACTCCAGCATCAACACTCCACGTGTCCAATTTTTTTGGGGGGGGGGGGGGTTTGTGTGTGTGTGTGTGTGTGTGTGTGTGAGTGAGTGAGTGTGTGTGCAGGTCGTGTCAACATGATACACGGCCAACCTGTCCTCCTGATCT	391	(TG)14	301-328	ACTCCAGCATCAACACTCCAC	249-269	ACACGACCTGCACACACACT	337-356	108
341	Ebr00797FRA	GTGGAGTAGACGGGAATACTCAACTACTGCCCCTTAAAATCAAACTGAAGTACACTACTTGACTAAATGTACTTATTTACTTTCCACCGCTGGAAATAAATCAGATTTACTTATAGTAATAAAAGGATATAAAGTAAAATCCTTCAGGCTTGCTGCTGAGTGCGATGTCAAATTGCATCTGAGTGTGTCCCGCTTAAAAACCGTTCAAAAGTGTTGACACGACCGCTCACACACACACACACACACACACACACAACAAACACCCAATAAACGGAGGGGGACAAATGGAAGGGTGTAGAAAAATCCACCACTGCCTTAACACCACACCGACAGAGACCTCTTCCTCTCCCTCCCTCCTCCTTCACCCTCCTAC	373	(CA)14	228-255	AATTGCATCTGAGTGTGTCCC	171-191	TCTCTGTCGGTGTGGTGTTAAG	315-336	166
342	Ebr00798FRA	TTTATGATCAAAAAGAACAATTTGCTCTACTTCAAAACTTACAAGGTAACAATGGAACTTTGTGCAAGGATGAATTATTCTTGGCCACAAATGGCTCTTAGTCACATTTATGTTCCTCCAGGCTATGGTATCACACACATACACACACATACTGTATTACAGAGCTGACCAAAAGAAAAACCACAAAATACCAAGCACAAGAGCGCACACACACACACACACACACACATACACACACACACAAACAGCTATATACACAGTAGAAACCAAACATCTGCAAGAAAG	285	(CA)12	206-229	CTCCAGGCTATGGTATCACACA	116-137	CTTGCAGATGTTTGGTTTCTACTG	258-281	166
343	Ebr00800FRA	GAGTGAATCATTCTCTCACTCTCACTATTCTCTAAAGCAGAGCTCTCTCGCGGCATAGCCAGAGTTCAGTGGACACCACTCATGCATACAGTGCATGGTGTGTGTGTGTGTGTGCGTGTGTGTGTGTGTGTGTGTGGTTTGGGGTAGGGGAGGGAGGCTGTAGTTTCGGGCCTGGACCAAGGAGG	185	(TG)10	117-136	CGGCATAGCCAGAGTTCAGT	51-70	ACTACAGCCTCCCTCCCCTAC	144-164	114
344	Ebr00801FRA	CCACAGGCATGTCAGAGGATTACACAGTCCCTCTGCTGTTTCACTGACCTCCCCCCACCGTACACACACACACACACACACACACACACACACATGTACATACAAAGCAGCTCAGTCGTTGTCGCCCAGCACTGAGCGTAGGGGCACACTGGCCTACTCACTCAGCAGGCTGTTGGCACACACTCCACATCTGCCTGCGAGGGATTGACCAATGGCAAGCATGGCCCGTGTGTGTGTGTGTGTGTGTGTGAGAGAGAGGTGTG	263	(AC)16	62-93	CAGTCCCTCTGCTGTTTCACT	25-45	AGATGTGGAGTGTGTGCCAA	173-192	168
345	Ebr00802FRA	CTTGGAGCCCAGAAGGTCTGCACCAGTGTTGTGGATCATTAATGAGCTCCACACTAAGCTCAGGCCTGGCCAGCGGCTCAGCTCGGCTGACTTCCCACTGGGAGGCAAAACATAAGCTCATCTACCCAAGAGATGACCCACACACTACTTCCTGCTCATTGTGAAAAAGACACACACCCACACACACACACACACACACACAAAGATGACAGGGAAGCTAATTTAGTTTTCTATCAGTCCTGTGTGGTTGTGTTTACAGCTTGTTTTTGTGATCTGTTTTTGTATTTGGATGTCAAGTTTTGTATTGCAAATTCTTATAATCTGGCTAATATCAGATGCAAATTCACACAAACGAAAAAAACAGTCATTTTGAAAACATATTTAATGACAATTT	394	(CA)12	179-202	CCAAGAGATGACCCACACACTA	126-147	AAACACAACCACACAGGACTGA	234-255	130
346	Ebr00806FRA	GAATATTTCACAATGGGTCTTTCAAATCTTTCGCTGTACTAAATCTAAACTTATCTTACACACGGGCTATTTCATGTAATTTATTTCATTTGCGATGAAAATATTACATAACTTCTTTATTATCAGGCACATTAATAAATACGTAGCGCCTAAAACGTTTTCCTGCTGGACGCCAGAAGAAACGTTTTTGTCAAATGCTATTTGAAACACACTTAAATTAATAGAGTTTGGGAAATGTAGTTTTGACCGAAGGGATACCTCAATTAGCTCTAGTGCACTAATCCAATCAAAACAGAGATACATACCAATTATTTGAATTACAGCAAAATCTGACTGGTCACGGGGCCTATAGAGAGCCAGCAGCGAGTGTGTGTGCACTTTTACACACAAACATTAGTG…	515	(TG)11	427-448	TATAGAGAGCCAGCAGCGAGT	348-368	CAACACCTACAGACAATGCTCA	456-477	130
347	Ebr00807FRA	TGCAATGCATCTGAAAATAAAATATGCATACATTGTATTAGGAATGGTGTGCACAGGCAGCACTCATGTGCACACACACACACACACACACACACACATACAGACAGAAACTCTTCCTGCAGCACTTTAAAGTCTAGTTAGGCAACTTGACAGCTATCTTAACAGAAAATTTCCCATGAAATTAATTTTCATTGTATTAAAAATTTCATTTGGATGAAACCGTCCCCAGAGTTTCAAAGTTAGATACATTAATTAACTGTGACATGTCCAGGTACAAAAAGTCTCAACTAAAAAACAGTAGAGCAGAGGATTCTTGAAGGGAGCTGTAGGGTTGCTCAGATGAGCCACTGTCAGCATATGAGACTACATTTGCACCTTAGATTACACGAACAATAGTAT…	484	(CA)14	71-98	TGCACAGGCAGCACTCAT	50-67	GGGACGGTTTCATCCAAAT	208-226	177
348	Ebr00808FRA	GTTCGGTTCAAACCCCTCCACTTGTCTCATTCAGTCTTAACCTCCTGATGACTGCAGCTAATGAAAAGCCTGCAGAGAGGAAGGAGGTGTGTGTGTGTGTGTGTGTGTGTGTGTGTCGAGGGGAGAGCTGCTGCCTATTCTTCGTCCCTGGAGTGGGGGCGGGGCGAGGGG	171	(GT)15	87-116	AACCCCTCCACTTGTCTCATT	11-31	ACTCCAGGGACGAAGAATAGG	134-154	144
349	Ebr00809FRA	TTTTGCCTCCACTGTTCTGCTGCCCTTCATGCTCAGTGACTGGAGCATCACGGACATGAGGGGTGGATCGTTGATTTATCACCTCATTCACCTTAATTCCCATCCAGATGTGCTTTGGCCTTTAGCTACACACACACACGCACACACACACACACACAGGCACATGCAGATTCATTACCAGGGTGCACCGGCCATTTCCACACTCAGCCCATTACCCATTCTTCTGGTTAACACACAGTCACAAAATTGGATCACCAGGATGCCACTATTTCTGCCAAGCTGTTCCAGTGACAATGGGATTGATAAATTCACATACATACAGGACGCCATCGAAGGCAGGTGCATGTGATTTGACTGGTATTAAAAGAGCACTTCCTCGCCTCCCTGCTGATGACTGCA…	423	(CA)9	141-158	CAGATGTGCTTTGGCCTTTAG	105-125	GAAATAGTGGCATCCTGGTGAT	251-272	168
350	Ebr00810FRA	CATTCACTCCTCCCTGCACACAACGTCCCACCTCACACATCATGCACACAGCCACGTGTTATACACACACACACACACACACACACACAGCTGCTACCTCTGACACTGTACGCCATCTCTGACTCACCAGAGCTGGTTTATACTCTGGTGTCATTGTCAGCTCTGAATTGTCTCCTCTGTCTTGTGTGGAAGGAGATCTCCCAGGGATCCCACACAATGGCCGCAGAAATGCAACCAGCCAAAGTCATCAAATATCATTCGTCTGTTTGTCTCTCTCCCTTTTCATGCCCTTTTTCTCGCCCTCACCCACGTCTCCGTCTCCGCAGCGGTGCTCCCACGACTTTCTCTTTCTCT	354	(AC)13	63-88	AACGTCCCACCTCACACATC	22-41	CCACACAAGACAGAGGAGACAA	168-189	168
351	Ebr00812FRA	CATGGACCCACATACAGCTAAACTAAATTTACTGTCATTAGCGACATGTTCAACATGCTACAGACTGCGTGCCAGCCATTCACAGAGGAGACAAAGCCTAAAATAAAACCAGTGGCTCGCCAGCAGGTGTCCCTTATTGCCCAGTCACTGTCAGTGAAATTAATTATTACAGGTCCGACCATACCAACTGACCCCAACATCAGTTCCACTTGGCTACACTGTGAGAAGTTTGTACTTCCAAAATGTCTTTATAAAATTGAACATATTACATTTTTAGACAAATCTAATTTTTACTAAATGTTTTTTAAGGCTATAGATATGAAGAAAATCCTTTTTGACGCTGCTGGCTCCTAAAGTGAATCTTAAGTACTGAATGAAATGATATAAACATTCTTTCTG…	504	(CA)16	416-447	GCTGCTGGCTCCTAAAGTGA	340-359	GAGGGAAACAGATTGGTGGTT	455-475	136
352	Ebr00813FRA	CATGTTTCTGTATGTGTGTGTGTCGTCAGCTGCACAGGAACTAACAGTTGATGAACTCAGCTCTGCTTCCTCTCAACGGTACAATCAGAGTTTTAACATGGGACACACACTCACTCAGAAACACAGTGTGTATCGTGGCGCCGGCTGAGTGATATTCACATTCACAACTTCCTGTCTGCAGATGTTAAAACAACAGAATTCCTAAACACACACACACACACACACACACACACACACACACACTGTTCACCTGACTCCAGTTCACCTCCTGTAGTTTTGTACCAAATGTCTC	292	(AC)19	206-243	CACACACTCACTCAGAAACACAG	104-126	AAACTACAGGAGGTGAACTGGA	256-277	174
353	Ebr00817FRA	ACATGAATATATATTTTGTGAATTGTTAGGTTTTGTGAAAGGTTGTTTTCCTATTTGTTGTTGTGTTTTGTAAAGAGTGTGTTGTGAAATGTCATGTTTTGTGAAATATAATGGTGTTTTTGAGTTGTTGTGTATGACGGAGCGGCCCCGTCACTGAGTGCGGGCAGTGCACACATACACACACACACACACACACACACACACACTGACACACATGCTACGCGCTATGCGCTACACGTCACGCACCACTTGTACAAACATTTCCGAGACCCGTTCTGGTCCACTACATCGGTCGCAATTATTGCCATAATTCACTGCCCCACAGTTCCGTAGTTCGTACGAGGGTGCACACTTGCCGTTCTACATGCCTGTTCATACACATCCATATCACATAGACAC…	451	(AC)15	177-206	GAGTTGTTGTGTATGACGGAGC	122-143	GAACGGGTCTCGGAAATGT	258-276	155
354	Ebr00819FRA	GTCTCGGATAAAGTCAGGAATCTGCAGGTGGGCCTTGTAGCAGTGTGTGTGTGTGTGTGTGTGTGTGCAATCAGTTGCTGAGCAGTTATCTTTTGTCTACATGCATAACGTGTCACCTCTTCTGTTGGTGGAACAGAGGCAGATAGCACAAGGTATCAAGTTTGGCCAGAGGCCTCCTTCTCTGAGGAAAAGTGAAGGAGATGAGGGGAGTTCAGATGAGGAAGAGGTTCCCCGGAGTCCCCTGTAAGGTTTTGGCCCAGGTAGAAGCTGAGCCAGCAAACACAGAGCCAAAGGTAACGACTGTCTATACTGTAAGAAAGACTACAAATAACTTGAAATTGGT	343	(GT)12	43-66	TCGGATAAAGTCAGGAATCTGC	4-25	ACCTTGTGCTATCTGCCTCTGT	133-154	151
355	Ebr00820FRA	CGTTCTCTCTTTCCACTCCACGGGATTACTCTGCTGCTCTCTCTACCACGGCTCATCCCACAGGGGTTCCATCCAGCCAGGGATCTCTCTGTCTCTGTCTCTCTGTCTCTCTCTCTCTCTCTCTCTCTGTTTCTCCCTCACACACTCTCTCTCTCTGTCTTTCTCTCTAGATAACTTGGATGGCCTGTGGTGTGTATAATTCCAGTACTATTTAGTTGGGGATGAGACAGACCCAGTGGGTAGACGGTGGTGTCCTATACACTCATATGTGCCATTATCACTCTCATCTAGAGTGACTGATCTCGATTCTGTCACATATTATGATGTATGCTCTGCAGCTATGTGCCATTATCTCTTGTGTCTTACAGACTACTTTTAGAAATTCTCTGATCAGTGGAT…	418	(TC)11	106-127	CTCTCTCTACCACGGCTCATC	37-57	GAATTATACACACCACAGGCCA	181-202	166
356	Ebr00822FRA	GGACGCCTCTATCATCCTTTCATTTAGGAAGTGATTCATCTGCACACACACACACACACACACACACAGATGTGTAGCGTAGAATATATACACTGATCAGAATGTGTTTTCCTGCAGTGTTTGAGCGGTGAGGATGAACAGTAGCAGTCAGGGTCAGTCTGGTTTCGGGCTCCTCACATGTCCACTTAGGCTCAAACGCAGCTGCTTGCTTTTCTGAATTATTCATGAGCCCTTCATTAAATATTCACGTGTGAAAAGCCGGCGCCATCAGCTACCCACAATCCTCTCCTCTGGGTAAGATGCATGGAGGAAGCACAGAGAGGCCTGGGTGATAGTTTACAGTGTGTGATCGACAACACGGTCGCTCCTTTAGGATTTCTTTTTAATTGCTCTGTAAGA…	468	(CA)13	43-68	CGCCTCTATCATCCTTTCATTT	4-25	CTGACCCTGACTGCTACTGTTC	136-157	154
357	Ebr00824FRA	ATAAAGTGAATCCACACAACCATTTTACAGCTCTGTGTTTTATGTGAACATGCATGTGAATGCTCCAGTGTGTGTGTGTATGAGTGTGTGTCGATGGGAGCTGTCCATCCACACACAGGCTTCCCGAGAGCGCTGTCCACCTTCTGTGGTGCTGAAATCTGCGCACGGCCGATCAGCCTTTTGTTTCACTCGCCTGCCGGTACACAAGCGGAAATGGCTCAACTATTTTTTACTGTAGTACAGGAATGCAGACCGGACCCGGCGACATATGAACTGCACACACACACACACGCACACACACACACAAGCAAGGATATGAGAGAGTATCAAGAAAATCCTAGTGTAGTCATTGCATCAAGCCAGTAGTCTTAATCATACAATTAAATCAATAAAGGACAA…	434	(CA)7	293-306	ACCTTCTGTGGTGCTGAAATCT	139-160	GACTACTGGCTTGATGCAATGA	347-368	230
358	Ebr00825FRA	ACATTGTCCCCAAAGGAAATAAACCAATTCATCCAATGCACAAGTGTGCTCATGGTGCATTCTGGGGAGTATGAGAGAAGATAATGAAAAACCTTTTGTGTGGACGATACATTGCCTCTACATTGTCTGAGAGCATGTCTGTGTGCGCATGCACGCCATCTGGTACTGTGATGAAATAAGATAATGATAAACCTTGTGCATGTTTGTTTGTGTGTGTGTGTGTGTGTGTGTGTGTGTGAGCTCTGAAACACAACAGCGTCCTTCCGAATCCTTGTCTGGATGCAAGCGCAGCAGATGCAGGGCGCCTCCTTCTATCATGGACCGTGATCAGTAACACGTTTGACCTGCTGTGTGCTCGGTCAGGGCAACAGTATCGGCTGTTAGCTACTTTTTACAGAA…	426	(TG)15	209-238	TGTGGACGATACATTGCCTCTA	99-120	GGAAGGACGCTGTTGTGTTT	246-265	167
359	Ebr00826FRA	GCGCGAGAGCAGAGTAAAGTTAAGAGCTAAACCGTGACTATACACACTGCAGGCATACAGTTCCATTTTCATTCCAATCCCATATGCTGACATTTGCACAAGGAATTAATCATGCATGCAGACAGCCATGCATATTCACAGAAACACCAGGGATCCATTCCCAGGGAGTCCTCAACGTACAGGCAAGATGCTAACTAAAAGACAAGGCAGTCTCGAGGCGAAGATAATTACACACACACACACACACACACACACAACCTCACAGTACAATTACTACAAGTGCTACTTTATGTCAGTGCCTATGAGGACAAAGAT	315	(CA)13	231-256	CAACGTACAGGCAAGATGCTAA	173-194	TGTCCTCATAGGCACTGACATAAA	287-310	138
360	Ebr00827FRA	GCGGACGCTGTGAGCTTGTGTACTAAAATAAGGTTATTTACTTAAAAATCGTTACATTGGACAGACTGTATACAGAGTTTTTCATTTCCTTGGTAAACTCATAAGGCACCGAACCAGATGCTGTACAAAACAACAACAACACCAAAACAAAAAAACATTAAAGATTTACATATTAGAGATTATTCCTATACGGGGAGTTTTCTTGCATATTTATTACAGAGAGAAAACACTAAAGTTACTGCTCTTAAATATGAACTGTATGAACGGTTCGCTTCATTCTCTCACTCTCACACACACACGCTTGCACACACACACACACACACACACACACACCAAGCCAACACGTGCACGTCATCCTGCTGCCGAGGAGAAGAAAACCAACATAGAAAACTAGGTTTA…	416	(AC)14	306-333	TCGCTTCATTCTCTCACTCTCA	269-290	CTATGTTGGTTTTCTTCTCCTCG	364-386	118
361	Ebr00829FRA	AAACTGAGGTTAGAACGTCTTTATTTTCCTTACTGTGACAAATTCCCCAGTGAAACAGAATATTTGACCGGTGTACAGTTACAAGAGGGAATGAAATCAAATTCTTTGCATTTGATTGGACCATTAAAACGTGGACAGGCAGAGTTTAGCATGATACAGAGTGGAGTTGGCTGCTGACTGTTGGCTCCACACACACACACACACACACACACACACACACACACACACACACACCTCCTCGCTCGCTCGACGAGGGGGAGGACGAGAGAGTGATAGAATAGTAACTTAAACCCTACCA	298	(AC)23	189-234	ATTAAAACGTGGACAGGCAGA	123-143	TCTATCACTCTCTCGTCCTCCC	256-277	155
362	Ebr00831FRA	GCATTCCTACGTGCATCCTGCAGAGCCAGGAGCAGATGTGTGCATGTGTGTGTGTGTGTGTGTGTGTGTGTGTGCTTCTATTTTAATCTTAATTTTCTGATGTGCTTATTGATGACAACAAATTGATGGGACTACTTTCGACGTTGTTTTAATAGAAACTAAAAAAAC	168	(TG)15	45-74	AGAGCCAGGAGCAGATGTGT	22-41	ACAACGTCGAAAGTAGTCCCAT	126-147	126
363	Ebr00832FRA	TGTCACGTGCAGCTCCTTTAACGTCTGGACTCACAGGTCAGTGAAGAGTCACACACGTTTTGGCCTGTGTGTGTTTTCAGAGTAACCACAGACAGAGGAGCTGGTGCCTCATCGTCTTCATGTGTGTGTGTGTGTGTGTGTGTGTGTGTGCGTGCGTAACAGTGCATCAGGCTGTGTCAGAGATAATTGAGTGTGGATGCACTATTCATCGTGCCTAGAAAGGTCTGATAGCATCAATAAGCAGCAGAGG	250	(TG)15	121-150	CAGTGAAGAGTCACACACGTTTT	39-61	GCATCCACACTCAATTATCTCTG	178-200	162
364	Ebr00833FRA	CTATTCTGTCTTCAAGGTTTTCCTCACAGCTTATGCTGTTTTATCTCTTTGATTAATGTATTTTTAATGACCATGTGTGTGTGTGTGTGTGTGTGTGTGTGTGTGCGTGTGTGTGAGTAAAGTATCCAGTTGTCCGATCTTCAACACCACTGCTTCTGCTGAACTCAGGAGACGGAGAGAGACGTATAGTATTGTTCCAGTGGTTTAGAAACTGTGCTATTTCCCTG	227	(TG)16	74-105	CAAGGTTTTCCTCACAGCTTATG	13-35	TCTCTCTCCGTCTCCTGAGTTC	161-182	170
365	Ebr00836FRA	CACAGCACAGAGCGCAGAGCACAGAGCAGGGCAAGCCTGTCTGATCCATGACCGTATGTCTGAGCACACGGCATGCGCGCGCACACACACACACACACACACACACATGCAGCGCACATGTGACAAAACACAGTTATTCATATACTCATTCCTGCAGACACCTCGAGAGACGAGGCAGATTCACCGAAATAAGTCACATACAGACAAACTTGAACACGCACGGCGACGGAGGATGTTAACTTCAGATTGCAGCCACTTAAAGAGCGTGAGAGGAGGAGAAACGAGAGCACCGGAAGAAAGAGAGAGCTATCATGAGAGAGTAAGTAAGAGAGGAGAGAGAGAGAGCATTCCCTTTCTTTCTTCACGGAGGG	371	(CA)13	82-107	CCTGTCTGATCCATGACCGTA	36-56	GACTTATTTCGGTGAATCTGCC	174-195	160
366	Ebr00840FRA	AATAAAGGCAAGAAAGGATCAATGTCACAGTCTGGTTCGGTTCTGCGTTTTTTCCGAGGCTGCAATACTACACACACACACACACACACACACACACACACAGGCTACATCTTCAAGGAAAAACTCCTGCGTAAAGTATTTTACCAAGATGAATTTAGGATTGGATCTCTTCATCTGTCTGGGCACAAGCAACACCAGCATGAGGGAGACGAGGGGTTGAGGTTAAGTTTCACAGATCAGGCACAACTATCTTGATTCCACTTTGTGTCTTCCTGTGGA	279	(AC)16	70-101	TTTTCCGAGGCTGCAATACT	50-69	GTGCCCAGACAGATGAAGAGAT	165-186	137
367	Ebr00841FRA	GTGTGTCTGTATGCTTGCATGTCTGACTTCAGTAAGAGAGATAGTAAAAGGAAACAAGAATAGCATATGTGCAATTATGTATGTTGTGGACTCATACTTTAGACCACGTTTGTTTTGTATGCATGTGAGGTGACTAGAAATTCCACTTCCTGCATCGTGATTGTGTGTGTGTGTGTGTGTGTGTGTCTGGTGGGTGATGGATGGATGGATGCGTGCGTGTGGAGGTGAGAATCGCTGAGTGAGAGAGAAAAGGAAAGTACAGACATCTCTCTCTCTC	277	(TG)12	162-185	AGACCACGTTTGTTTTGTATGC	101-122	TTTCCTTTTCTCTCTCACTCAGC	234-256	156
368	Ebr00845FRA	ATCCCTGAAGGATAATTCATACACAAGACTTAAAATGCTATTTTAGTGGAGGCTTTACTGTCTTCACAATTTATTGTTTCTTATCTGTGAAATACAAGTAAGTTAACGCTTCATTTCCACTGAGGGAAAAGGTGTCAGTATACAGAAACAGACAGGAGATCTGCGTCATCGCGATGCATAGTTACAGTTACACAATATATATATATATATATATATATATATGTTAATATCTTACATCCACTAGATTACAAATGGTGTCTCTGTCCTTTTATTTACCTTGTTGCCATGGTGAATTGTAGTAATGGAGCTCCGGAGATGATGGTCTTTTTCATTCAGTGCGC	341	(AT)14	195-222	CCACTGAGGGAAAAGGTGTCAG	117-138	GGCAACAAGGTAAATAAAAGGACAGAG	259-285	169
369	Ebr00850FRA	CAAATCAATGACTTGGCCCACTCAGCCAACCCCATCTGTTACACACTGACACACACACACACACACACACACAGAGTAAACTGTAGCTATTGGACATTATAACTGCTTGCTTTCTGCCATCTGCACCGCACAACTCACACTGATAGATTTATTGATAGGCATGGCGGAGGAACATGTAGCCTATTGATGATTCGACAACAAAGTGAGCGTCCACACATATTGAATACTGTCCTGTTATCAGACGAGTCGACATGAGCTTCAGACAGCAGGTGTTTCTGAGGAACAACACAGACATAGCTGGCTGTAGAATGACTAGTTTAATAAAGGGCTGGTCACAGCAGAAATTAGCTCATACAAAATG	361	(AC)12	49-72	CAGCCAACCCCATCTGTTA	23-41	CGCCATGCCTATCAATAAATCT	145-166	144
370	Ebr00853FRA	CGCCTCCCTCCCAGCGTCCCAGCCTGTTAGGGCCCCTCGGTCCTCCGTCTCTGCCTGCTTGACTACAGCTGACATGTGGAATGGCTCACAGTAAACACTTAATAGAGCTGCTATTATGGTCGCAGAAAGCCATCAGCCCCAATCACGGCCTGCTAATGCCATTAACCCCAGGGTTTCTCTCTCTCTCACACACACACACACACACACACACACACACGCACACTACTTCACGCCTCCACCCATACATGACAAACATATGACAGTCGCTTTCACATGAAAGCCACAAATGCCCTTCTGCAGGGATTCATTCAAATTCCTGCAACAAAAAA	329	(CA)14	189-216	TATTATGGTCGCAGAAAGCCA	112-132	ATGTTTGTCATGTATGGGTGGA	235-256	145
371	Ebr00855FRA	TTTTCTTTTCTACCTCCTCCTTTGCTTCCCCATCACCTTTTTGTCTCCTCCCTCCTCACTTTCTGACACTCCTCTCTTGTTTTGTTTCCTTTCCTGCCATCATCTTTCCTTGTTCATCTTTTCCTACCTTGTTTCTTTTACACCTTTCATTCCCTCTTTTTCTTATCCTAAATCTTTCTATATAATTTATACCTTTCCCTTTCCATTACCTTTTCTACAATTTTTGTTTATTCCTTTCTTCTACATTTTACTTTTACTTTCCTTCTCTTTTTTAACTCTTTTTCTTATCTTATATCTTCCTTTGTGTGTGTGTGTGTGTGTGTGTGTGTGTTCATGCGTGGGTGTGTGACGTAAAAACAAACAGCCTTCAGTTGTTGCTATTTGATGAGTATTTAAGTT…	432	(GT)14	304-331	CCTTTCCCTTTCCATTACCTTT	192-213	TAGCAACAACTGAAGGCTGTTT	359-380	189
372	Ebr00857FRA	ACACACACACATACTAACACACACACACACGACTGATGTAAGTTTGCATGCCTTCACAATGGCTAGCAAACAGTCAGAAAAGCTAACCTCACACAGGACATGCACACACAGAGACAGATTTTAAAGGTCAAAAATACACGCACGCAAAACACACACACACACACACACACACACACAGACGGCACGTACAGAAGTGTACCTGCAGGCCACACAAGTTCATATCATGTTAGAGTCATTCACTGGCAGCACACACTCCTAGACAAACTATTTCAGTATTCCTGTTTGTTTTCACAGCTGTGAGTTGAACTGTTGCTTCTTTGTCTATCAGACAAAGTTCAGCCAAGTGATATAAT	353	(AC)14	149-176	GCAAACAGTCAGAAAAGCTAACC	66-88	ATATGAACTTGTGTGGCCTGC	202-222	157
373	Ebr00858FRA	GAAAAAGCACCACGATTACGAATTTGTTCAATGAAGAATAACAGGCATCTTAGTGGCTCTCAAGCATAGCAGTGTAAGAAATGTGTGTGTGAGTGTGTGTGTGTGTGTGTGTGTGTGAGTGTGAGTGTGTCTCATATATCTGTTTCAGTCTTTAAGCGTCTTGCACGTACGTCTGTTTTCCTGCTGAACAGTGAGAGTGTGAGCACGGGTGAGTGAGCATTTACATATGTCTGTGACTAAGCCCATTGGCACAGTACAGTATGATGCAGTGCTCCTTGCCTCAGTGTGCCTGCCTGCTGTGAGTGTAGTTTTCTGTGTCCTGGTTGTAATCCTCAGCACTGTCCCTGGGGGAAAGCTGGTGATGCTAACAGCAGCCAAACTGCAGGTTGCTGCTGGAGA…	452	(GT)12	93-116	TTAGTGGCTCTCAAGCATAGCA	50-71	GTTCAGCAGGAAAACAGACGTA	168-189	140
374	Ebr00859FRA	AGGCAGAATGAATGAAGGTAATGTACTGCCACCTTTGACAGACAGCTATAATGATATATGTTCAGTTTCCTTTGCTGGCTTCCTCTGATTAAACACAATGTGGGATCAACAGCATGTTTTTATGATTGCTGTCTGTTTACCGCCCTGCCTGGTCAAAGACTCAGAGTGTGTGCATGTAAACATTATGTGGTGTCATTCACACACACACACACACACACACACACACACACACACACACACACATACACACACACACATCGACCTGTAAGGGAAACAGCAGTCGTAGTAGGAGGGAATGCAGTTGCAGTACGTCTGCT	317	(CA)23	198-243	ATTGCTGTCTGTTTACCGCC	125-144	CCTACTACGACTGCTGTTTCCC	269-290	166
375	Ebr00861FRA	ATCTGTTTAGGTTGAGCTTGTGCATGCCAACAATGTAGCTGCAGCAGATGTTGAAAATGGGTGCTTCCAGGAATGGTCTTACTCTGCATAATTTAGGGAGATTGTGTGTGTGTGTGTGTGTGTGTGTGTGTGTGTGTGTGAGTGGGTGTAACGTCATTGTGCATTCCAGGCATGTGTATTTAACGCCTTTAGCTGGCAGGCTCCGTGACAGACG	214	(TG)19	103-140	TGTTGAAAATGGGTGCTTCC	49-68	AAAGGCGTTAAATACACATGCC	169-190	142
376	Ebr00868FRA	GCAGAAACAGTATGCAATTCACGTACTGTTGAATAATAAATGGTGGCATATGTAACATATGTAAGCCATTACACCACTGGAATTCATCTGAATGCAGACACACACACACACACACACACACACACACACACTCCTGATTGAGAGTGTGTTTTGTTTGTTGGTGTTTAGCCAGGCCTTATCACAAAGTACTTATGTGTTATACTCCATCAAATCCTCTCACCAGCACACACACGCGCGCACGCACACACACACACACACACACATACGACAACTACTCCTACATACTTA	288	(AC)17	98-131	CAGAAACAGTATGCAATTCACG	2-23	CACCAACAAACAAAACACACTC	142-163	162
377	Ebr00872FRA	GCTTACAATCAACATAGGGCAATAACTCTGCATAAACACATGCTTTATTCTGCAGGTACAAAAGGTCCATACCTGATCCACACACTACAAATACAAAGAGGGCGAGCAGCCAGGGACCCACAGGGTACTTCTCCTCCTGTGGTCGCTATTGGAAAGACACACACACACACACACACACACACACACATATCTTACATTAGCATTACTGCTACAACAAGAAAACCGCTTGAATGCGGATAGATTTACAGAGAGGTTTCCCATTCCAACCACTCTCTCAGGTTGTTGTTGCTGCTGCTTTCTGCTCAGTCACTCTTTCTCCTCAAGCCCAAAGCCACCACACATTATCTTGTTTGTGGTGATGCTCACCACAATGTGCACAATAACAACACTGTGACTGCG…	482	(AC)15	157-186	AAGGTCCATACCTGATCCACAC	62-83	TCAAGCGGTTTTCTTGTTGTAG	209-230	169
378	Ebr00874FRA	CGGTTATACAAGAGGACAGCAGGATAATCACCCAAGTCAGACCTGACATATAGACACACACACACACACACACACACACACACACCGAATGAATGACATGCATTAATGAATGCTCTCACAGAGTGCAATATCTGAGAAGATAACAAAACAGTATTTGATTGAACATACCTATACCAGCTTGTGCAGTGATCCAAGGCAACCT	202	(AC)16	54-85	GGTTATACAAGAGGACAGCAGGA	2-24	TGGATCACTGCACAAGCTG	175-193	192
379	Ebr00876FRA	ATGTGTCCCAGTTGCTGCATCTGTTTTCTTACCCTCTTACACACCACATGGGATTGTAGTCGAGTGTAAATGAGCTATGTGTGTTGGGTTGGGACATTACTGGGCCAGTATCTTGGGGTCTAGACCTGTCATCAGCCCTAACTTCATGAACTGAAGACAAGGCGGTTTATGTGTCAGTTTGTTTTGATGTTTTTCTGCCCCCTTGTGGCCAAAAATCTATAAAACTACTTTGAAAATGACTTTAGTGATTTTTATTTCTATTTTCCATCAGACAGTGACAATGTGAACGTCAGCCATTTTTACTGGTGAGGATGTTTCCAGTGTTTTGTTTTGGTCGACAATAGTTATTCTTAGTACCTCACTCTGAGTGTGTGTGTGTGTGTGTGTGTGTGTGTGTGC…	484	(GT)15	368-397	TGAGGATGTTTCCAGTGTTTTG	307-328	ACTGTTCCGCAGCAAAGG	408-425	119
380	Ebr00880FRA	AATGAGTTTTTAAATGAGCACCACAAGCTGAGTGTCATCTAGTTCCATCGTATTTAAGGGAAGGCAGACATCTCTACTGCCGATTCCTCCTACATTCTGCAACTCACACCAAAAATCTAGACTGACAAATAGCACCACAGGAAAGTGGAAAAACATGTAATTATAATTTTGAGGTGAATTGTCCCCTTTGAACACTTTATAAACATATATACTCACAAGGATATAATAACACCCAGCTAAACACAAAAATGCACACACAAGCAAGCAACCCTTTCTTACACACACACACACACATACACACACACACACGGAGCACTAACATTACATCTATCTAGAATGAGTTCCTTCCTATTTTCACAGTGTTGTTATTGATCGTACTTAAACAGCACCACTCCTGTC…	401	(AC)8	278-293	ACACAAGCAAGCAACCCTTT	255-274	GTGGTGCTGTTTAAGTACGATCA	370-392	138
381	Ebr00882FRA	AGAACGATTGCTTGGCAGAGGTACAGGCTCTTGTAAAGCTATGGGGATGAGATTTTAGTTGCTCTCGTAATGACAAGGCAGTATTGGGAGAGGTGTGTGACTGTGTGTGTGTGTGTGTGTGTGTGTGTGTGAGTGTGTGTGTCAGACCTGGTAGGAAAATGAGAGCCTGGCTGATGTACGCCCCAGCTGGGAGGTGGGACTGAGGTAGTGAATCAGCAGAAGCAGCAGCAGCATGAAGGCGATGCTGGCCGAGGCGTAGATGGCGTTGATCAGGAACATCATGACGGCACAACCCAGATGCCCAACACGCACGTATGCCAGGTGAAGTAACGGAAGGTGGGCCTGAGAGGAGAACAGGAGAGGTAAAAGGTTGGGG	376	(TG)15	102-141	CAGGCTCTTGTAAAGCTATGGG	24-45	CAGGCTCTCATTTTCCTACCAG	148-169	146
382	Ebr00884FRA	GTACAAACATGTTTTCGTGTGTGTGTATAGTGGGGGTTGGAGTTTAATCCCACATTAGAGGTGACTGGCTGGATTAGCAGTATAAAAAAACAGAGTAAAAATAAGCAGCAGTTCAGCTAAGACATTTTTACTCCATGTTGTACCTCTCTCTCCCTCCCTCTGGCACCCTCATGTCTCATCCTGCCTCTCTGTCTCCATCACCCTATTTCATTGCCAAATTCACACTCACTTCCTCCCAACTCATTGTAATACCCCCGTCTGCCCAGCTCCGTTTTTGTTCTATTGCTCCCTTCAGTTTTCTTTTTTTCCCCTCAATTGCCTGTGTTTTATCGAGTGTAGATGTGATTATATGGGCTTTTGTGTTTGTCTGACAGGTGTCAAGGGCATTCTATCTCAGAT…	509	(AC)11	427-448	GGTGTCAAGGGCATTCTATCTC	374-395	CCTATTAACAACACATCACGCTG	480-502	129
383	Ebr00888FRA	CTTCTCACATACAGCAGGGTTTTACCTCTTAAACACACAGGCACAAAATGGGAACATCAATATATACAGTACACTGGCTTTCATGGACTAACACACACACACACGCACAAGCACACACCTCTCCCAGACAGTCTCATATGGACTCATTAGGGGCCGGTCTATCGCCACCTGTGCACTGAAAGGCCCAACGGACCAGCTTTGACACTGACAACGGACAGGAGCTGTGCAGGGAATACACGCACACACACACACACACACACACACACACACAGACACACACAGGTGTAGCTATCATGCGAGCATATGGACATACACACAAGCATGTGCACACACATAAGACAGATACACTACCTTTTCTGGAGGCAGGCAGGGACAGCTCGAGGGGACCTATGTGCACTA…	438	(CA)16	240-271	AGGAGCTGTGCAGGGAATAC	217-236	CTGCCTCCAGAAAAGGTAGTGT	345-366	150
384	Ebr00891FRA	ACCCTGAGGTTTTGTCCCTGCGACAGTTTGCTTGACATTCTGGACACAGTTGTCACTTAGACTTAGAAGCAGTTCTGCTCCCCAACTTGCAAAATACACACACACACACACACACACACACACACGCACATACTCTACATGCACAACCACAAGAAAAACACACTTGCACACACAATTAATAAGTGTGGACAGGAAACAGTCTGCACAGTGCCTTCAGAGGACCTACAAAATAATTCTTTGGTTTGGCTGTTGTCAGTCCTGTGAGGCTGCAGTATAGTCGGGGTAGAAAACACAACATGTACTTAAGGCAGAAGAAAGGATTCGTTTCCCCCTTACGCCATGATCACAGTGGATGCAGAAACGCCCCGATATGTTAATTGTCACGCAG	388	(AC)15	96-125	GACAGTTTGCTTGACATTCTGG	22-43	TCTTGTGGTTGTGCATGTAGAG	133-154	133
385	Ebr00893FRA	GATCAACAGTATTATCAAGGGACGGATGTGAGTTCACACACTTATATTGAAACGCCAACACATTGAATCTGTATGATACACACATCTGATGAGCTCACGTGCCATTCACACAATCTTGTGCTCTCGTCCTTTCAGCCACGCACTGTAACCCTTGCTCAATCACGCGCATCTCTCGCTCTCACACACACACACACACACACACACACACTATACAAATGAAAGAACACAGCGAGCGTCCCACAGCTGGGCACTGATGACAGAGAGAGAGAGAGAGAGAGAGAGAGAGAGGAGG	292	(CA)14	180-207	AATCTTGTGCTCTCGTCCTTTC	112-133	CTCTCTCTCTGTCATCAGTGCC	247-268	157
386	Ebr00894FRA	GACTGCAGTAGTTTTAGCTTGGTGTACTTAATAACAGGATCATAAGACCAGCAGTGCTCCAGACACAAGTCTCCAGAGTACAGCCTACATTTGGAGAGAGGACAGAGGACTACTGAAAAAACTCTGTATACAGATGTCAGTCCTCCCCACAAAGACACACCATTTTAGACGATGTGGCCACTATCAATTCAGAAAATCTCTACTGTCATAGAGAAGTCTTTTCATAACCTTTCCACACCATCAATGCCACTGAGCACACACACACACACACACACACACACATATATACAAAAAGTGGAAGCAGTTTATAGGCGTTTGGTGTACACAGGGAAACAGCAGGCACAAAAGGCAGGAATTAGTGGCGTGGCATTTCCAACACTATCAGCCTCTTAATGTAAA…	431	(CA)14	255-282	TCATAACCTTTCCACACCATCA	222-243	ACACCAAACGCCTATAAACTGC	301-322	101
387	Ebr00896FRA	CTTTGCGACGAACCTGTTGTTAAAAGAGCTTTTATGAATAAATTTGATTTGACTTCATATACGTGCACACACACACACACACACACACACACACAGAAACACACTCTCATACGCTAACAGGAGGACTGCAGGAGAGTCTTTGAATGATTTGCCTCAGTGATTCAGTCAGTGCAAGTGAAGTGTGTTGGTACGGCTGGTATGGCTTATTAGGGCTGAATTGGTGAGAGCAGTGTAGCTCATTCACGGCAAGAAATCAGAAACCTGTCAGTATAGAAACCTTTTAGAAAATAATAAACAGGCGCAAGGTTGCAAAATGCAACGCTATGACAAATAACCCCGCCGGCCTCCCCCGTCAAAGAAACAGGGCCAAACCTCAGTTACAAACAAGCTTATGTTAAT…	415	(CA)15	66-95	TTGCGACGAACCTGTTGTTA	3-22	CAGTCCTCCTGTTAGCGTATGA	107-128	126
388	Ebr00897FRA	CTTTATTCAAAAGGAAAGCCACCACTGTAGGTGCTGTAGCCCCAACCACAGGACATGTCTTCCGGCACGCAATTAAGCGACCTCATCCGCAACCGTGTTGAATTTGGAAACCATACCTCTCCTCCACCCACCTCAACTGACTGTAAACACTCACACCAAAGATGGTTGGTTTGAAAGCTGATTATCTCTGACTGCATTAAGTGAAATCTCCAAAAGACACCTCAAGACAAGTGTCAATAATTGGTGAGCAGCAGCTCCAACATCCCCCGAATTGGAATACAAACAATCCCGGACCACTGACATTGAAAAACACACACACACACACACACACACACACACACACACACAGATACGGCTCGGCTTATCTTGTAGTCTTCTACCGCAGCACG	389	(AC)19	310-347	TCCAAAAGACACCTCAAGACAA	209-230	AGACTACAAGATAAGCCGAGCC	354-375	167
389	Ebr00898FRA	AGTGACGTCTGTATTACTGTGCTGCACTGCATTCTTCTAACGGTGCTTTTGTGGGCACAGGAATATCACTGTGTTGATTTAAAACATCCTTGCCACAAACGTGCCACTAAATAAACATGTCAAACATTGATCATTTAAAAACATTTTGAATTAATTTATCTAAAAATATAGATTAGACATCTGATATTGATATCTAGCGCTGTGTACATATGTAGACTACACACACACACACACACACACACACACACAGCCCAGAATTCACAGTCTTTTGTTTCCACCGGGATTATTTTGGATGGAGGATCTCTCTGATTAATGACCTGTCTTGTAGCAGATTGTTTAATAGCGTCGGAAATCCTTACCGATTGTTTTCCGTCAG	376	(AC)15	219-248	AAACATCCTTGCCACAAACG	82-101	ATCCTCCATCCAAAATAATCCC	280-301	220
390	Ebr00899FRA	GAGACGTGAGGACAGAGGGCAGCAGAGACCTGCTGAGGGCAGTACAGAGAGAGACAGACGGACAGCGAAAGGGGGCAGATAATGAAAATGAAGGAGAAAGGGAAACAAGTGTTGTAAGGGGTCAAACAGTGGAATGTGTGTTTTCAGTGGCTAAACTTAAATCCTGGTAAAACCTTGTGTGCATGTCGGGTTTGAGTGTTCATGCGAGCACTGGCTGTTTATTAAAGTTGGAGTGTTGATTACGAGTTTGTTCCTATTAGCATACTTATAAGTACCGTCTAATCAGTTTGGCTACTTTCTACTGCATCAAGTCTCAATTACAATATTTATTCCTTCTGTCTCTCTGCTTTCTCTGCCCCTACGCACACACACACACACACACACACACTCCTCCCACTT…	422	(CA)12	364-387	GTTTGGCTACTTTCTACTGCATCA	286-309	GCTCCGCTCACTTACTAGGC	403-422	137
391	Ebr00903FRA	TCCCTCCCTCCGTCTCCAGAGAATAGCCTGCCCTTTGCTCAAGCCATTCCGTCTCCTTGGAGCTCATTGTTCCCCGGTTGCTAGGCGATAGCTGGGGCCTCATTTGGTCACCTTGGATACAGGGGGGAGCCTGGGTATTTGGTATGGGGTCAGGGCCGACAGAGGTGATGTGAAGGTGTGTGTGTATGTGTGGCTACGTACGAGGATGTGTGCACACATTGTTAGCCATCAAAGTGTGTGTGTATGTGTGAGTGTGTGGGTGCATGTGTGTGTGTGTGTGTTTGGTTAAGGGTCAGGCGTGACAGCGCTGGTACAATAGGGTGGGGTGTGACCAACCCCTCCTTCACCATTTATTAGCCTATTCAGTCACCCACTCCCCTGCTCCGAGCCAGGCTGGGC…	523	(TG)8	265-280	TGTATGTGTGAGTGTGTGGGTG	241-262	AATAAATGGTGAAGGAGGGGTT	334-355	115
392	Ebr00905FRA	ATAAAAACAAGTTTCTTTCACAAACAGTTTACTCCTCCTTCCTTCCCAGGCCTGACCAGTCCAGATGAAAAACAAGCTCTAAAATTAGAAATTAATTAGAATGAGATGTGTGCTGCATTCCGCTGATGTGAATATGAAGCAGCTGATGAGCATAGCCTCACACGTCCATCTCAGTTGTGGTTTGATTGGAGTAGACTGCAAATGAATTGGTTAGGAGGGATGAGAGGGGATCTTCTGCCAATGACAATTCACTTAGACCGACACTGATCCGTGTTTTTGTGTGTGTGTGTGTGTGTGTGTGTGTGTGTGACTGTGTATGGGAGAGAGAGAGCACAGATTCTTTGTATAGATTCAGCTTCAGTGTGTGTATGACTGGAGGTTCAGTTAAGATCACGTTAA…	487	(TG)16	278-309	TCAGTTGTGGTTTGATTGGAGT	171-192	GAATCTGTGCTCTCTCTCTCCC	319-340	170
393	Ebr00907FRA	AAGATTACTGACTCCCTTTTTATTTCATAGAGATGTCAGTCAGAGTTTAAATGTTGGATTGAAGTTATTGTTCGGTAATTCAACCAAACTGAGAGACACAGAAACCTCATTGTTTCATACGGACTCTCCACTCAAAATACTTCAAAGCGAGGTCACTGTGTACCAGCTCTGTTTGAAAGAAGGACTCCTTTCATGGCTATCTCTGTGTGTGTGTGTGTGTGTGTGTGTGTGAGAATATTGTGTTTGTTTTTGGCATTTGGGGAGCTCTGACTTGTGGCTCGAGGGCTCGCCGATCAATTCTGTCTCTTCCTTTTCCTCTAAACAGGCAAAAGTCTTGGCTTTAATTGCTACAGCAATGAGGCGCACACACCGACTGAACCTTTAATGTCGCTGCCTGTC…	514	(TG)14	204-231	TTCATACGGACTCTCCACTCAA	114-135	TCGAGCCACAAGTCAGAGC	264-282	169
394	Ebr00908FRA	TTTCCTCTTTCTCTCTCCTTCGTTCTCTCTCTCCTCTGTGTACACAGGAATGCTTTGTTAGGAGCTGAGATAAAAGAAACAAAAGACGCCATTGACAAAAACGACTCTGTGCCCATCCATGTATGTGTGTGTGTGTGTGTGTGTGTGTGTGTGAGTGATTATGTGAGAGTGGGATTGCAATTACATGCGTATTTCTGCCTATGCGTGTGTGACTGTGGGCGTTCATGTGTGTATTTTGTATGCATGTATGTGTGCTTGTGTG	262	(TG)15	124-153	AGGAATGCTTTGTTAGGAGCTG	46-67	GGCAGAAATACGCATGTAATTG	178-199	154
395	Ebr00909FRA	AATTTGTGGCTGCATCACAGGCCGCCACTGCCAGAGCCCTGGGCTTAGAGCCGCAGAGTTCACGACACGCTTCCCTCCCTGGAAAGAATGAGCGATCCCTGCCTACAATAAAAACGGGCAGCGGTTTGATGTGTGTTTATATGTGTGTGTGTGTGTGTGTGTGTGTACTTAGAAGTGTCAGGTGGCAGGTATTGGCA	197	(TG)12	142-165	GCGATCCCTGCCTACAATAA	92-111	AATACCTGCCACCTGACACTTC	172-193	102
396	Ebr00910FRA	AAATCAAAGAGAAGCCATACAGTCCCAACTTCTATCAGTAACACAGTAGCACACGCCGCTATATTCAAACCAGATGCTGGGCTACGGGAGCAGAGAGAAGGAGGGACAGAATGGGGAGAGAAGTCCGGCTGGAGAGAGGAGAGAGGCTCTCTGGGAGAAATGTGGTCCGAGTTAAGCAGCATGAGGAAACGGTAGCTTAGGAGTTGTCAGGTCAGATCAGAGGCTGGAGCCGTTGAGTGCTTGTGTGTGTGTGTGTGTGTGTGTGTTGTGGAGATACTCAGATTGGGTATTTTTTTTCTCCGTTACACTTATACTACTAAAACTTCTACAAAAGAAACTAGAATTACATGGATGCTTCACACACATCTTCAACCTGACAGCAAAGTCTACATGATCAGC…	459	(GT)12	243-266	CTTAGGAGTTGTCAGGTCAGATCA	196-219	TGTGTGTGAAGCATCCATGTAA	344-365	170
397	Ebr00912FRA	CATTAAGTTATACATGTGATGAGTGTATTGTGCCTCAGTCCGATCTGTAATGCAAATAGAATCGTGAATGTGAACCATTTCATTACAGTTTATTGTGTTAAAGTTGTTAATGTACAGTTTTTAAAATGTTATAATTATTTTATTCTTTAGTCCATGTGTTATACACACACACACACACACACACACATCTGCCTAAACCAGAAAGTAATGAAGTAATGCTCCAACACATGTTAACCCCCTAAAAAATTACATAAACTGTATCTTGAACAGTTGGTGCGGCTTTGTAATTTTTAAAGGGTCCGACTTCCATTATATTAAAATAGAGGAGTATGTGACAGAGAAGTCCTTTTAGTTTTCATTTTAATTCTGTATCAACCATGACCTCCAAGTGTGTGAATT…	446	(AC)12	163-186	GTGTATTGTGCCTCAGTCCG	23-42	GGAGCATTACTTCATTACTTTCTGG	198-222	200
398	Ebr00914FRA	AATAAGTCTGAAGTTTGTTTTAACCAATCAGGTGACATCAGCTGCAGCCATTCTTTGTACACCGACACAAAAGCACACACAAACGCATGCAGTGTGCACAAAAACACACACTTATGCTCAAGAGCTCTATTCTGTTCATACACACATCAGACAGAAGTAAGCACGCACGCGCACACACACACACACACACACACACACACACACCAGAAGTGGGGGGTGGGAGGGGGCTAAGTTTTGCACTCACAACACAGCTGGTTCTCCAAGGTCAATAAGGAACTTGGAGTGTTTATTGTCATGTGTTTTATTGCTTTCTAATACAGCCGAGGCTCTGTATTTGACAGATCTAC	347	(AC)16	173-204	ATCAGACAGAAGTAAGCACGCA	146-167	CCTTATTGACCTTGGAGAACCA	253-274	129
399	Ebr00915FRA	AAGAAAAAGCATGGGGACAAACCGTTCTCTAACCCTCTCATTCTGCAGCAGCTATGAAACCAGGACTTAGCAGGAAGCTGAAAAAACACCCTTCACGAGGACTGGACAAGGTCTGAACCAGAAGTAAAACACTTCTGTTCAACTGCCATGACGATGCATTCGTTAGAGCTGCTGCATTCTCTGAGGTGAGCAGAGAAACGCAGCAAGAGTCCAGTTAATGGACAAGAGTGTGTGTTTAATACACACTGATCCCCTCTTTATGGTTAATCCTCCATTAACCAGGCTTAACCTCCACACACACACACACACCCACAGACACACACACACAACTCCCTTTCACATTCTCAGCCTCTTCTGACCTACCCTCAACAAACTGAA	378	(CA)8	293-308	ACGCAGCAAGAGTCCAGTTAAT	198-219	AGGTCAGAAGAGGCTGAGAATG	340-361	164
400	Ebr00919FRA	CTCAATCTGTACTTGACGCTGTGGATTTCCCTCAGGCTCTATTATATTTTCTTGCGATCACCGTCCTGTTTTCATCTTCATGTCTGGCTCTTCCATTTAGTAAATACATCTGTCTTCATCCCAAGTTTGACCTGAGGTAGCCTTTGTTGTGTGTGTGTGTGTGTGTGTGTGTGTGTGCGCAGTGGGTCTACAAGCAGCACTTGCGGAGTCCTGACAGGAATCCATGTCTCGAGTGCTACCGTCATCAGTG	250	(TG)15	148-177	TGTTTTCATCTTCATGTCTGGC	67-88	CGCAAGTGCTGCTTGTAGAC	186-205	139
401	Ebr00923FRA	ACGGTGGCAATATGTTATTGTTCACTACTTGTTTCTGCTGAAAACAAGACTGGCAGCAGGAGAAAACTGCTAGCTAAGCTCAATCCAGTGAGAAAAGATCCACCTTTTATAAAGTCTAAAATTGTTTTATTTACACATTGTATCTCATCTGACTTTTAAAAATTCTTCTTATTTTTCTTAATATCCCTTTTACTTTTTATCAGTGTGTGTGAGGTTTCATTATCTGAGTGTGCTGGATGAATAACCACAGTGACAGCACTACCAGCCAGACGCCTTTGAAGTGCTCGCAGATCGCAGATTGAATGGTTTAACACAGATGTTGAGGACATACTCATGAGGTCATGAGGTCACACACACACACACACACACACACCTGGACTTACATCAGACGTTGCAACA…	487	(AC)12	350-373	TCGCAGATCGCAGATTGA	285-302	GTTGTGGGAAAGTGTGAGTTTG	443-464	180
402	Ebr00924FRA	CAGTGGTGAGTAAAGCTTTTTAAAAGGTTTGTGTGAATGCGTTTGTCAGTTAATGACGGATGGGCCAACACAAAGAAAATATCACATTACACACTCTCGACACGGCAAACAATTGGGGGAAGGGTAGGCACACACTCACACAGCAGACACAAACACACATATACACACTTCCCCTAGTTCTTCGATTGCAAATGCCGGCAAATGATACTCTGTCGACCAATCACCTTTTCCAATAACGCCAGTGAGCCAATAAAACAGCTTGGTCCCGAAGTTTAAATTTGTTTGAACAGACACAACTGTGGGCTACACAGACTTCCCTAACACACACACACACACACACACACATATACACACTGTTGTATGAGCCTCCCACAGTGAAGAAAAGGTTGGAGAGGTGGA…	415	(AC)12	321-344	GTGGGCTACACAGACTTCCCTA	299-320	ATCTCCACCTCTCCAACCTTTT	381-402	104
403	Ebr00926FRA	GGATATTCTTTGTGTCTTTGTTGGTGAGTGACTAACCTTGTTCTCTCCTCTTCCTCACAACATGGCTGAAAAATCTGATTAGTTTCAGGCAGTGAGGCTCATCTGGTGTGCGTTAATGTGTGATTTTTGGTGGGGCTGAATATGAAATAAGACTCTAAAATGATATTAAAAAACCCCAGCTTTGACGCATGGGATTGCCCAACACACACACACACACACACACACACACACGCGCGCGATTATAAATCTATTACAGATAATCCACTTGTTGCCTCATGCGCTTTCTTCCAGATTATAAAAAGTTACTGACTCCTGTTATAAAAGGCAAATTGCACAATACTATTGTGTTGCACAAAGTTGCAGTGATTGTGCACTCTGCAGTGCGATTACACTCTGCAA…	466	(AC)15	202-231	GGTGGGGCTGAATATGAAATAA	129-150	ATCTGGAAGAAAGCGCATGA	274-293	165
404	Ebr00932FRA	ATGCTGCTTTCTACTGTTTACTATCTGTTTTTTGGCCTGTCCGGGACGTGGAACATGACACAACAAAAACACAAACACACACACACACACACACACACACACACTCGTCTGCTGCAGAGCTGTGTACACAGCTCTGGTCTAAGGAAAGGAGTCTATTGCCTTATTTTTCGCAGGTTTACCGCTAGGTTAAAAAACCTGCATACACATGCTAATTTTGGTGGAAAGGGGGTATTAGAGACGTAGCATTGTTAGCTAACATGGAGGGCCACTGACCAAGCGTCGGTATTTGCAAAGTTGGGAGTAAAACCGCAGATTAAGATGACAGATTTGATCAATTTTTATTTGGCTAGCTAATTTACAATAATTAATGAGTTGGTTGGATAATCTTCCAGCTGACTC…	507	(AC)15	75-104	ACGTGGAACATGACACAACAA	46-66	GACTCCTTTCCTTAGACCAGAGC	131-153	108
405	Ebr00936FRA	AAGAGGAGGAGCAGGTCAGCTGAGAGCCGGTTGGTGTGAGGCAGAGCAGAGGGCCTCCTCCTCTTTTATAGTCTGTCACCTCCACCTGCACACGCCCACCGCTCTGTGTGTGTGTGTGTGTGTGTGTGTGTGTGAGGTGCTGACACACACACTTTGCAGCACTCAAGTAAAACAAACAGATCTAATGATCCTTCATGATCTGATCACCTCTGATTGACCAACACTGATCACCAATCTGCCGCCTGTTGCTCTGCTGAGCTCAGCGGCTCCACACGCCGACCACTCGCCACAGAAGAAACTGTCGACGCCGCACGTTTCTACAAACCCAAGAATACCTTACATTATACATTTCATATCAATGTTT	364	(TG)15	105-134	ATAGTCTGTCACCTCCACCTGC	68-89	GATCAGTGTTGGTCAATCAGAGG	207-229	162
406	Ebr00937FRA	GTGCATCATCTCACAACACTGACTGCGTACTGTCTGTGTCTTTTTACATATACACACACACACACACACACACACACAGATACATAGCATGGTAAACATTGCTTCCTTACTGTTTGATGTGGGGTGATGATGTGCAACCTGTGAGAGAAAATCTTTTGATTTCAGTCATTTCCTTATGGGCCTTCGATAGTGATGTGACCTTTAGTGTGCATACAGTGCTAAGACGTTTGAAAACTACTATGAAAAATGTGTAGATGGAAGAAAAGGGAAAGCTAGACTACACCCACAACATGACTATTTGTAAATCGATTAGTCATACCGTGTTACCTAATGAAGG	337	(AC)13	52-77	GTGCATCATCTCACAACACTGA	1-22	TCACCCCACATCAAACAGTAAG	106-127	127
407	Ebr00938FRA	TTTTGTATTCATACGTTGTTTCTGAATTCACTGTCTGACATAGTAACCATGGAAACACATGTAAATGTGTTGATGGACAATGTCTCTGTGTCTGCAGGGATCTCTGCCTGGATCACTGTCAACTTCCTCACTGGTGAACACACACACACACACACACACACAGTGTATATATATGCTCAGTAACAGGAAGTGTGTGTGATCAGTATTAATGTCCAAGTAAAGAAACAGTGATCACCTGTTATTGTATTAAACTGGAGCTCTGTCCCTGTCCCTGTCTCTGTCTGTCTCTCCTCCCGCCCCCCCCCCCCCCGTCTCCTCT	319	(AC)12	138-161	TCTCTGCCTGGATCACTGTCAACT	101-124	GATCACACACACTTCCTGTTACTGAGC	175-201	101
408	Ebr00939FRA	GCACGTGGGGGAAAAGTCCCACTGACATGTTTAATCAAGGGAATAACAGCAGCCAGGGTTTTGCCAATGTGTGTCACTAGCCTGCAATTAACATCGCCAGAGTGTCACAGTGATGTGGAGCCTAATGAGGAAATTAGAGGCTACGTGCAAAAGGCGAAGCGTTGCTGAACACACCACAGATCCGATAACACCAGGACGGAAACCACATCCAGCACAGCAGGGGCAGCTACAGACACTAATGGGCCCTGTGTGTGTGTGTGTGTGTGTGTGTGTGTGTGTGATGACTAATAGGCACCGTCGTCCCTCTTACCTTGAGCTTGCGTGGAGTGGATGAAGTAAAGGAAAAATAATCCATGTGGCGCGCCACATCGATCTG	376	(TG)17	247-280	AGGGGCAGCTACAGACACTAAT	219-240	AAGCTCAAGGTAAGAGGGACG	299-319	101
409	Ebr00944FRA	CTAGCAGTGCACCAGCACGGACTGCTAATTCAAATTATTTTGTCATATCAGCCCTGGACACTCAGCTTGTTTTTCTTCTACATTCCCTGTGGCAATGACACATCTTTGCCTTTCTCCAAAAACTATCTCCCTCTCTCTCACACACACACACACACACACACTCACACACACACACACAAATACAAATACAAAGACAGAACCCTTCACACTCCCTGAGGCCTCCTTACAAACAAGTACACAGTTCATTCAGTCCTGACCTTCCTCTCCCTCACTCTTACAATATCTTTTCAGTATCTCTATTCAGTGTCCTCAGGTAAAAGCATGTGTAGCAATAGAAAGACTCACAATACAATCAGACAGAGAGAGACGGAGAGAGAGATG	381	(CA)11	139-160	CAATGACACATCTTTGCCTTTC	93-114	GGAGTGTGAAGGGTTCTGTCTT	191-212	120
410	Ebr00946FRA	CAGATTCAGCACACACCTCAACGTAGTCTCTGAAGAGGTAGCGTCTGTATTTGTCCTTCAGCTCCTCTCCGGGCAGCAGCGGCAGGACAAAGTCTTCTGGCATCTGAAGGGAACAGTCCTGAGCCATACACGAGATACCTGAACGCGCGCGCACACACACACACACACACACACACAAACCCTTTACAAGATTCACGGACAGGGTATAGTGAGAGCAGCAATGTGTACACAAACTGCCCTACAATGGCTGCAACTGTTGTTTGTTGGGGTTTTTTTTACCAATAACGACATCCATC	296	(CA)13	152-177	AGTCCTGAGCCATACACGAGAT	115-136	GCTCTCACTATACCCTGTCCGT	195-216	102
411	Ebr00947FRA	CAACGTGCATAAAAATACCAGGAAGTAGCTCGGCTACTGTAGCACTGTGGCACAGATTCTTGGCATTACAAGACAGGGTTTTAAAAACAACACTGTTTGTTGTTGGAATGAATTAACAAGCGACAAAACACCTGTTGCCACATCAGCCTGAGCAGAAGCACACACACACACACACACACACACACACACACACAGATAAAGGACTTCATGAAGTGGCTGGCAGTTATTTTAAGGATGCCATTCTTTGTGTTTCTACACAACTCTGTCATCAGTTGTTTATGGGAGCAATCAAGTCCACCGCTGTTTATTATATGTATAGAGACGAACTTAAAAACAACAGCTTGCACTTATGAACCGTAACAAATAGAGTTCTCCAC	377	(CA)18	159-194	TAACAAGCGACAAAACACCTG	114-134	CCCATAAACAACTGATGACAGAG	261-283	170
412	Ebr00952FRA	ATTGTTGGGAAGGTTAAATGGGGAGCAGTGTGCTGATGGCCGGGGACAGCGCAGATTAATACTGCTGTTCCCATCGTCCTCCTCCTCTCCCCGCCTGCCCCTCCTTCTTCCTCTCTCTTTCTCTTTTGTATGACAAGGGGCAGAGTCAGTTCCTGTGTCATTGTTAGGGATCCATCTGCCCAGTCGCGCACGCTCACACAGACACACACACACACACACACACACACAAACACACACACAGAGCGGCAGCAGCAATTAAACCTGTTTGACACACTTGACAGAGAGGAG	288	(AC)13	202-227	GTTCCTGTGTCATTGTTAGGGA	149-170	CTCCTCTCTGTCAAGTGTGTCAA	266-288	140
413	Ebr00958FRA	TAATATTTAGGATTTCAGTATTTCAAGACCACATCAGGCTGTGGTGTTTTTATGTGAGTGTGTCATAACTGACTAAATTACTCATCTTCATCTCCTCTTTAAATTTTAAGTTTTTACCTCAAAAACTGCTTAAATGAAAATAAACACTTTGGCTGCTCAGTAAATGGCAGAGAGCTCCATGAATGTGTACTGAGATGATTAAAAACTGATGACTCACTTTCCAATTTTCACCGGCGCCCATACCCCCAACACACACACACACACACACACACACACATACACACACACACATACACACACACACCCGCTGATGTCTCCTCTTCCTTAACCTTATTTGTGTTCCTGTCCCTGTCCTCTGTGTGTCTGTTTGTTGGCTTTAAAGGTTCAGCGTGGGTGAGC…	409	(AC)14	249-276	ACTCACTTTCCAATTTTCACCG	212-233	AAGCCAACAAACAGACACACAG	356-377	166
414	Ebr00960FRA	AGCCTCTCCCTGAAAATATGGCTCATGCCCTCAGCAGACAAACAAACTGACAGACACACACACACACACACACACACACACTCGCACACAGTTTGCCCACGTCCTGCACATCTTCGCCTCGGAGCCACTAGAGCACCCAGGTGGCACCAAGAAGGGCATCAGGAGAAGGCAAATAGCCGCAGATCTGTGCGTGTTTGCCATGGCTGAGCGAGCTGAGTGTGGCTGTGCGTTAACAGGAAAGGGGGAAGAAAGAAAAAAAAACCACGCACAGATGTATTTTCGAGGGTTGGAGGGGGGGTGTAAAAGGAGGGCAGAGTCACATATCCTTCAGCAGTGTTAAAGATAGTGGCTTCGTGGCTGTGTTCGTGCTGCGGCTGCTCAGGTGAGACGTGGCG	395	(AC)14	54-81	CCTCTCCCTGAAAATATGGCTC	3-24	CTTCTCCTGATGCCCTTCTTG	148-168	166
415	Ebr00963FRA	GTAAAAGAGTGTGTGTCCTGCTATCCCATCTATCTAGGCCAGTCTTGATGTGTGCGCTCCACGGACCACTTCCCCACAGACCACATTGTATGTGTGTGTATGTGTGTGTGTGTGTGTGTGTGCGTGTGCGTGTGTGAGGGAGAGAAAGAGTTAGTTAGTGTGTATGTCTGTATAGAGCAGTCCACTTCCCAAAAGACCAGACTCACTTTCTCACTCTGGAGTCATAATGGCTAAAACAGGCTTGTTACAGGACTCCTTTTACAGTGTGTGTGTGTGTGTGTGTGTGTGTGTGTGTGTGTGTGTGTGTGTGTGTGTGTGTGTGT	323	(TG)11	101-122	GCTATCCCATCTATCTAGGCCA	20-41	TCTTTCTCTCCCTCACACACG	129-149	130
416	Ebr00965FRA	GTGTCCTTTTCCTGCAGCTGCATTTTAATTTGTTCTTAAATTAACATCCAGTCACAAAAGAAACACCTTTGAACATTCAGGTGAGACTGGTGATGTTTGCGGAGCAGGTGTGAATGAAAGGTGTGTGTGTGTGTGTGTGTGTGTGTGTGTGTGAGAGGAGGGAGGGGACAATGATGCTTCTTTGATCGTTCACAGACAAAACAAACACAATCGTGACAACGTAAAGGTTAATGTTAGAACAT	242	(GT)16	121-152	TTCAGGTGAGACTGGTGATGTT	76-97	AACCTTTACGTTGTCACGATTG	208-229	154
417	Ebr00966FRA	CCAGCAGAGCTGACATCCAGCAACTCTCTGGAGGAGAGGTTTTACATTACTGTGCTAATGCTAATTCTGCTTTATCGTGGGCTTTTTTGGTCTAAAGTGTGTGTGTTGTGTGTGTGTGTGTGTGTACTATTTCACTTCCCTTTCCCTTTTCTTTTCTATCCACCC	165	(TG)9	107-124	AGCTGACATCCAGCAACTCTCT	8-29	GAAAAGAAAAGGGAAAGGGAAG	135-156	149
418	Ebr00971FRA	GGGTGAGATTTATGGTTCATGTTTCCACGACGACTGACTCCCATGACTTCCTGTTGCTATGACGGGCCGTGGTCACTGACTGTGTGTGTGTGTGTGTGTGTGTGTGTGTTTCAGATCCTCTTTGTGTCTTTGTATTTATATCAGAGTCTATTTTCTCATGAACTTGTTTAAATGTTCTCGGCTCCTTCACTTTACTCATGTTCAGTGTCTGACAGGACGTCACATCAGCGACACTTCCTGCCTCAGGACCAGCTCTCT	258	(TG)14	81-108	ACTGACTCCCATGACTTCCTGT	33-54	GTGAAGGAGCCGAGAACATTTA	169-190	158
419	Ebr00972FRA	AGTGGAGTAACGTCATCCAGAGCAGACACTGGCGTCAAGCTTCCTCTGTGTGTGTGTGTGTGTGTGTGTGTGTGTTACTAACCCAAGCGTCTCTGCTAGTTAAGTATGCTAGGAAAGGCTGTAGACTCAG	130	(GT)14	48-75	GAGTAACGTCATCCAGAGCAGA	5-26	ACTTAACTAGCAGAGACGCTTGG	83-105	101
420	Ebr00973FRA	TTCCCAAGCTTAGGTTTCAGACACACACTTCAAAGTCCCTCTAATGAGTGGAAAAACATTGCCGGCTCCTGCACGACATTAAAGAGTGCCATTTTTTTGTGTGTGTGTGTGTGTGTGTGTGTTGTTGCTGTGTTATTATTCACAAGTCTTTCCCTTACCAAATGTTAGCAACTCTATTTCACCT	184	(GT)12	99-122	CACGACATTAAAGAGTGCCAT	72-92	GTTGCTAACATTTGGTAAGGGA	151-172	101
421	Ebr00974FRA	TAATCCATTTCTAAATAATGAAATGTCAGTGTGTGATTATTGTTGTTATATTGTTGTGTGGCTCATTTGGTCTTGTATACGTACTTAATCAGATTATGTACTGTAAGTAATGACAGTTGATATTTAGAAAACAGGAGTCAGATCACATGTGCTCCGCTTCTTACATCTAACCTTTGGAGGTTTTGAAATGTCATTGAGCTCTCCTTAAGCTGGGCGGTGGACTAGTGTGTGTGTGTGTGTGTGTGTGTGTGTGTGTGTGTGTGTGTGATCCAGGCAGACAGTCTTATACGTTAAACACATCCTATCTGGCTTGACAGGTCACTGTCAGGTACAGCCTCCCCT	342	(GT)21	225-266	CATGTGCTCCGCTTCTTACAT	146-166	GTCAAGCCAGATAGGATGTGTTT	293-315	170
422	Ebr00975FRA	TTGGTTTGCTGCTCACAATCTGCATGGATCTCCAGGGGTTGCCATGGAAATACTTTTTTCTCCTCGTTTGATGTAGGTTAACAGGCAACCATCAGTTATGAATAAAGTAGAGCGCAGTCAGACAGAGTGTGTGTGTGTGTGTGTGTGTGTGTGTGAGTCTGAGTGCTCGTCTCTTTACAGGCTGGAATGCATTAAGAGCCGATTTGATGTGCGTCATAACGATGCTCTTCTTCTGTGTTGACATTTCCACGAGGGCACCACAGTCAGGAGAAGCTGAAGGAGTGAGTGATGCGTTCACTGCCACATTTATCTTGTTTTATGTTGTTCTTTTTCTTTTTTTAACACTTTCCTCACAGTCAAACTGTCGTCAATCTGAGCGACAAACTGAACTTAAATTGC…	455	(GT)14	127-154	TGAATAAAGTAGAGCGCAGTCAG	99-121	CAACACAGAAGAAGAGCATCGT	219-240	142
423	Ebr00978FRA	CAATGGTTGCACACATTGGATGCCGATGGAGCAATTATTCAGTCAGATGTGAAGCTGATGAATGAGGCCATGAATACAAACAGAGCCAAAGCAAGGGACAGCCTCACAGTTTATTGTTAATAGTGGTGATATATTGTAGTTAATGTTAACGGTTGCCCATTTACAGTTAACAAGAGGGCTTTAGCCTGCCTGAGAGGCATTAGTTGTGGTGAAGACAACGTGTCTGCACATGTATGCCTTGGTGTGTGTCTGCGATTCAACAAGAGGGCATGGAGAGGTTTATTACACAAGTCAGTCACCAGAGAGTGCAGTTGCACACACACACACACACACACACACACAGAAAGTTATCTTAAATAAGAGAAACTATCATTTACATCCCCAGGTCCTCTGCTTCAC…	449	(CA)14	315-342	AGAGGGCATGGAGAGGTTTATT	263-284	GGACCTGGGGATGTAAATGATA	368-389	127
424	Ebr00980FRA	AAAGATGGAGCTCATTTTTGCTACTTTATATGCTGATCTGTAGCTTGTTATTTATTTTTATTTATATCAGTAAAGTCTTACCGATATCATACTATCATAATATATTAGTTGATTATATGTTGTATTATTAATCTGAATCTGTTAAGTAACTAAAGCTGTCAGTTTAATGAAGTGGAGTACAACGTACATTATTTACCTCTGAGTAGTATAAAATGTAAATTCTCAAGTAAAGTTCAAGTAGGCCTACCTCAAAATTACTCTCACTCTACTCTCGACAGCTACTGTTATGTGTTTCTCACACCAGATGGCGCCACTGACTGAGAAAACAAATGGAGGCAGTGATGATGGACACTGCTGCAGCCTGCACACACACACACACACACACACACACACGCACAG…	442	(CA)14	365-392	GACTGAGAAAACAAATGGAGGC	316-337	TGGTAGGCTGTTAGTGTGTGTGT	400-422	107
425	Ebr00982FRA	ACACTTTTCCATAAGCATCCAAACACACATACAGACACACACAGGCAAACATTTGCAAACCATGCAACCACATACAGTCGCAGCAGCCAACACACACACACACACACACACACACACACACACATACACACACCAGAAACTGTACATGCTTTATATATCAGTCATTTGTTGTTTTTGTTTTTTGCTTTGTTTTTCTGCTTGTTTTGTTACAAAAAAGCACTATTAAAGAAAGAAAACAACAACAGCTTGGAGAGCTAATGGCACGCTAAATGAAGAGAGAGAATAGCTCATGTAGACAGAGAGACAGAGAGCGAGAGGGAGGAGAGACAAG	331	(AC)17	90-123	AACCATGCAACCACATACAGTC	58-79	CTCTCTCTTCATTTAGCGTGCC	260-281	224
426	Ebr00984FRA	TGAAGCATTGAAAGACTAGAAAGCAGCCAAAATGCTGGACCTGCAAATAACACTCAGAGCTCGCAGCCAACCAACAAGCCTCTATTTTTAAATCATTACCCCAGCATTTCATATCACCCTGTACTGTGTTTGCTACCCGGCAGCCCCCGAGAGCCGACATACACTGTGCTGCTTGCTGTGTGACGCACCGCGTTGTTTAATGCTTTCACAGCAATTTACACAGCCCCAATAACACACACACACACACACACACACACACATCATGAAACGTGACACACAGGCGCACACAGACACTCACACAATGATGCATTATTAGAATGAAAACTGGCAAGTGCAGGACCCTGAGGCTCCATTTAATCAATGTGTGTGTGGACACTTGGACCTGATTCAAAACTGTGG…	464	(AC)14	232-259	CGCGTTGTTTAATGCTTTCAC	189-209	CATTGTGTGAGTGTCTGTGTGC	283-304	116
427	Ebr00985FRA	CCTTTCCTTATGTTCTTATTAAAGTCAGTATATTATATTACATTCACTTTTCAGTGCTGCAAAATCATACACACCACTAATGCGTCAGGGGAGGAAGTATAACATTATTTCAGTATACATGTATCTTGCTTCCTGCGAGCTGAAGATTTAAAATGTCTTGTAGCGTGTTAAATCAATGTGCTATACCTGGGGGAGGAACACCTTTAAATTTTAATTATCACTCCAAATGTCAAGCGACAGACTCAACAACACACACACAGAGACACACACACACACACACACACGCAGCAGGCTGCTTCACCGTAATCAATAAACCACTGTCAATAAAAGTCACCAGACAATCTCTCACCTCAGCACCTCAGTGTGTTTGTCTGTGTGGGCCCCGGAGGATTGAGGAGC…	404	(AC)11	263-284	AAATGTCAAGCGACAGACTCAA	225-246	AGGTGCTGAGGTGAGAGATTGT	338-359	135
428	Ebr00986FRA	AACAAAAGAGTAATCTTGCTTAAAATATTGAAGAAACTTTAAGAAACTTTAACTTCATGGCTTTTGGAGATCAGTTCATCGTCTACTTAATTAACTATTCACAGTGAACAAAGTTTGACCGGGGGTGCCTAAAATTTTGCATGCAACTGTAACTGATCGAGGCAGATGGTAGACCAGCACCTTATATCTGTGATTTTGTATTAACATATTGTCAATTGTGTCTTTATTGATCTTAGCAAAGTTACTTATATATACAGTGCACCTATGATATACATACTCACACACACACACACACACACACACCAACACAACACAGCAGAGTTAATCTCCTACAGCTCACAGTCTGTTC	349	(AC)12	280-303	ACTGTAACTGATCGAGGCAGA	146-166	AGACTGTGAGCTGTAGGAGATTAAC	321-345	200
429	Ebr00990FRA	TTACCAGCACCCAGCTCTCCCTGCTCATTTGCCAACAACAATCAGATTTTTGCTGGCTCGAGGGCTGTTGCACAAACTACAGATTGTACTTTTCCATGGACACAAAGAGTATAGAAGCAGATAGAGAGAGAGAGAGAGAGAGAGAGAGACTCACTCGCCTCTCTCTATACAAACTCAAAACCAAACGGTAAAACCAGCTGATACAAACATAAACCAAGATTCTAATACTCTATTGCCTGTTTC	243	(AG)13	123-148	TCTCCCTGCTCATTTGCC	16-33	GGTTTTACCGTTTGGTTTTGAG	174-195	180
430	Ebr00992FRA	CACGTTGACGGGACGGCGTTTTGGGTGGAGCGGTCACTATGGATGCGGAACTTGCTGTTTCAGTAGGTACACATTTCCTGGATACACCTGCACGTCTACAATGTAAATTGCAGAATCTGTCTTGAGAGATTATGTTTGTACAAGCAGAGTCTTACACTACACTTTTATTGACTGTATTTGTGTGTGTGTGTGTGTGTGTGTGTGTGCGTAGAACTCGTCTAGATAGGTCTAGTTTCGTTGGACGAGGTGGACTCCCGTGCTGATGATCAACC	272	(TG)14	179-206	ACTATGGATGCGGAACTTGCT	36-56	CGTCCAACGAAACTAGACCTATCT	221-244	209
431	Ebr00993FRA	AGATAAGAATAACAACTGATTAAGAAGTTTTGGTGGAAATTCCCTTTAAAAAGGTAACAATGACAGAGGGCATGCTTAACTTCATTCCACACAAAATATGAGAAACTCCCATCGCAGCTGAATTGATTTGAGGTGAATGGAATGTGTGACTACCCTGATTGCTTTTACTTTCTTTTTGTGTTTCTTTTATTTAGAAAATTGTCTGCAGTCGCTGTTAATTTACCTTTTTTCTAGGAATTTCTGCTCTTTTATTTTTCACCTGGTCTGCGGCTGAAACATAGGGACAAAACATGCTCTCAGACACACACACAAACACACACACACACACACACACACACACATTTGCTTACTCTGTGTTGTTTTTTCATGTACTTGTTGTTATTTACAGGATTAGGTCAT…	494	(AC)14	313-340	GGCTGAAACATAGGGACAAAAC	269-290	TTGCTTCTACTGCCACACTGAT	398-419	151
432	Ebr00997FRA	AGAGGGGTTGCCTGGGGATTACAAATGAAGAGTGCCCATTGTTTCTTGTAATGTGCCCACAACTGTTTGGATAACCTCTCTGGTCTGGAGCTTGTGTATAATGGGATGACTCATTAGCAGACCAAAGAACGATTTTGAATAATAAATTAACATTCCTGCTCTGCTTGTTGTAGTTGCTTTGAAATGAAAGGCCCACTGGTGAACATTTAAAGATTTTCTCACAACTTTTGTGACTTACAAACGGCCTGATACAGTGCAGCACACAGGTATCATACTGGTTTTAATTGTATTCATATAGTGAACGTGTGTGTGTGTGTATGTGTGTGTGTGTGTGTGTGTGTGCGCGCGACGTAAAGAAGGGAGAGAGAATCTGCCACTGCTTGCTTGCTCACCAG	395	(TG)12	319-342	TGACTTACAAACGGCCTGATAC	231-252	CAAGCAAGCAGTGGCAGAT	369-387	157
433	Ebr00999FRA	GCTCCCAAAACATCCACACTGCCCACCAAACAAAACCCAGAGAGCGAGCAAACAAACCTCAAAGTAATATTATACAACATACACATTGTGTATTTGCACAGGGGCATTCTGTTTACAGTAGACATACAGTACACATACTGTATATGTATATTTATATATATATATATATATATATATATATATCTATAATATACACACACCGCCTCATAGAATGTGTTAGCACACACACCACCACACACTTGTCTCAGGAAGTACAGAGTAGGAGGACA	269	(TA)15	153-182	GTATTTGCACAGGGGCATTC	90-109	TAACACATTCTATGAGGCGGTG	198-219	130
434	Ebr01002FRA	ATGTCACTTTGTTCCTTGAACTCCCACTGTGTGTAACCTATGTCAGTCTGATGTAGCTTCATTACACAGTGACCTTTAGTGAAGCTGATGATTGGGTATTTTATGTGAGAGTATCTAAATGTGAGCATGTTGTATCTGATTGTTGTTGTAACTGTCACTGACACTCACAACACCCTGTTCTGTTATCAGTGAGCTGAGCAGCAGACACAATGGGTGTTTCCCTTATATCATGTCTCAACAGTCCTTACCTCCAAAACACACGGCCAGATCTGTGTGTGTGTGTGTGTGTGTGTGTGTGTGCGCGTGACTGTACCTTTCTCTAATTAACTCTGTCTTCCAGGTGAGACTACAGACACACGACCC	363	(TG)15	271-300	TCTCAACAGTCCTTACCTCCAAA	233-255	TGTGTCTGTAGTCTCACCTGGAA	335-357	125
435	Ebr01003FRA	CTGATGACGGAGCTAAGCTAAGCTAAGCTAAGCTAAGCGACGCTAAGCTAAGCTAACAACATCCTGACTCCTCCTCCTCCGACAGGTAGTCGCGGATGGGTTGAAGGAAGTACTCACTCTGTCAGCAGCCAGTGTTTGGAGCACAGGGACTTCCACAGTGGGTTGTGTTTGGACAAGTCGTTGAGCCTCCTGCTGACATAACTACAGCTACACACACACACACACACACACACACACACACACACACACAGACTTCGGTTATTACGTCACCTAGGTTTTCTTGACTTGTTTAGTGGGATAATAAATTCAAGGAAGTATCAGTACTTGT	328	(AC)20	210-249	GCCTCCTGCTGACATAACTACA	185-206	CCCACTAAACAAGTCAAGAAAACC	274-297	113
436	Ebr01005FRA	AGAAGAGAGACCCCCGCATGCTAATATGCTCTTCATACTGGGTTTCATAACTGTATTTCAGGCCGCTATGAAAAGTTCAGTAATGCAGACTGTTCTACTTTCCTGACACATCCTCGTCCTAATCTCCTGGTAGGCAAGAAATTGCTCACTGAGTTTGCTCCTGGCTGCATGGCTTTACTTCAGGGATAAAGTATGAAACTGCATATCACATCCCAGGCCACACACACACACACACACACACACACATGCACACACACCACCACCACATACACTACAAAACAGACAGACACACACACCTACACATCTGGTTTAATGTCCAGGCCTGTCACTGGTGCTCCTATGACAGCTGCAGCATATTCTGAGGTGAATAAAGAGCTAATGATACAGTCTGTCTCTCTA…	440	(CA)14	219-246	TCCTCGTCCTAATCTCCTGGTA	111-132	TAGTGTATGTGGTGGTGGTGTG	253-274	164
437	Ebr01006FRA	CTCCTGGAAGTTGGTGCGTACATCAACCCCAACATCAGCCCCTTAAACACCTTCGCTCCGTGCCTACACACACACACACACACACACACACACACACACACACAGAGCTATATAATAGAAATTCGAGGGTGGCTGATCCGCACAACTCCAGCTTTGTGAGGAGGCTTTGAACTCGCACTGATCGACAGAAGGAATTCACTTTGTTGTCTACACCCACAACATAGCCTCGTCTTTGGAGTCCATTCACCCACCACCTCCTCCACCTCCACT	270	(AC)19	66-103	ACATCAGCCCCTTAAACACCT	32-52	AGTTCAAAGCCTCCTCACAAAG	152-173	142
438	Ebr01008FRA	ATTCAAAGGTTGTTTTTTGGACAACCTTGACATGTTTGCGAGTCACTTGCGATCCATTGCGTCACGACCCACCAGTTGGGAACCACTGCATTAAGGAAAAAGGTCAGGGGTCACTGCTCTACATTATGGTACACTACAGAAGTTAGAATTATTTCCAGTAAGGGGAAGGTGTTACTGTAAACCACAGAATTACTAAACTGTCTAAGTACATGACATCATGCACAGCTGTCATTAACACACACACACACACACACACACACATATCATTATACATTCTGAAATCTTTGCTCTCCCAAACCTTCACTCACGTTTCATTCTTTGATTTAGGTTTGAAAAAAAGCTTGATTATGACAGCCTTGCTACATATTACTTTATAGTTTGTGGTGCTGTGTCAGTGCT…	503	(AC)13	235-260	TCCAGTAAGGGGAAGGTGTTA	154-174	ATGAAACGTGAGTGAAGGTTTG	294-315	162
439	Ebr01012FRA	CTCTCTCTTGTGCTTTCTCTCCCAAGGGAGCACACACACACACACACACACACACAGCTGGGGAGAATCTTGTAGAATAAGAGAGGGGTAACTCGTGACATGAATGCATCCTTTGGACAGTTGACTGAAACGACAACATGCAAAGCATTGAAAGAAAACTACACGTATTGAGGCAATGCAGTCATGTGGAGTGAAGAGTAATGACATGCACCTATATTTGTCTCTTAGGGTGGTGGTGTATTAGTGAAATCTGCGTGCACATCTGTGAAAAACTTATTTGTGTCTGAGATGTGTGTTGTTGTGCTGATGGAGGGGGCAGACTAACATTAGCTTAGACTACGACTGGCTCACTGATGTTAATGATTGACAGGAAAGCAGTCTTGCTAACTTAAGACACGG…	470	(CA)13	31-56	TCTCTCTTGTGCTTTCTCTCCC	2-23	CTTTGCATGTTGTCGTTTCAGT	124-145	144
440	Ebr01013FRA	ATGTGTTGGTGGAGGGGAGAATACAGGAGGGAGGCAATTAGAGCAAAGGAGAGGAAAAGGAGAAAATGCACAAGGTGTGTGTGTGTGTGTGTGTGTGTGTGTGTGTTGTGTGTGTGTGGCAGTGATGCATCGTCCTATTTTTCGCCCGGTGCTGCTGGTGGGAGATAAACATACTCAGTAGGACGCCCAGAGGCAGGAGGGTCATTACT	209	(GT)16	75-106	GGAGGCAATTAGAGCAAAGGA	30-50	AGTATGTTTATCTCCCACCAGCA	153-175	146
441	Ebr01015FRA	CTGATGAAGGCAGGCCAGTGGGGAGTTCTAAGATTACTGCTCAAATTGAATAAAGGAGTCGACACATTACAGCGGCTTAGATGATACACCCCACTGCACTGGTTAATTTAAAACCAGCACAATGTTATACACGGCACACAGAAACACACACACACACACACACACACAAACAACACACGTAAACCTGGCCACGCCCCTCTCTTTAACACCGTTCTTTTCCTCCATTTACCCTTCCCTCTCTATTTTCTCCCTGCTACACACAAACACGCACACATGCACGCACGCACAAAACGACTCACAACCACTCAGCATGGACCCTGCCTCATGACTTGAGTTCATTATTGCCTTGGCAGGGTTCCTCAGATAGAAATTAGAATGACAACAGGAATGACACA	395	(AC)12	144-167	TAGATGATACACCCCACTGCAC	78-99	AGAGAGGGAAGGGTAAATGGAG	220-241	164
442	Ebr01016FRA	GGTGTAGCGTTATGGGATGCTTGACTTGGAGAGTGTCCTCTTCGACCTTACACCTCCACCTGTGAAAAGCCCTTAGCGTATCCTTGGTGCTGTCATTTTCACACATCTCTTCCTTTTTTTTGTCTGCCTTCTCTCCCACTGGGCTGCTTTTTGTTTAGTTTTTGTTCTCTTATTTTGCCCTCCTTCTGTCCTGTCGGCTCTCTGTTGCCTCTCCTCGCCCCTTGCCCCCTGCCCTGCGATGCCACGTTTCGTTAAAATTAAGAAAACTAAAGATTTTCCATGATGTTGTTTATTTTCCCCTGTGGGCTTGTTCTTCATGTCCCTGGTTGTTTAGCTTTGCTGTTCCCCAACCTTCCTCCCAGTTTCTCCCTTGATAGAGTTGACGGTTTGTTCCCTCAC…	546	(AC)11	412-433	TCCCTTGATAGAGTTGACGGTT	367-388	GCGTTGGGAAGAGGAGAAGTA	448-468	102
443	Ebr01019FRA	AATCTTCTCGCATCAAAACCCCTACCTCTACCCAACCCCTCCCATTAACCTGCTACTACAGAATATGACCCAAGCGTGTGCACAGACACGGATAAAGCCAGTCTACTGTAAACACAAACTTGTGTAAATTCATACACACACCAACACTCACACAGACAAACTTCTCCTCATTTGCGTGTAAATCCTTCCAATCTCCTGGCATGGAGAGTGTTCACCTATGTGTGGCTCAGCAGCAGGTTCCCATACCAATTCTGAGCTGGTGCTGCTGCTCTGGCTGTGCTCACCCACCCAACAACCTTGAGGTTAATCCACCGCAAACCTCCCCTGGCATGCTATGTTGGCCCTGTATGTGTGTATGTATGTGTGTGTGTGTGTGTGTGTGTGTGTGCGTGTGTGTGT…	481	(TG)14	361-388	TTGGCCCTGTATGTGTGTATGT	338-359	ATCCCACTCAGGAATTAGCAGA	435-456	119
444	Ebr01020FRA	GCACACACACACACAGTTTGGGCATCCACACAGGGACCCCCACAGCAGCTGGTCAAACTCCAGCAGTCAGTGAACCCTCACAGCCATTGTTATATACAAGCAATCAGGCAGCTGTGTGTGTGTGTGTGTGTGTGTGTGCTGTGTGTGCACACATCAGGAGGAGAACCCAAATTAAGTGCCGTGTTGTTTGATAGTTCCCTTTGCAGCACTGCATTTGTGAATCTGTGAATTTATGTGTTTCTGCTCTTCATTTGTGTTCAGTGGATCTCTGAGCTGGAAGGCATGATGCTGCTGTATAATGTAGTGTGTGTTCATTTCCTTTAATCTAAAGCCCCCACTCCACCGCCTCCCTGGCGGCCATGCTCC	366	(TG)13	113-138	GAACCCTCACAGCCATTGTTAT	72-93	GCTGCAAAGGGAACTATCAAAC	186-207	136
445	Ebr01021FRA	AGCTTGTTTCGTCAGTCGTCCACCTGCTTTGTCTCCTGACCCTTCTCTAAAAAGTCACCCAGAGTGACAAGCTGCGAGCATTGTTTCTTTTATTCTGTACTTTCCTATTTTTCTGTCCGGCAGCAGTGTTGTCAGGGTTAGGTGGCACCTTCAAGTTCTAGCGAAATTTTTGTCTCACTTTGTATCAAAGTGTTTTAACCAAAAGGAAAATGTTTACAAAATGCCCTATACTATGTACACAATACACACACACACACACACACACACACACACACACACACACAGAGGCAGTGCTGTAGTACTCGAGATACTACTTTTAGAAGGTCTTGGTCTCATGTACTTCGACCGCTAGTTTAAGTCGGTGTTGTCT	370	(AC)20	244-283	AGTGTTGTCAGGGTTAGGTGG	125-145	CGAAGTACATGAGACCAAGACC	323-344	220
446	Ebr01022FRA	TTTTAGAGGCTAAAGAGTAATATCTTTAAGTAGTGTGACAGTTGGAGTGGCTAGTTGGCTCCGGGGAAGATGGACACTGGCACAGATGCTGAAGCACACACACACACACACACACACACACACACACTTGATGGATTGAAGTGGTTGATAAATCACATTACTGAAGAGCATTTAGGGGACCACACAAACAGCACTGTAGGCAGCGACTCTGACATCATGCAGACAATACAAATACACACAGTAACTTATTCGCTGGG	257	(CA)16	95-126	TGACAGTTGGAGTGGCTAGTTG	36-57	CTGTTTGTGTGGTCCCCTAAAT	170-191	156
447	Ebr01024FRA	GAGGGATCATTCCAGATAAATGACTGTTATTTCACAGACGGCAATAAGCAAACACAATATCAGCTTCACCCAACATTTATCCTTAATGTGGTTGGCAGAAAGGGGCAGCATGTGCGCCATGGCCTCTCCCACTTTATTAAATACATTGAGAACTGCAATTTTCCCTCAGTGCCATAAAAGACAAGCAGGAACTGTTGTTATCTGTTCTGTGTTTCTGCACCAGACTTTAATTTGACAGTAGTTTAGGGAGCTCTTTTCTCACACACACACACACACACACACACACACACACACACACACACACACAGAGTTTACGCAGTCGTACACACCCGTCTGTTCCTTTT	344	(CA)24	260-307	GCCATAAAAGACAAGCAGGAAC	171-192	CAGACGGGTGTGTACGACTG	317-336	166
448	Ebr01025FRA	CTTTAAGACTCAACTATCAGATGGACTTTGGACTCTTCTACACTCCACTCCTCTGTTTTCTAACAGCTGAGTTTCTGCTAACACATACACACACACACACACACACACACCTGTTGTCAGTCTGTCGTGGTATTCATGCAACGAACCAGGTGG	153	(AC)12	87-110	TCAGATGGACTTTGGACTCTTCT	17-39	TGCATGAATACCACGACAGAC	120-140	124
449	Ebr01027FRA	ATTAGAAATGTAACTTACCCAGATGTGTCAACTCAGTGAATTGCAGCATTGGAGCGTCTGTGCCTCCTTACATACATTCATTACAGCATGTTGACCGCTGAAGGCTACTGTCGGTTGCAGTAGTTGTTACTGTCTGCCAGCCTCGACCCTGGATTGACGCACTGACGGCTGTTTCTGCCAGTGTGCTCACACATTACACACACAACCACACACACACACACACACACACACACACACAGGTCTGATTGTCCTCTGTCCGGCTCCACTCCCTCATTATCTGTGTAACTGCATGTCTGAGTACCTTTTGCTCAGCGGCCAAGCCAAGTCTCCACAATGCAGACAAACACTCCCAGCCATGATAATTCACCTGTGAGAC	376	(CA)16	207-238	TGCTCACACATTACACACACAA	184-205	AGCAAAAGGTACTCAGACATGC	288-309	126
450	Ebr01032FRA	AATTTATTAATAGCAGGACTTGGACTGTGACAGTGTTCTTTGAGATTGCCAAAAGAAGCAAGAGACGGGGAGAAAAGAGTGCGTGTGTGTGTGTGTGTGTGTGTGTGTTGAACTGATGGTAGAAAATCAGAAGTAAAAGCAGACTGAAGTTACAGAGAAGAGAGAAGAGCAAGCGCAACATGCTGTGGTGTGTCCATGGCGGGATGTGCGTCTATCGCACGTTGTTCAGTATTCGACTCTTCGTGTG	247	(GT)13	83-108	AGAGACGGGGAGAAAAGAGTG	61-81	AACAACGTGCGATAGACGC	208-226	166
451	Ebr01037FRA	AAAATGGCACGAAGCACGTATCTAAAGTTTGTCTCTCGATGCTCACAAACAGTGCCAGTGCACGGGGGAGGAACACCAAAACAGCACTGCGGTCAATTGGCCAGTTTGGCTCCATGGGGCCTGTCGGGTGCCATGTGGGTCCACTCCCCAGTCTGCCACTCCTGCTGGACTTGGGAGGCCATTACGGCTCCCCACTCCCCCTCCACCACAGGCCGCAGCACTTGCCTGTCAGCCCAACTCCATATATATGGTAATAAGACGAGTGTGTCAGTGGGGCAGGATGTGTGTGTGTGTGTGTGTGTGTGTGTGCGCGTCGTTTGTGTGTGTGATAGAGGTGTAGGGAGGGTTGATGGACAAGGAGGCGAGGGGGTGCGAGCTCCGAGGGTCGAACCGTAAGCT…	417	(TG)14	282-309	AATAAGACGAGTGTGTCAGTGGG	253-275	CTTGTCCATCAACCCTCCCTA	338-358	106
452	Ebr01041FRA	TCATTATAGCCCACACAGTATTGACCTTAAGTCAGGCCTATCAATATCCACACACACACACACACACACACACACACGCGTAAGGGTTTAGTGGGGATGGTCCAATGAGATGCTGTCTTTTTATTGTGGACGAAGTTGATG	141	(CA)14	49-76	TAGCCCACACAGTATTGACCTT	7-28	AAAAGACAGCATCTCATTGGAC	100-121	115
453	Ebr01042FRA	TGCATGGTTTGCAGAAATGTTCAATGCCAATATTTTTCCTTGCGATTTGTGTTGCACACACACTAGTTTATGCAACACCACACCATGTCAGGAGCTCTTATCTGCTAAGGTGTCAACTGTCAAATAAGTCGCCCTGTTGGTGCAGCAGCTGCCTCACACACACACACACACACACACACACACCAATTAACAGTCCAACAGAATGGAGAGAATGACGGTAAACTCAGATACCAAAGTAGGAGGACAATGTTATCTTTATCAAGTCTGGCCCATCTCTGCCTCTGTGTTACCAAGAAAACTAGCCTGCCAGTGTGTTACGTGGGC	324	(AC)14	156-183	ACTGTCAAATAAGTCGCCCTGT	116-137	ACCGTCATTCTCTCCATTCTGT	198-219	104
454	Ebr01043FRA	GTGTAAGAGACAGAAAGAGAGACAGCCAGACACACATCTGTCGTTGCAATTAACCTGACCTTGGCTTCCCCCTTTTTGAACACACACCCCACACCCACACACACACACACACACACACTATCGGTGTCTAAATCAGAGCTGTCATCCTGTCAGCATCTCCTCTCCCCTCCTCTCCCACCCCGCCTGTCAGTCAAAAACTGTTTTCCTCTTTTCACCTCTCTCCTTCTCCCTCCTCTTGTCTTGTCTCCACCCTTCGTCTCTCCAGTCTTGCCCTCTCTTCTTCTCCTCTCCCCTCATTTCACTCTTCTCCTTTTCGCTCACCTCCACTCTCGCCCCATCCACATCCACTCTACTTAAATGCGCTATTTAGGTAAAAACTTGTCTATTGAACTACCCTGC…	447	(CA)11	96-117	CAATTAACCTGACCTTGGCTTC	47-68	AGAGGAGGGGAGAGGAGATG	154-173	127
455	Ebr01046FRA	GTACGTGCCTGTGAGTGTGTGTGTGTGTGACAGTAACGGAGGAAGGTTGATGTATAATGCAGCGTGGGTCCAGTTTCCTAAGTCCTCAGTGAGTTTCCATAAACATCCAAGGCTGCTGTCTGTTAGGTCAGCAAGCTCTCACACAGACACACACATACACACACACACACACACAGACACACAGTGTTGCTGCTGCTGTTAAAACAGTGTACTAGTGACAGCAGTGCAAGAAGAGTCTTGCAGAATGAACGAGACAGACACAGAGGGAATTAATTAACACAAGAAAAAAACCCTCCTCTATCTCTCTTTCTTTCGCCTTCAGCTCTATGCTGGACTCGATCATCACACTTTGTCAGACACCACAGCAGACTTCCAGTGCGCAGTAAGATCAAAAGAGTT…	456	(AC)9	157-174	CTGTTAGGTCAGCAAGCTCTCA	120-141	GTGTCTGTCTCGTTCATTCTGC	240-261	142
456	Ebr01049FRA	GTGCCTTGTGTGTGTGTGTGTGTGTGTGTCGTGTCTAGAGCATGTGTGTCCCAGCTGTAACACACACATTATCCCTCCCCAATGAATAAATGATGTTGTGTCATACTGCTGTGACCCCACCTCCCTCCCAGACACACGTTCCCCCTTAACCCCTCGCTGCACACACACACACACACACACACCACCCACACACACATGCAGGCACACAGTCACTCGCACAGATGAGGCACACACACTCTCGCTTGACACCTTCGACCCTGGTCATTGAAGAGCAGATTGTTTTGAGGTGCTCTTTAGTTTAAAAGCTACAGACTCTT	317	(AC)11	161-182	TGATGTTGTGTCATACTGCTGTG	91-113	AGGTGTCAAGCGAGAGTGTGT	231-251	161
457	Ebr01050FRA	GTTTGAGGTGAACTTACGCTCTCGTTCTCCAGGATGAGTTTAAGGATCTGCTCCCTCTGCCTCACACTCTGCAGGAACACACGAACACACAGGAACACACAGGAACACACACACACACACACACACACACACATCACAGTTTCATCTGTGGCTTTAATCATCTTCAACAGACCTGCGCTCTTATTTTGAAAACGAGGCATCACATGATCGATCAACTCCGCCCACCAACCCGTCCCATGGTGACATCGACCCCGCCCACCAACCTGTCCTGCGGTTGTGTGACTCCGCCCACAAACCTTTGACTAATCAGTCCACTCTGATCATTTTGATGAAATAAGAGCATGGAAGATCAGATATTGGTTTGTTTTTTTTGTTTTTTTGTAATTCTTTGTAAATTGC…	432	(AC)14	105-132	ACACACGAACACACAGGAACAC	77-98	CAAAATAAGAGCGCAGGTCTGT	166-188	112
458	Ebr01054FRA	AGAGAAGTTTCCTAAAACGGAGTGCTGAGGACTGGACCATAGATCACTACACCCCCACCCCTATCCCCCTGCAGATCTTTATGGGCCAACCTGCAGCAGTAGAGTAGCCAACCCCTGCGTCCTGCTGGTGTGAATTACGACAGCGCAGCCAGAGCAGCCACCCACCAGGGACAATATTAACTGCTGATTTGATGAAACACACACACACACACACACACACACACACACACACACACTGATTAGCCACCCCATATCTTTAGTAGGATTAAGTGAGTAGAGACGTGCCATCACCTGTGTAGGCGTGGGACTGATTTGCTCAGATCAGTGTATGTGAGGGGAGGTTAGTTGATTGTTTGTGTAGAG	363	(AC)20	197-236	CCTGCTGGTGTGAATTACGA	121-140	TGATGGCACGTCTCTACTCACT	269-290	170
459	Ebr01056FRA	AATGTGAATGGCAGCGGAAGAGTAGTCCCTCCACACACATGCACACACACACACACACACACACAGCTCACACACTTTATCCCACTCTGAATGGACATAGTCTGAATCGCAGTGACCCGCAGAGGTCACCTTGTAATCACCATGGCAATAGGGGCGGCACACACGCCCTAGCCGCACGTGGGGGACGAATAGCAACCACTTTAAGTTTTTGGCAGCATGGCAGGCATTCCCAGCGTGAATAATGTGCAGGCGGGGGCCTCCCAACAATCTGATGGCTTTACACAAATGGGGCCTTGTAGGAGGACATTCATCAGCAATAAAACACCTTCTCTGTCTTCAATGAGTCTGTTGTGTCTTCTGTGGCGACACAACTATAGAACTGAAGCCAGGGGACAGGGA…	455	(CA)12	42-65	AAGAGTAGTCCCTCCACACACA	18-39	GGGTCACTGCGATTCAGAC	100-118	101
460	Ebr01062FRA	CAGACAAGGTCAACACACAACACTCCATCCCAGTGTGTCAGCGAGCCATTATTTCACTCTGTGTGTGTGTGTGTGTGTGTGTGTGTGTCTCTCTCTCTCTACTTAATGACTCGTCCTGTCACTGTGTGTGTCAGATGTAGTTGTTTCTTTCGTACCAAATAGAAAGACAAGTGACTCTACAGAGTGGTCTTTGACT	196	(TG)14	60-87	CAGACAAGGTCAACACACAACA	1-22	CGAAAGAAACAACTACATCTGACAC	128-152	152
461	Ebr01065FRA	AGGATGAGACACTTGTACAAGACTCAGGATCATCTGCATTGAATGTAAATGTGAAACTGAAAGAGATTTTTTGCTTGCGTTTGTGTTTTTCCACAGGAAAGTGTTGACCTTGGAGAGATCATGTTCTCACTATGCTACCTGCCCACCGCAGGCAGACTCACACTTACTGTCATCAAGTGCAGGAACCTCAAGGCCATGGACATCACTGGATACTCAGGTGTGTTTGCATGTGTGTGTGTGTGTGTGTGTATGTGTATGTGTTTGTGTGATTCACATACAGCCGCAGCGGCTCGAACGGGAATGACTCCGTTCTTTTAATATCCAATTGTAAGCATGTCAGATAAAGTGAGACAAACAGACGGAAAGCCGTCTCCACAGCTGCGTTCTTGTTTATTTCAG…	410	(TG)10	229-248	TGGACATCACTGGATACTCAGG	197-218	CTTTCCGTCTGTTTGTCTCACTT	344-366	170
462	Ebr01071FRA	AGACAAAGTCCTGCATGCAACTAAACATCCTTTTTACTCACCTTTATACAACAGAGATCAGACACATACTCATATAATTTGGCTTTACACCTAGCTACTCATGCAAGAGATAACCTAAGCTTTCACATGTTCTTAAACTCTGACCAACCACATGTGGTGAGGCAGAACCTCCCCGCTGTGATTTGGCTATCTTCTGTGTAGTTTTCCCTGGTCAGCCATTTTGTCCTGCACAGTGTGTGGCATTACACATTGTAAACTCAAGCATGACCACATCCAATCACACACACACACACACACACACACACTATGGAGGGGTAAACATATCAGCGAACACACACACATTCACTGTGTACTTAGATACGTGTACATTATATGT	376	(CA)13	279-304	TCTGTGTAGTTTTCCCTGGTCA	193-214	TGTGTGTGTTCGCTGATATGTT	318-339	147
463	Ebr01075FRA	AGGTGGCTGCTGCAGTTCAATGACCTCTTATCTGATGGTGTGCCGCTGTCATTGAAGCCATCAGAGTGAAAGGATTAAGCCTGGCTTATATCGATATAAGTCCTGAATGGAGCTAAACACACACACATACACATGCGGCGCACACAAACACACACACACACACACACACATACACATATGCAATATAGCATGTCCTTCTAGAAAAACATTAGAAAGGCATATTAGGTCAGAGCTTCTGGGTAGGAAGATATGTTTTCATCTTGCAAGCAGATGAAGGAAAAAAGGAAGTCAATAGAATTCTCTACAACTAGATATTAAACAAATCAGCCTCAGCCGCCGGTCCATTCCTGGATGTCAATAGTACAATGACATCACATTAAA	381	(AC)11	148-169	CCTGAATGGAGCTAAACACACA	102-123	GCTCTGACCTAATATGCCTTTCTAA	209-233	132
464	Ebr01079FRA	ACATGTGAAAGACGTCAGTGTAACAGTTCTATTCATCCTGGTGTCAAGTTACTCGTGAACATTCTAAGTTTGCATATCTTTGCAGTATGTGGTGAATAAATACACACACACACACACACACACACACACATGCTCACTAGTTTCTCTAGAACATACCTAAACTTACTGTTTTGACTGTGACAAAAACTTGGTGTGCTGACACTGGACTAACCTTTCCTATCTCTC	225	(AC)14	102-129	GCATATCTTTGCAGTATGTGGTG	72-94	AGGAAAGGTTAGTCCAGTGTCAG	196-218	147
465	Ebr01080FRA	GTGTCTGTGAAAGAGACACTCATCTATGTGTGTCAGTATCAGTGCATCAAGGTTCAGCCCTGACTGTGTTCATGTATGGCTTCTTTTTCGCCTGTGTGTCCGTGTGTGTGTGTGTGTGTGTGTGTGTGTGTTCACTCCTGACCAGAGTGCAGAGCATGTGCAGGAATGTTATGTCTTCTTCTTTGTTGTCCGTGCAGACACGCCGAGTGTGACTGTGCATATTCAT	226	(GT)15	102-131	TGTCAGTATCAGTGCATCAAGG	31-52	CGGACAACAAAGAAGAAGACAT	171-192	162
466	Ebr01081FRA	GTGGCACTGCTGCTTCCTGCTGGGCCGGTGTCCCTGCATTGTAGGTAATGAGGCAGTAATGAGCTACCTGGCTCTGGGAGCACTGTGCTGCTTAAACATTCATGGAGCCCAGGCAGCAAACATTCATTCAGCGCTTCACCTGAGTGTTGAACGGGTACACTATGTGTTTAAGGAAGAGTGTGTGTGTGTGTGTGTGTGTGTGTGCAGGTATGTAATACAAGGATGTAGTAACTGTATCCTCCCAGAGACCCGTCCTCACCCTCCTCCCCAACAAAATTACAGCACAGGTATTCGATTACTGATCTTTGATTAGGCAGATGCATTTACAAACTAATTACTAACTGCTCATCAGAGTCACATCGATTGGACCAGTTCTGGGAATTAACCATCGCAGATTCT…	415	(GT)13	178-203	AGGCAGCAAACATTCATTCAG	111-131	GGGTCTCTGGGAGGATACAGTT	230-251	141
467	Ebr01084FRA	CACCACGAGTCCAGAACCAGCTCAAGGACTCCTTCATCACCATCATCATCATCAGTGTTTGTTTCCACTCAGGATCTGATTTCTTCTCGTGTCTGCGGACGTTCAGTTCTCACGAAAACTGACTACAGGTTAGTTACTGATATTTGTCGTTTAGGTTGCAGAACTGAAATAAAAACGTAAAATATTAAACCTTTAGTTTCATTTCAACCTACAAGATCTTTTCTTTATAATCAGACTTCTTTTCTTTGTAACACAGATTATTTATTAATGATCTGATCAATTATAAATACATGGAGGTGTGTTTGTGTGTGTGTGTGTGTGTGTGTTGTATCCTGAGGCCTGAGATCAGATGATCGTCTGGAGTCTTACGTTAAACCTGAAACTAAAGTTTAACTCCTT…	403	(GT)11	305-326	TTGTCGTTTAGGTTGCAGAA	144-163	ACGTAAGACTCCAGACGATCA	351-371	228
468	Ebr01085FRA	ACAGTATTATATATATTATTATTCTCTTTCTAGGAGTTATTATTTAATAGATACATGTACATGTGTTGTCACATGCTACACAGTGGGATGTCCTACAGGACTTTGTTTGTTGCAGTACTAGCTGTGAGCAAGTGGAGGAGCCCTAGTGATGTTCTTTTGACCACATGGGAAGACCACTGGGAGGACCACAACACCAACATTGTGTCTCCCCGTGTGTGTGTGTGTGTGTGTGTGTGTGTGTGTGTGTGTGTGTGTGTGTGAGGTCTACATCTGCTATTAATGTGTGTAGTAACGTCCTCCTTACTGTACAGTGTGTGTGTATACACTGACAACAAATA	338	(GT)24	212-259	TTCTTTTGACCACATGGGAAG	152-172	GTAAGGAGGACGTTACTACACACATT	279-304	153
469	Ebr01086FRA	AGATACAAGTCCTTCTTATAACTACCCATGATTCATTGGGGCAGACAGGCAGACAGTGATTGATAAAGCCTGAGGGACAGCGAGACAGACAGACGGGCAGAGAGACCTAGAAACAAACTGAACAAAAGAGACGGAGGCAGAAAGAGAGGAGTGAATCTATGGTCTTAATGGACTGCTGAGTGACTGACCTTGATTCCTAATGGACACACACACACACACACACACACACGCGCGCGCGCGCGCACACACACACACACTGCATTGACTTCCATTCATTCCCGAGGCTCGGCCCAACCTTACCTCAACCCCAGAGAGAGACGGACAAACAGCTGGACAACAACTGAAGACAAACGGAGACACAAATGTGTCTTCAGAACAGACTCATTGT	388	(AC)13	204-229	GGTCTTAATGGACTGCTGAGTG	161-182	GTCTCTCTCTGGGGTTGAGGTA	298-319	159
470	Ebr01088FRA	AGCATTAAACAAGAGTGCAGTGCAACAGTTACAGGCTTTTCCCAGATGACCTAACCACTGAAGAGGTGGCAGTTATGGTATTTAGCTGGCTTGGTTGTTAAATGATTAAATCATTTGGAACCTGAGGGGAAACTATTAACACTAACGCATGTGTCAAAGCCAAACCTGTGATTAGTCTAGTTCCACACTAGCTTCGATCACTCAGAGAGATGAGGCAGTGTCTGACCTCGTGTCGTGCCACATCCACCTGAAGCACCGTCTTCTTCGGTGGTGGTCCGGGATGTGGTTTTGGAGGTGCAGACGCTGAGATATGGGATATGCTGTGTGTTGCCGACTCTAGTGGCAGGATCAGTGTGTGTGTGTGTGTGTGTGTGTGTGTGTGTGAGTGGATGCATTGGA…	464	(GT)16	352-383	GCTGTGTGTTGCCGACTCTA	320-339	ACTTACTCTCCCACGCATCAG	442-462	143
471	Ebr01089FRA	CTCACATGTAGGGATTGAAGACCAGATTATTCTTATATCTACGCTGTGCTTTACTCAGGAGTCACCGTGCATGTGTGTGTGTGTGTGTGTGTGTGTGTGTGTTGTTTATGACGTAACGGTTAACCACTCCCAGAGAGTCATCAGACAGAGGAA	153	(GT)15	73-102	TCTACGCTGTGCTTTACTCAGG	38-59	CCTCTGTCTGATGACTCTCTGG	130-151	114
472	Ebr01090FRA	ATTAAAGGGCGGGGCCACTTGAGTGACAGACTGTCTGTGAAGCATCACCACAGTCTACGAGTCAGATCCACCCCTTGCTCTTCCACAGCTCCACCCTCCAAATAGGGTCACTTCTTGCTCCAAAAAAACAACATAATGAAGCTACGTCCATTATTTATACAATCTATGACGTACACCTGTGAGTCTGTCCTCTCCCCCTACACGCTTCAGTCTACTCTACCTTGTGCCAACATTTTTTACTTGTATACATATATATATATATATATATATATATATATTCTTATCATAGCAATCAGATACATACCAAACGACCGAAACAACACTG	325	(AT)15	249-278	CGTACACCTGTGAGTCTGTCCT	170-191	TCGGTCGTTTGGTATGTATCTG	294-315	146
473	Ebr01091FRA	TTTTCCTTTATGGAAACCACTCGAGGCAAAGCCCACCTACAGCTCGATGTGCGAAAACACGCCTCTTTTTTCTAATCCGCTGCCATTCATTGGCAGAGAGAACTAACAAAGATGACTTTTGACAACCCGAGAAATCAAACCGCAGCTGTCAGAGCTTTTCTTGAAGAAAAAACATAGAGGGAAAAGGAGCAGCCTACACAGTCAGCTCTCTTCACACTTACCCTCTTTACTTAGCCAACACTTACACACAGACACACCCACACACACACACACACACACACCAAATCATTCCTAGAAGCCTCGTCCTTCCCTGCCTCTCCTTCTGCTGCTCAACAAGTAACTTTTGCTGACA	352	(AC)11	260-281	AAACATAGAGGGAAAAGGAGCA	170-191	TACTTGTTGAGCAGCAGAAGGA	318-339	170
474	Ebr01093FRA	CAGGCAGGCACACACTGCAGAGGTGGATGGGACACACACACACACACACACACACACGGTAACACAACACGGCCCAATTATCAACATGCTCCTATATTTAGAACTGAAGTGTCTCATGTACAAGCAAACTGATAAATCCCATTTTCTTTGTGTGTATGAACCCACACACACACTCACACACACACACACACACACACACACACACACACACACACACACACACACACACACACAC	235	(AC)13	32-57	CAGGCAGGCACACACTGC	1-18	GGTTCATACACACAAAGAAAATGGG	138-162	162
475	Ebr01097FRA	AGTCCATGGAGCGTAGAGACGCTGAGGAAACCCTCAGAAAGGAATCGGATTATATAGGCCAAGTGTCCTTTTACAGTTATTGACGAGCTGCTCTCTGTGCCCTCGACTCGGCTTACAAGCTGCCTGACAGATTCTGGATAGACGGCGTCTTAAACAGAGCGCATTCCTGCTGTAAAACAAACACACACACACACACACACACACACACACACACATACACACACAGTGGCCGACTGCTGGTTAAATGTCTTTAAAGTTCAAACTACAAAGAAAAAAAAAACTTATTCTCTCTTTTACCTCCGTGTTTTCTGCTCCTGCAGTCTTTTA	327	(AC)17	181-214	GTCTTAAACAGAGCGCATTCCT	147-168	AGCAGAAAACACGGAGGTAAAA	292-313	167
476	Ebr01098FRA	AATGTAGGTCAGTGTAATGTCCTCTGAACTGACTGAAAATCATGATTCTGTGTGTGTGTGTGTGTGTGTGTGTGTGTGAGAGACAGCCTGGAAATAAATAATGACTCTGTGAGAGGGGTGTGGTTGTTTGGCAGCCGTACCCAAA	145	(TG)15	49-78	TGTCCTCTGAACTGACTGAAAATC	18-41	AACAACCACACCCCTCTCAC	109-128	111
477	Ebr01099FRA	ATGTGCTGCGCTTTGCTTCTGCCTCATTTAGCTTGAGGCCCTGTATAAAACATTCACAGTGCTATAAGGATGAAGAGTGTGTGTGCATGTGTGTGTGTGTGTGTGTGTGTGAGATCCTGCACAGCATTGTCAGGAGAAGGAAAGTAAAACTGAAATCTCCTTGAAAACAAACACAGCCCCATCTGGCCGTATTGCATAATTGATGAATCTGGAGATGGAGGCTAGATAGAACTTTCAGTTTAGAAAATGAACCCCTTATGAACTTGTCAAAGCCAAAATGTATGTACGAAACTGTCTCATTAATAGTAAAGAG	313	(TG)12	88-111	CTTTGCTTCTGCCTCATTTAGC	11-32	ACTTTCCTTCTCCTGACAATGC	124-145	135
478	Ebr01101FRA	CTGGATGGAGAGGTGACTGACATGGTGGAGGCCCAGTCTCTCAGTCTGAATCCCCAGCACATCGACATCTACAGTGCCAGCTGGGGCCCAGAGGATGATGGCAAAACTGTTGATGGACCTGCCAAACTCGCCAAAGAAGCCTTTCTGCGCGGAGTAACTGAGGTGTGTGTGTGTGTGTGTGTGTGTGTGTGTGTGAGTAGTGTTTGTGTGAGAAGAGTAAATTATTACTGCTGTGTGTGGTCTTCC	246	(GT)16	163-194	CAGAGGATGATGGCAAAACTG	89-109	GGAAGACCACACACAGCAGTAA	225-246	158
479	Ebr01102FRA	ACCAAACTGGTAGAAATTAAACTCAGCCGACCTCTCTACCCCTTTCAGCTGGAGCCAATGGATCAATCTCACTTTAACAGCTCTGCTCGCTCACGCATGTGCACAGACACAAATCCACCGTGCACGCACACAAACACACAAACACACACACACACACACACACACACACACACACACACAGAGACAAGACTGAGGTTGATTTCATTCTAACAGCTCTGACTTTCCATCCAGAACACTCACT	241	(AC)19	142-179	TGCACAGACACAAATCCACC	100-119	TGGAAAGTCAGAGCTGTTAGAATG	203-226	127
480	Ebr01103FRA	GAAGTGCTAGCGAATCTGGTGCATTACTGAAAAGCACATTTATACAATGACTGAAACACAGTGGGGATTAAAACAGACAATACTGCTGACTTACAGTTATGTCATCAGGAGCTGTTTTTAAATTCTTTTGTCTTCGCTGGGCAGAGCTGTGCGCGCGTGTGTGTGTGTGTGTATGTGTGTGTGTGTCTGACCTAATGAGTTCAGAACTAATTTGAGTAGTTTTGCAGCAGCTGTCACACACAGCAGATCACCAATGGCATGTTTCCTCCCCTCTAAGCCAAGCCCAGCTGCCTTCTGCCAGATGTAGTTTTGTTCACAAGGCGGATAAAACAGGAAGATAAAGA	344	(GT)8	157-172	AATTCTTTTGTCTTCGCTGGG	121-141	CTTAGAGGGGAGGAAACATGC	257-277	157
481	Ebr01104FRA	GCCTCATCCCTCCCTGTTCTCCTTCCTCCTTCCTCCTCTCCTCCTCTCCTCCCTCCCTCTCTCTGTAGGGTATATTCCCCCTCCATTCTCCTTGGCGCATTGCTGCAGTCAGCACAGCCACCATAACACACACACACACACACACACACACACACACACCTATTGCTCACACACGTTCCCTTTTTCCTCTTCTCTCTTTCTCGTTTCCCTTTCCTCCCCTCCCCCCCCCCACACACACACACACACACACTCCTCCC	257	(AC)17	126-159	CAGTCAGCACAGCCACCATA	106-125	AGGAAAGGGAAACGAGAAAGAG	194-215	110
482	Ebr01107FRA	GTGTAATCGCTTGGTTACGGTGTGTCAGTCTGCGTCTGAACCCACCATCTGTCCTCTGGGCTTCCGTCTGGGACTGCAGACACACACACACACACACACACACTCACACAGACAAATACACAGACTCACACAGACGAGCCAAGCTCATTCACACCACAATATGATGACAGCTGTATCACCCACCTATTGACATGAGCTGTCAGAGGGGCAGTGACTAACATAACACATTATGACATATCACACACACCCAGGTGGTGACTACAGTGCACACTCATTGTTATGGGGTATAATTGTTCTTCCATTATGG	307	(AC)12	80-103	GCTTGGTTACGGTGTGTCAGT	9-29	GCTCGTCTGTGTGAGTCTGTGT	118-139	131
483	Ebr01111FRA	ACATCTCTGGAGACTTCCCTTTAAGTTGGAAAATTCAGAAAAACAGAATGAATATGCATCGATAAATACGTCCCTAACAAAATGTGACAGCTTTCATTAAAGGGTGAGTGGTTGCTCTGTTACGTGCTTGGCAGAGCTGACAGTGGGTGACCCCGTTCAGAAGAGGTTTTGCACTGTGCAGCATAATTTCCCATTACTACATGTCACACCTGCTGCCAAGGATTCCCCAGGGGAGAAACGAGACACACACACACACTCATACACACACACACACACACACACACACTCACACATACAGATGATACCCGGCATGCAGCACATAGCACCCATCAGACCCCCAAAACCCAGCAACACACTCTGG	361	(AC)13	261-286	ACACCTGCTGCCAAGGATT	206-224	GTCTGATGGGTGCTATGTGCT	315-335	130
484	Ebr01112FRA	AACCTTATAGTAATCAAAGCCTTCAGTGTGTATATGAGAGGACATTAAATGTTTTTAGTTATTTATTGTAGTCCTGACAGTGGAATATGGCACTATAACCCTATATAAAGGTCCAGTTATGCAACAGAAAAAACCCAACTGTGACATACCAGCACTACTATTCAGTAAGAGGCAATACACACAGCGCCAAAAAGAAGGTTCAAGTCACACACACTCATTCATCAGCGATACAGCAACACACACTTTCCTCATTAACGTGCTCACTGTTGCTCTCAGTGAGAGCCAAAGAATGCTGCCCAGCCACACAACACCACCATGTGATTGCCTCACCCCGGGGCGGTGCAAACACACACACACACACACACACACACACACAGCGGCGATGAGGACACACCTTCT…	417	(AC)15	346-375	CAGTGAGAGCCAAAGAATGCTG	274-295	CTGAGAAGGTGTGTCCTCATCG	381-402	129
485	Ebr01113FRA	AAGGTGAGGAGACAGTAGAGGGAGGGCGGAGAGAGAAAAGGAGGCTGAGAGGAGAGAAGCTGAGGAAAGGGGGGAGGAAAAGAGGGAAGGAGGGAGGGAGGGGTCAGAAGCATCAGTTTTCCTTGTGTTAAAAAAAGAAGAGGAAATGGCTATTTTACACTCAGGTCAGGAGCTGGAGGCAGAGTAGCTCCAGTGTGTGTGAGTGAGTCAGAGAGAGAAAGGTTAATTGGTGTATGGTGGAAGATCACCTGCGTCGAACCCTAAGCGGAAGAGCAGTGGACCAAATAGGAGAACTGTGCCAAGAATAAAGTACACACACACACACACACACACACACACACATGCGCGCGTGACGTAAGGGGGCTCGTGTTAGTTTTGTACAAAAGACAAAG	392	(AC)15	312-341	GACCAAATAGGAGAACTGTGCC	279-300	GTACAAAACTAACACGAGCCCC	360-381	103
486	Ebr01114FRA	CATTTTCAGAGAGCACCGACTACAGTGATGCCGAGGTTCTCCCTGACTCCTTCCCGTCAGCACCGGCGGAACCTCTCCCAGAATTCCTATTGGAACCGGAGGACGCTTTCATCGTGAAGAACCGACCGGTCCAGCTGCGGTGCCGGGCGTCACCAGCCACCCAGATCTACTTCAAGTGTAACGGGGAATGGGTCAATCAAAACGATCACGTCACCAGAGAAAGCCTGGACCAGGTCACAGGTAACACACACACACACACACACACACACACACAGAGAGGTGTACTGTAAACACAACTACATACTCACATAGTAATGTCACCTTGTATTTCACAGACATAAACATCATACTCAATTACAAACATCATTTTCAACTACATAATCCATTAGCTCCCATAGG…	490	(AC)15	244-273	CGTCACCAGAGAAAGCCTG	209-227	CTGCAAGCCAAAAGCAGTTA	415-434	226
487	Ebr01115FRA	GGACGTAATGGTAACAACCATCGTTCATCATCACCACGGTGACAGGTTCACACACACACACACACACACACAACAAACACACACACAATGGTCTTTGCATTGCGTGGGTTGTCACTAACACAATCCGAGTGGCATGCTAGATTAACTTCTCTGGTTGATGAACCACACACACATACCTGTATACCAACACTCTGTTGTGCAGCACACTAATGAAGCTCTTAGATTTAAGGATACAATAGGAAAAGGAAAGGCAACACTGATTTCCTGAGAGGTGGCATGACTTCCT	286	(CA)12	49-72	CCATCGTTCATCATCACCAC	18-37	TTAGTGACAACCCACGCAAT	99-118	101
488	Ebr01118FRA	CCTTCCTGTCTTTTTCCTCTCCCCATCTCACCCTCAGGTGGGAGGTGGAGGCTGTGTGGCTCATCGCTCGGCGAAGGAAGCTCTGCTGATCTGGTGTCAGAGGAAGACGGCAGGTTACGAGGGTGTCGAAGTGCAGGACTTCTCGTCCAGCTGGAGGAGTGGACTCGCCTTCAATGCCCTCATCCACGCACACCGGTAACACACACACACACACACACACACACACACACACACACTATTTTTCTTCCTCCACTCCAGTCTGCTCATCCTCTGTCTCTCTCCATCTCA	288	(AC)19	199-236	AGGTTACGAGGGTGTCGAAGT	112-132	GAGAGAGACAGAGGATGAGCAGA	259-281	170
489	Ebr01125FRA	GTATCGGTCACTGCATCTCTACACAGAAAAACACCCACTGAGGTCCTGAGAACCAGCAGACATTTTTAGATTTTACAACTGACATACACACACACATACACACACACACACACACACACACACACACACACACTACCTTTAACTCAGCGTAACAAACCGACCCAAACTAAACTTCCGTACTTAAACTTTGGACATTGTTCTTCCTCCTGACAGACGAC	218	(AC)18	98-133	CCTGAGAACCAGCAGACATTTT	45-66	TACGGAAGTTTAGTTTGGGTCG	158-179	135
490	Ebr01128FRA	TAAACTTTTTATTACAGGCTAAAGTGACTTAGATGCTTTTGCCAAAAACTACTCCGCACACTCCAGACTGTGTAAAGCAGGCCAGCGACTATGAATCAGTGGCCTGTTATACAGAAATGACAGAGCACAGAATATTTTTACAGTCCAGTCACAATTAAATATTCCTTAAGTAACCACATACACTTTTAGTCGTGCCAAGCTCAACTGTAACGTGCACCCAGAGAACCCGACTTTTGCATTCTTCATGGTTTTTTCTACCCCCACACACACACACACACACACACACACACAGGCTCTTTTACAACATGTAAGCTTATCAAAATCACAGTGGTGTTTTTAATGATATAATTTTTCAATCAACAGACCTCAACACAGCTGCTTATGTGCACACTGAGCTGG…	470	(CA)15	262-291	AGAGAACCCGACTTTTGCATT	220-240	GCTGTGTTGAGGTCTGTTGATT	355-376	157
491	Ebr01134FRA	CATACTTTGGCGAAACTGCTTGTTTGACAATTATATAACATTAATCACTAAAATACCCCTAATCTACTGGAAATAATTGTGTTTTTAAAGCTGAACAGTAATTATGGGAAATCAGTGTTTTTGGACAATACAGTGGGAAAGATGTATCATTTCACACTCAAACGCAGTATCAGCGGTTGCTTTGATCATAAAAACCTCAATGCAAACAAACCACACACACACACACACACACACACACGCATGCACACCACCCACGCAGTATTTGGTCTGTTAGTGTGAT	280	(CA)13	212-237	TTGGACAATACAGTGGGAAAGA	121-142	TAACAGACCAAATACTGCGTGG	252-273	153
492	Ebr01135FRA	AACCCAGTTCTCCTCGACCTTTAATTTATGTATTATAGGATATTAAATAAACAACAAAAAAGTATTAACATGTCTACATTAGATTTAAACCTGGTTATTTGTGGCCTTCCAGTGTTTCCCCTAGGTTTACAGTTTGGGTTTACAACTGAACAATTATTTGAACTGTACATTGAACTAAACATCGGAACATTTCTTCTTCACCATCTTCACCACCCTTGGACGTGCACTCTCTGTCCGCTGGTTGGAGTGCGCTCACCTGTGTGTGCGCGCATGTGTGTGTGTGTGTGTGTGTGTGTGTATGTGTGTGTGTGCGCGCGTAGGGCGTGGGTATCGACACTGTATTTCCTGTATTCGATTCGATATGGATTCGACGTGGAGTTATTTTTTTAGTACAATACC…	423	(TG)13	272-297	TTCTTCTTCACCATCTTCACCA	191-212	GTCGATACCCACGCCCTA	318-335	145
493	Ebr01137FRA	TAGAGTGAGTGGACACAATCATCACACACGCCGCTGTTCGGCCACTCAAACACTCATTTAGTTTGCAAATGGACTCATTACTAATGAATCACAAGCTGCTTTAGAGCAGGCTGAGCACACAGTAATGGTTTGGCCATCCTCCAGAATGCACACACTACAACCCTCACACACACACACACACACTGACAGAGATTGAGAGCGAGTGTCCAAAAGCCCCAATTACCTTCACATCCAATGTAAGAGAACAACCTAGAGAGCTAATTACAAGTCCCACACATGTAGATGGGAAAACACACACACACACACACGCACACACACACACACACTCAGGCAAGAAATATGTCACCAGTAATAGC	356	(CA)9	165-182	ATCCTCCAGAATGCACACACTA	136-157	ATTGGATGTGAAGGTAATTGGG	215-236	101
494	Ebr01141FRA	ATGCCGATGCCAGTTGGAATAAATGCCGTCACCCTGCACACACTTCGCTGCTTAGAAATGCCAAGCCATGTCAACATGCACACAGGGCTGTAGAGGACATACGTTCCCTCAAATCAACGCCTCGGCACTGCATAACTATGTATGAGAAAAAAACTAAAGGCAAGAATAATGTAGCTGCAACCTGCAAAGAAAGATGCCGATACACGAGTGTGTGTGTGTGTGTGTGTGTGTGTCTGTGTGTGTGTGTTTCTGAATGGGCGAGTGTGTGTACGCGTGTTGTTTTATGGTGATGAGCTGTCTGAGTGTGTTCCGTAGACAGCACCTCGGTTGTTTATGCAGTGCTGATAGTCTCC	353	(GT)13	208-233	AAAGAAAGATGCCGATACACGA	186-207	ATAAACAACCGAGGTGCTGTCT	314-335	150
495	Ebr01144FRA	AGAATGACTCCTCCAAAGGCAAACTTCTCACAAAACACAAGGCCCCCCGAAATGTGACGCATCTGTTAGGCATCTTGTATAACATGTCATCCACAAACCAAGACTTCTAATAATGTGTTTTGCCTGGAATTCAATCCAGGGTAAATTATTGAACCTCTCTGCATCTTTGCCTCCACTATTTAATGCAGCAATGTGCTGATACCACAGAAGAGTGGAGCGAGTGGGAAGGTTTGTCGTTCTTACCCGTGGGTAAATTCAGGGAGTGGTAATGCGCATGTGTGCTAGTAAACGCGTGTTCGTGTGTGTGTGTGTGTGTGTGTGTGTGTGTGTGTGTGTGTGTGTAGTAGAAGAAGAGAGGAGGAGAAGAAGAGAGAGA	376	(GT)22	299-342	TGGGAAGGTTTGTCGTTCTTAC	222-243	TCTCTCTCTTCTTCTCCTCCTCTCT	352-376	155
496	Ebr01148FRA	ACACTGATTTCATGTTTGGTTTCCTTGTGCAGGAACAGGAATGCTTTCAGGAGGAGCTGAGGAGAGCACAGAGAAAACTCCTCAAAGTTTCCAGAGACAAAAGGTGAGATTACAATCTGTGTGTGTGTGTGTGTGTGTGTGTGTGTGTGTGCATACAAAATTGTAGATAGTTAAACTAATTTAAAGTCGCCTGCAAGTAACACAATGTAC	210	(TG)17	118-151	AGGAGAGCACAGAGAAAACTCC	60-81	GTGTTACTTGCAGGCGACTTTA	182-203	144
497	Ebr01150FRA	GTAACAGTGACACACTGCTCTGACATTCATGCTTCACTATTAACTCTCTAATAATGTCACTAGAATAATATATCAGTGACAGTCGGGACGTTTTACAGCAGGATGAGGACTTTAACTGATAATAAAACTTCACTTAGTGACAGAGATGATGAGGAAACTACAAATAAAGCAGAATTATCCTGATGAGGAAAATACAGGTTCATACAGGAGAAGACAGGAAGCTGCAGGCTGATCATTTATCTGTGACAGCATCACACACACACACACACACACACACACGGTCGCTCTGAGCATGCTCAGTGTCTCTCCCAACCCGGCAGCTCGATTGACAACATACAAAGCTTCAATCAGATCTCTGTTCAGACACAAGCACACACACACCAGCTCTGACCTGCTGCA…	431	(CA)13	253-278	TCATACAGGAGAAGACAGGAAGC	200-222	GTTGGGAGAGACACTGAGCAT	293-313	114
498	Ebr01153FRA	CTTCGCTTGCTTGTTGCAAAGACAGTTAGATGAGGCAAGAGGGCTCACTGCAGCTCACCGCCTCATCTTGGCAGTGTTGGCTTCATCCAGAAAGCCACGGGACAAGAGGATTTAATACAGAGCTGTGATGCTCCTCTCCAGAGGGGATTACTGGAGCAGTGCTGCGGGAAATGGACCCCCAACACAGCTACAGCTAGGGCTGCCCTGCTAGCACACACTTACGGTGCACACACAAAAAAGCATGTGCAAAACCACAGTGTACACACACACACACACACACACACATGCACAGACAGAAGAGCAAGATATTTTACTCTCTCACATTCACACAGCTCTCTTGCTAACTTCGCCATTGTCCATTCACCCATGCTTCGTACAGACTAGAGTACATATTCCTCA…	412	(AC)12	261-284	CTAGCACACACTTACGGTGC	208-227	ACGAAGCATGGGTGAATG	358-375	168
499	Ebr01157FRA	AGTTTACTGTGACAAGTGACAACAAAAAGCAGATAATGTTCGCATTTTAGGAGCCATCACTGATTAATCAACTAATAGTTCTAGCTCTGCACTTACACGCAACCTAACGTAGAGGACTCTACCTCTACTGTACACACACACACACACACACACACAGCATATATACACACACACAGGCATGAATCCAGCTGCTTTCAGACATGGAGATCACCTGAATCTAATCACCTGGTCATGACCCTTGGCAGGCTGCAGGGCAATTACTTCAATCGTCCCCGATCACTAATGAGTTGAATTCACTGTGCGTGTGTGCGCGCGTGAATGTGAGTGTATATTAACTACTGTGTGTGTGTGTCTTTCCTTATGGCTGTGTTCACTGCTGTGTGTGTGTATG	391	(AC)12	132-155	CTGCACTTACACGCAACCTAAC	87-108	GTGATCTCCATGTCTGAAAGCA	190-211	125
500	Ebr01160FRA	CACAACCTGTTTGTGGGACCCACCGCAAGAAAGAGGGAGTGAGTATGAGGGGAAAGGAGTGAGACAGAGCAACTCCAAATAGAAATAGACTAAACATACGTCAGCAGGACCTGCCTCTGTGTACCCCAGCAGTCTATAAACAAGCTGTAGAGACTAGAGCTGTGTGTGTATGTGTGTGTGTGTGTGTGTGTGTGTGTGTGTGTGGTTGGGAGACAGTGACGCCCTGCCAGCATTGTTACTGTACATGTC	249	(TG)17	171-204	CCACCGCAAGAAAGAGGG	20-37	GGCAGGGCGTCACTGTCT	211-228	209
501	Ebr01161FRA	AAACACACACACACACATGAACCCACACATGGACACACACATGAACACACACATGAACACACACTTGAACACATGAACACACACTTGAACACACACTTGAACACATGAACACACACATGGACACACACATGAACACATGAGCAGACTCAGTTCAGTATCAGTGAGTTTGTAATTAAATAATTAACTATGATCATTTATTTTTCAGAGTCGCCACAAACCTGGTCAGACGTCTGTGTGACAGAGGTCAGACACACACACACACACACACACACATACACACATCCCTGTACTTCTATCTTTGTGAGGACCCTCACTGTCATAATGCATTCCCTGGCCCCTCACCCTGACTGTAACCTGAACCCTCAAACCAGTCTAGAGCCTCACTTTCCACCGACGTAT…	448	(AC)12	249-272	TTCAGAGTCGCCACAAACC	201-219	GAGGGTTCAGGTTACAGTCAGG	343-364	164
502	Ebr01165FRA	CGAGACTGCCTCATGTCATGGAAACAACCTACAGTTGCATGTGTGTGTGTGTGTGTGTGTGTGTGTGTGCACATGCGCACACACAGGCAGCCAGTACATGCTAAGACAAGACTAACCCCTCATAAGAAGAAAGCATACAGTGCCATCTGCTTGTTTGGATTGGAGTTTAATTGGCACTGTCAGTTGAATAACATCAAACGGCTCTTATTTTCATTATATATTCTGTATTTATACATGCAGATAAACAGACAGCACATAGAAACTCTATTGTTTTTTCAGTTCATCTACTGTTAATGTGATATTGTACTTAATCTAATGCATCACAGTGAG	330	(TG)15	40-69	CATGGAAACAACCTACAGTTGC	17-38	ACTCCAATCCAAACAAGCAGAT	145-166	150
503	Ebr01167FRA	CTTCAAGCAGCGGTATCCATCACAGGCCAGCATGGAGATAAGGCTGATAACACAGCTGCAGCTGATAGCCCACCAGCTGACACACACACACACACACACATACACACACGCACACACAGATAAAAAGGCTAGAGATCCATGCATGCATGTGCTCTATCTCTCTTTCACACTTACACAGACATACACAGACCAAGACATGCACGCACACATTTTCTCTCTCTCTCTCACCCTTCCTCCCTCTCAACCAATCTATCTGAGGCAATCTGAAATGAC	273	(AC)10	80-99	CAGGCCAGCATGGAGATAAG	23-42	GGTCTGTGTATGTCTGTGTAAGTGTG	166-191	169
504	Ebr01171FRA	AGGGTGATTAACCAAGCCACTCTTTATTTTAATATCTCACAAATGCGCGTGCACAAACACACACACACACACACACACACACAGATACCGCATACACTTCTAGCGTAGACCCCAGCTCCATGTCACACTGGCCGGTTTTAATGGAAAACACAAGACAACAGATAAGAGATAGTCCCTTGAATTTTCACCAAGGACAAGAGTGTAAATTGTTTTATATTCAGAAGAAATTGTAGCTATACTGCCTACGAGACAATGTATGTGTGTGTGTAATTTTATTTTAGACTCTGGCAGGATCCACTACCAGACCTTGGAGACATCAGCACACATACACATACTGTACATGGTTTTGAGGTGCCCTTACTGCAGAAATGTTGGGCGCAATCAGTGCCAGGGACAAAC…	424	(AC)13	57-82	TAATATCTCACAAATGCGCGTG	30-51	TTTCCATTAAAACCGGCCA	129-147	118
505	Ebr01172FRA	GTATGTGTGTGTGAGCATGGAAGTAGTTCAGATTCCTATTTCAGCAGAGAGCAGTGAACGCATACCCTCTGAGAAACAGACCAACAAACATAAACGTAAACCCACAGATACATGATGTGACTTAGGTGTCAGTCTTGACTTCCTGTGTTGTTGTGGCATACCAGGGTCAGGAAATGTCACACACACACACACACACACACACACACACAACAAATAGACGCAGCGTGCACATCAAGAGACAGTAAGAGATAGTCTGGAGGATCATTGTTTTACAGTACATGGTCTGTGTACCAACACATTAATGTGCGGTATCATAACTCGTCTTCCTTTG	331	(CA)16	178-209	TGACTTCCTGTGTTGTTGTGG	136-156	ACAATGATCCTCCAGACTATCTCTT	244-268	133
506	Ebr01174FRA	GTGTTTCCTGTAATTATAGCACTGTTTGCCTCTGCCTCAAAGCCTGATCTGTAATTAAACAGGATTGCACACGCATATGCCAAAGTAAAGCACGCACAAACACACCTCCACGCCCCCCAGACACACACACACACACACACACACACACACACACACACACACACTGAGCGAGGTGCAGTATTTGTAGAGTAGATCGCT	198	(AC)22	121-164	AGTAAAGCACGCACAAACACAC	84-105	AGCGATCTACTCTACAAATACTGCAC	173-198	115
507	Ebr01175FRA	CTCTGTGTGAGGTACAACATGCTGCTGGGTCGGAGCTCATTTCGGCTCACACCTCCAAAATTCTCTGCACAGAAGCCCGACAGGTAATTAAATACACATTAACTGTCATTAATGTTTCATTATTCCAAACAGTCATTTGTACCCTCAAATTAATAATGACTGTGAGCCTGCAAACGTCTGGTTTACTGCACTGGCACCTTTTTTATTCCAGTTAAAGAAGCGATGACAACACTTATTATGAATCTGGATCCTACTATAAAACTACAGAGAGGTCACAGGGATGAAAACTGTGGTGTAATTTATCAAGATACAGAAACACACACACACACACACACACACAGGAGAGAGAAGAGAAGGAAGTAAAAAAGCAAGTAGAGAGAAACACAGACGAGG	393	(AC)12	316-339	GGGATGAAAACTGTGGTGTAAT	278-299	CGTCTGTGTTTCTCTCTACTTGC	368-390	113
508	Ebr01176FRA	GCTCTTTCCTTTGATACCAACAAGTGTGTGGTCTCAGTTTAAGTATGCAATGGTGGTGAGAATTCTATTGAAATGTATGATGAACACACACACACACACACACACACACACACACACACACACACACACACACACAGACAGTACTTCCGTAGGGAACAGCAGACACAGCT	170	(AC)26	84-135	AAGTATGCAATGGTGGTGAGAA	41-62	AGCTGTGTCTGCTGTTCCCTA	150-170	130
509	Ebr01183FRA	CTTTGTCTTTGCCACACTGAACGAGTCGAGTGTTTGTCATCATTTTTTCGCAGTCTCTAGTGAGTGTGTTTGTTTGACTGTGTCCAAGGTCTTCCTACCATAATGATAGTCATGCACACACACACACACACACACACACACACAGTAATACCTTGCCAAGGTATTTGTCCTCAGTATTACACTTTAAACAGTATAGAGGGTTGAACCATCCCTCATTAGATGCAGTGAAGGCA	233	(CA)15	115-144	CTGTGTCCAAGGTCTTCCTACC	78-99	CTGCATCTAATGAGGGATGGTT	204-225	148
510	Ebr01185FRA	AGCAGAGCCTCCTGTCAGGACACACCAGCAGACTGTGGCAGGTAACACACACACACACACACACACACATGCATGCACACGCACGTTGGGTGTCATGCAGCAACATTTTCTTAAATTTCTTTTAATTTTCTGTTAAGAGAAAAAAGTAGAGATGCACCAAACGTTCATTACCATCTTAATCTGCTCTGTGCTAGATTATGAATCCCACTTGATCATAAATCACCCATTAGCATAGGCGATCGCCCCCTAAACACTATTTAAAGGACAACTTCAGTATTTTTCAACCTGGCTCTATTTCCCCATGTGTATGTGTGCGTATGATTCATGGGTACCACTCGTTCTAAAATTGGTTCAGTATTGAGCCGACAAAACGAGACTAAAACGGTAAGTAGGGGGCAA…	428	(AC)12	45-68	GTCAGGACACACCAGCAGAC	14-33	AGCACAGAGCAGATTAAGATGG	171-192	179
511	Ebr01187FRA	TGGAGAAGGTAGAAAGGCGGCAGGGTGGGATGGAGCAGAGGTAACTAGCTAACCTTCTCCACAGCCGTCTCTCATACTGCTGTCTCCTCGACAGGATGTCTAGTCGCACACACGCACGGCTGTCAGAGCACTTGAGCTGGACTTATTCAGCTAAAGCGGTGCACTACATAACTATAAGGACTTGAAGGGCCCCACTTCTCTGTACGATGAGGCACACACACAGACAGGCACACACACACACACACACACACACACACGCATTAGCTGATCATATTGTTCATCGAGGTCAGCTGACAAAATTATGAG	306	(CA)14	229-256	CAGAGCACTTGAGCTGGACTTA	124-145	GCTGACCTCGATGAACAATATG	270-291	168
512	Ebr01190FRA	ATTGAGCTATGTTAATTAGAGCTCTGTAGCTAAAACCAATGACTGTGGGAAGCAGCGCTTCCACAAATAGTTTCTACCTACCAAGATCAATTGATCTGAAGGAAGCTATACTGGGGCTTTCTTAGTGAAGCGTTGTTAGAGGGAATGAATTCCCAACAAGGTAACAGCTTGATTATTATCAGTTGTAAAATAATGATTTTTAGGGCTGGAAAAAGAAAACAGTGACATCAACTGTAAAAATCACAAATATATCCCCAAGACAGCTGAACACACACACACACACACACACACACACACACACACACACACACTAGAATCGACCGAGGGGGTCTTCTTCCTCCCAGCGTGACATAGTAAAGTCTTTATAGTAGTGCTG	376	(AC)22	268-311	AAGCGTTGTTAGAGGGAATGAA	128-149	CTGGGAGGAAGAAGACCCC	326-344	217
513	Ebr01194FRA	CATCACGCCAGTGAGTAAAGGATAGTTCATTTCAACATTGTATTGCAATTCATGGTTGTTAGTCTTTTTCTAAAGCTGCTGCCAATCACTAACAGATTTAATGTCTAAAATGTTCTTACATATTTTCTTAAAGTCACTTCTAATTTATCTTTAGAACATATTGTTTATTAGACATTACGGCCATCTTGACTGTTGCTCTGTTGGTGTTAGTGTCAAACATTAAGCCAGGACAGCCACACACACACACACATACACACACACACACACACACACATCCTGCTTGAACACACTATCACTGGTCACAAGCTCATTTAAAGCTACTATTTTAAGGATGTATATGACCGTGACTCAC	352	(AC)11	252-273	TCTTGACTGTTGCTCTGTTGGT	184-205	TGTGACCAGTGATAGTGTGTTCA	282-304	121
514	Ebr01195FRA	TTCAGACAGACAGTGATAAGTCTGAAGTTAAACCTTAAATCCAGACTGTCTCCATAACAGCAGGGAGTAGGAGTTCTGTCTAGAGAAAGTTGGACTCTTCAGAGCTTTACTCAGAGCACAGTTAAGTAAAGTCAGTCCTCTTCCTTATTAGTTGATTTTTGCTTTTTTTTCCCCCACCAATGAGACTTTTAAAAACTTGTTAACATTGTTATATATGTGTGTGTGTGTGTGTGTGTGTATGTGTGTCAATAAAATGTATACAGATACAATAATACTAATAATATTCGTCCCTGTGAATTATTTATTTATCCTCACTATTTATTTGTCGTGTGTGCAGCTATCGCTAGGTTCAACCTATTTGATGAGCTGTCAGGTACGGTT	381	(TG)11	216-237	CCCCACCAATGAGACTTTTA	172-191	ATAGCTGCACACACGACAAATA	320-341	170
515	Ebr01196FRA	GTTAAACGCTCTGGACAGGAATTGGTTATTTTGTTTTTGCAACGAAAAAACAAAAATGTGCTTTTTAAACCATTTATTGTCTTTCTGCTACCATAGTTGTTTGTTGATTTATTTAAGCTTTAGATTGTGCATCATAATATATATTAATAAATGTTGAATTATGGCTTTCCAACAGATTTATGTAGTACTGAATTCAGATTAACATGCACATTTTTGGGGGTGCAGTCCTTTCTTTTAGTGCAGCTTTTAGCAATTAATCTTTTCCAAAACAAACATTATGTCTCTGCCTTATATCTATTTCTATCTTTTTCACCCCATCTCACACACACACACACACACTCACACACTCACACACTCACACACAAAGCAAGCAAGTAAAGACACACACACACAACAGAC…	486	(CA)9	321-338	GGGTGCAGTCCTTTCTTTTAGT	218-239	TACTTGCTTGCTTTGTGTGTGA	356-377	160
516	Ebr01197FRA	GTCCACGCTCAGATCTGGGCCTCTTCTCCACTAAGACCTTGGTGGAGGCCAACCCCGACCATCTGGTGGAGGTGCGCACCCAGTTGGCTCAGCCCACCGATGAGAACTGGGACCCCACTGGCAGTCAGGAAGATGTGGCGCTGCGAGAGCAGCCGCTCCCACACCACCGTCATCAAATACGCCCAGTACCAGGCCTCGTCTTTCCAGGAGTCTCTGCGGGTCAGTGGGAGTGGGACACACACACACAAACACACACACACACACACTGCAGACACAGGAAAACTGATCGGTGCAACAGATGAACCAGAGTTGAACCAGTGTGTCACC	327	(AC)9	249-266	GTCATCAAATACGCCCAGTACC	169-190	TCAACTCTGGTTCATCTGTTGC	292-313	145
517	Ebr01198FRA	TGCCTGTACAGTCTGATCAAAGTCTCACCGTCATATTCAAAAATTATAGGGAGGCAAGATACATGTTTAAGTTCAACACACACACACACACACACACACACGAGCATGAAGTTAAAGAATTAAACAAAACCAACCCCAAACACTT	145	(AC)13	76-101	GATCAAAGTCTCACCGTCATATTC	15-38	AGTGTTTGGGGTTGGTTTTG	125-144	130
518	Ebr01201FRA	TTCATTTACATGCTAGACTCTGAGGATTTCTGCTGGAAGGTAGGTCACATGATTGATGATGTCACACCTCTATTACGTCTATGTGTGTGTGTGTGTGTGTGTGTGTGTGCAGAAATCAAATGGAAGTCTTTTAAGACTAGTTTGTATTTAAGAGACGATCAACAGATGTGGAGAAGAAAATACTATTTCTTTATTTTTACTTAAACACCAGATTAATTTTAAGTCTTCAGATG	233	(TG)14	82-109	GAGGATTTCTGCTGGAAGGTAG	22-43	CCACATCTGTTGATCGTCTCTT	150-171	150
519	Ebr01204FRA	ATAATGATAAAAATAGGAAAAGAATAATCCAGTGACATCAAGACGACCAGGGATGATTGGTTGTTGACCAACGTTTAGTCCGTCATGTACATATGTATATATACATATATATATATATATATATGTACATACAGTATATGTATTTACAACAAAATAACTAATTGAGTTGTAATCTATTTGCTGACAGCTTCGGTCCCCCTCCAGTTACAAAAACTCCCATCTGCGTGCCTGATTACAACATGCTTTCAATTGAGAAGTGATGCC	264	(AT)10	105-124	AGGGATGATTGGTTGTTGACC	49-69	GCACGCAGATGGGAGTTTT	210-228	180
520	Ebr01205FRA	ACGCTGCTGTCTCTGCTGCCAGGTCTAGCTTGAAAAAGATTGCTGATCTCATCTGGTTAAACACAAATAAATAAAATTAAAAAATATACTGGAAACTAATACACACACACACACACACACACACACACACGCACACACACACCTCCTGACACACACTGTGAGGCATTACTAGGAAACACTGACACATGAGAAGAAATGTTACTG	204	(AC)15	101-130	AAAGATTGCTGATCTCATCTGG	35-56	AGTGTGTGTCAGGAGGTGTGT	137-157	123
521	Ebr01206FRA	ATACAGTGATAGTGTTCAGTTGCCCCATGTGCTTCCATTACAGCTTGTTCTGCGGCTGCCCTCTCACTCAGTGTCGAAGTTATCTTTTAAGTAAAAGGCTCTGAATATCTGAATATGTCTTTCGATGGTAGACTACAGGAGGAAGACAGGGTCCTGATTCTGGACTGAAGAGAGTTCCACTTCACTTCAGTGCAAATTGTTACTGATCAATATCCTTCAAAGCCATTGTGTGTTTTTCACACACACACACACACACACACACACACGCTTTCTTTATTACATTTCCTAAGAGGTTCATTCATAGTTACAATCTGGCTTTGCTTCATTGTTTAGTTAAGTATTAAATGTTTGCTCCTGAGTCTTTAGTAATTAAAGGCTCTCCAC	384	(CA)14	238-265	TGGACTGAAGAGAGTTCCACTT	161-182	AACAATGAAGCAAAGCCAGA	311-330	170
522	Ebr01208FRA	AGAAAATGAGAGTGTGACAGGAATGAGAGGAGTGAGTATGGGGAGAGGAGATGAGAGGGGGAGGAGGAAGGGTGAGACTAATCTTGTTGTTGGAGGCATGAAGGCTAACACTGTGTGTGTGTGTGTGTGTGTGTGTGTGTGTGTCTGACTGATCACGACCAGTATCGCCTGCAGGCCAAGAAATGTGTGTTAGTTTAAGCATGCTA	206	(TG)16	112-143	GTGAGTATGGGGAGAGGAGATG	32-53	CTAACACACATTTCTTGGCCTG	172-193	162
523	Ebr01210FRA	TTAGCTTAAAAAGCAAAGAGGTAACCTCTCTGGCTAAAGTCATGTACGTGAGACTACACGCCACCATCTGGACAGGAGTGTGAATTACGTAAAGTTACAGTAGATCGCTCGCTTCTCAAAATGACAGACAAACTTTAGATTTTTCAGTTAGTGTTAAAAAATATCAGTCAGCGATTACATGTTCGTCAGCCAATCAGATGCTAACATTTTAGTTAAAGTTTTACTGGTCAGGAAGAAACAAAGAAGTTAAAGAGTGAAAGTTTTAAACCTGTATAGTATAGTAATACAAATAAACACACACACACACACACACACACACACACACCAGGGTGCCTACCTGGGCACTGCTGCTGCTGACCTCTGCCTCTGTGACCCTCTCACCTTTGACCCTCACCACTG…	417	(AC)16	294-325	CTGGTCAGGAAGAAACAAAGAAG	224-246	CAAAGGTGAGAGGGTCACAGA	366-386	163
524	Ebr01211FRA	CCAGCGGGGCTTAGGAAACGAGGCGCAGAAAGGGTAGCAAACAGGTGGCCAGTCGGGAAAGAAAGAAACAGAAAGACAGCGACAGTGTGTGTGCATGTGTGTGTGTGTGTGTGTGTGTGTGTGCACTTGTATACGTGCATGCCAAGATCGAGGGGTGAAGGAGGAGCACAGTGTCTATGCACCTGTTGCGTGACTCTGTTGTTATACATCAGCTAATTGGTCTTCACCATGTCCAGAACTCACACACACATCAGACACAATGTGTTCATTCACAGGCACACACAATAAGTTAGACAAGCTCCATCAGTGCACGTGTACACAGGTGCGTCATGACAAAGAATAAC	344	(TG)14	96-123	GTCGGGAAAGAAAGAAACAGAA	52-73	TAACAACAGAGTCACGCAACAG	183-204	153
525	Ebr01212FRA	TTCATAGCGAGGAATAAATTTCGACACATGTAATGTGAAAGTAGAGTATCGGTGCAGGTGAGATGTCACGAATTCAAAGGTCTTGCACCTTGAAATGAAACGACCCGACTGTGAATATGTGATCTCCTCCTCCTTTCTTGTTGTCTGCTCTCTCCGTCTTATCCTGCTCTCCTCTTTTTGCGCCAACACAATCCCTTTAAACTCCTTTTCTGCTATCTGCCATGCACACCCCGAGAAATCCATGTAGTGTGTGTGTGTGTGTGTGTGTGTGTTTGTGTGTTTGAACGTGGGAGTTATTTACAGTAAGTGCCACTAAGTGATCATTGTTTTCCAACACATACGAGGACGCCCCTATATATGTGTGTGTGTGTGTTAGAGATAGAGAGAGTGTGC	393	(GT)13	247-272	CTCCTTTTCTGCTATCTGCCAT	202-223	TATAGGGGCGTCCTCGTATGT	336-356	155
526	Ebr01213FRA	TGTAAACACACTCACACACAAGACCATTTGTTACCCCCCTTGTTAGAATAAATTATTAAATGTGCCCCCGCCTGTTAATTTCATTATGATTTTGGGGGGAAATCTGATAGAAAACAACAAATTGCATCTCCACAATTCCCACGGTTAACACACACACACGCACACACACATGCACATGCATTTGATAGGTCTCTGTCTTGGCACTGAGCCCTGCCTCTGTGTTCCTTGACAAACCAGGGGCATAATGGATCCCACTGTAACATTAGCACACACACACACACACACACACACATACACACACATACGCACACATACAAACACGGGGGGGAAACACACGAGCAAGAGGCATAATTGAGATGTTTCAGCACGAGACGGAGGGAATCAGCGTACAGTGGCACA…	444	(CA)13	267-292	TAGGTCTCTGTCTTGGCACTGA	186-207	CGTGTTTGTATGTGTGCGTATG	301-322	137
527	Ebr01215FRA	AGTCCAAACACACATACATTTAGATACACAAGAATAGAAAATTGCACATACACACTGCGGAATCTATGCACACACCAATAGGTATCATAAAATGCATTTTCTCTCTTTCATGCATTCTCAAACACTCTCGCTCACTCTCTCCCTCACACACACACACACACACACACACACGCCAACAACCACGCCCACACATACTTAGTGAACATACATACAGTGGGCGTTCCGCCACTCCCCCACGTACACACATACATATATGCACCCCTCCTTCTAGAAAAAGACATAATTCACTTGCAC	294	(CA)13	145-170	AACACTCTCGCTCACTCTCTCC	121-142	CGCCCACTGTATGTATGTTCAC	199-220	100
528	Ebr01221FRA	GATTTGGAATTTGAGAGGGAAAAAAAGCCATTTATATTTAAACATCTCTATCATCCCATTTTTAAGAGCAGAATGTGAAAGTACAGCATCTTTTGTGACAACCAATTGTGAATGCTTTTGGAGTGGAAACCATGTTGCTGCCTGTTGTTCTGTTGCCTCAACATTTGGTGCCTCACAATGGGCATAGGGAGCGTGCTCCGGTCCTCGACTTTAACAGAGATGCTTGTTTAAGTGAACTCACACACACACACACACACACACACATGCACACATCCACAGACAAAGCACTCCCATTTACCCCACAGGGAGCAGAGAGTTTGGAGAGTGCTGCAGTTTCCCTGCTGAAATCTCTGTCTGTCTTCCTCTCTCTCACTTTCTCTCTTTCGCTCCTTCTATCTG…	438	(CA)13	239-264	CGGTCCTCGACTTTAACAGAGA	199-220	AGAGATTTCAGCAGGGAAACTG	331-352	154
529	Ebr01223FRA	CAACGTATGTCTGCACATTTTCAAATGAATCTCATGACACATAGATGTAAAACACACGTGCCCTCACATCCAGAGATGTACAGATACAGTATGCACACACACACACACACACACACACACTGACTGTGCAAGCGCTGAGGCTCTAGTCCTGCTAATTTATTCATCATGTTCACACTCTGAAGCTGCTTCCAGGAAGAGGGTGGAGGGTGGAGGAGAGAAGGACTGTCAGGGAAAGATATTGACACTGAACTGGAAGGAAAGGGGAAAAAAACACAAAACAAAACAAT	287	(CA)13	94-119	ACGTGCCCTCACATCCAG	56-73	AGTCCTTCTCTCCTCCACCCT	204-224	169
530	Ebr01224FRA	AGTTACACATTAAATAGAAGAGCACCAATTTCCCCTCTCCGATTGATCCTGAACAGCAGCTGGCAGTATGTCTAAGGTACACACACACACACACATACACACACACACAGATGTGGAAAACAAGCAGAAAATCAAACCTGTTCAGAAAACTTTAATGACAGATGAAAGTTTCGAGTCGGTGTGTGAACATGATTGTAAACACAACATGACTGACAGAGTGTAAGCTCTTTTTGTTTTTTTTAAAGTGCATGAATTTTTGACAATAAATACCGACTTAGTCTGCAAAGGCCTTTACTAAAATTTAATGGCAATCCATACAAATAGTTGTTGTTGAG	335	(AC)8	79-94	ATTTCCCCTCTCCGATTGAT	28-47	CTGAACAGGTTTGATTTTCTGC	124-145	118
531	Ebr01225FRA	AGCCTGTGCATTCTCAACACAGTCAGGAGTCCAGAGCCACCAGAGTGAAGCAGACAAACCTGCAGCACTCTCACCTGAACATCGCACACACACACACACACACACACACACACACACACGCGCGCGACAACACACACGACACACATGCACACATAGACA	159	(CA)17	85-118	GAGTCCAGAGCCACCAGAGT	27-46	TCTATGTGTGCATGTGTGTCGT	136-157	131
532	Ebr01229FRA	CTCCTGTAGTCTCATCCTCTCTTGTCGGGTTTTGGATTTAGGTTTCTTCCTGTCATGACTTTATTTTGGTAACTCTCTCTCTCTCTCCCTGTCTCCCTCTTTCTCACATACACACACACACACACACACACACACACACACTCTTGTCTACAGATGTCTTTATTCTATTTCCTTTCCTCTCATTTCTCTCTGT	193	(AC)16	110-141	GTCGGGTTTTGGATTTAGGTTT	24-45	ACAGAGAGAAATGAGAGGAAAGGA	170-193	170
533	Ebr01230FRA	AGCCTTGGGAAACGCCCTCTGATCCTTCAAGGCAACCATCGATCCACCAACACACACACACACACACACACACACACACACACACACACATATAAATCCTCCAACCTCGTCCATGATCCAGAGGTTTGCAGGAGGCCAACCCCGCCATGCTTAACAACAACCTCGAACCACCCCTCCTTCCTCCATACTGGCCAAACCCAATATCACAGTCAGTCCCACCCCCACTCCCTCCAACAAACGACCCCGAACCCCTCAAAACCCCGTACAAAAAATCTCTCTGTGTGACAATGGGCGAATTAAGCTGGTTACTCACGGTGTATGAG	323	(AC)20	50-89	ACGCCCTCTGATCCTTCA	12-29	GAGGTTGTTGTTAAGCATGGC	144-164	153
534	Ebr01233FRA	GTGCCAAAAGGTTTGGATTCAGATCCAAGTCTAGGCAACTCTCAGTGGTCCAAATCAGCCAATACCGCCTGAAGGACACACACAAACACGCAGGCAAACACACACACACACACACACACATACACACAAAAAAACATTGGTGTGCATATACATACATACACATGCTTAGTGATGGATGACCACATTATGCAACTTCATATTGACCACATTTTAGACAGACATGCACACACATTCAGACACTAACTATTACGCACACATACAACATACTGCATAAGACAATAAAAAAAGAGAGAAATTAAAGCGTTACACATAAAAGAGTGAAAGAGAAAATAGGAAAAAAAGTAGTAGGAGGGATGACTGTAGATGGAGCTTCAGTAGCCTGGGGAGTTTTCCTGTAAA…	446	(AC)11	98-119	AAGGACACACACAAACACGC	72-91	GTGGTCATCCATCACTAAGCAT	162-183	112
535	Ebr01234FRA	ACTGCAGAACAAGGTGACGGTGTACGGAGCCCCTGGTCCTGAGCTCTTCACCGTGTTTGGTGTTACAGAACAGACGACCGCCAAGCAGCTGCTGGACACGGTTGGTACTTCAGAAATAAAGATTCATGATGCTCGGATAATGTGACTGCAGCCTGAGCAGAAGGCAGACACGCGCACACACACACACACACACACACACTATTTTTTTGCTCGCTCATGGAGATTTTTTCAAGTTCAAGTTCTTTATTGAACATTTGCACAATAATTACAAAGAAGCAGTCGTTTGAAGTGAAAATTTAAGTCCACCTGCTCCCTCTTACAATGCTCATGACATATGGAAAAAGATAAAGCAAAATTAAAAACAAATAAGAATCTAAACATAAAATGGTTACAAGTAAA…	418	(CA)12	175-198	ATGATGCTCGGATAATGTGACT	126-147	CACTTCAAACGACTGCTTCTTT	270-291	166
536	Ebr01236FRA	TGTGCTTATTCGCTCCACGCGCCCTAAAACACACATATAGACACACACATACACACACACACACACACACACACACATAGAAATATACACGCACACACACGCCAGCTGGACCAAATATTCAATTGGGAGAGCAGCTCCACTCCACCCACTGCTGCCCTGGAGCTGTGTGTGTTTGTGTGTGTTAGAGAAAGCAATATAGAGAAAGAGAGAGAGTAACAGAGTGTGCGAGTGTGTGAGAGAG	241	(AC)13	51-76	GCGCCCTAAAACACACATATAG	19-40	AACACACACAAACACACACAGC	162-183	165
537	Ebr01237FRA	ATCACGACTCTTCTCCGTCTGCAGATTTTACGATCATTTGAGTCAGTGTGTCTCTTCATTGTTCCAATCATAACCCATGATTTGTACTTTTGGAATCCGTCCTGATGCGCTCACACACACACACACACACACACACACACTGTAGCTAGTTAAAACGTCCCTTAATAACTTGTCCCAGGTCCCACCTCTGCTAGTTTAGTTTCCAGACTCACAGATTGCTCACAGGACAACTCGTGCTTCTGTTAGCGTTTGAATACTGCGGCTTTGAAGCCTCGTATTGAATTCAGGCATTCAGCTGGTGTCAGATGTTAGAAAAAGATTGTGCTTTCATTTTCAATAGTATTGTCTACATCTCTTACTGG	362	(CA)14	112-139	AATCCGTCCTGATGCGCT	94-111	TGAGCAATCTGTGAGTCTGGAA	201-222	129
538	Ebr01239FRA	TACTGCAGCTTATGATGGCTTTACCCATGTTTGTGCAAGATTTCCTCCTTTTTTATTGCCTCCAATATGAAATTCCATTATTTGGATTTTTCTGGTTGCTTTCTGTATCGCTGTATGCTCTAGTTTTGTTATATGTTGTATCTGTGGATTTTTCTCTTTTTCTCATGATGTGTGGTTGCATTAGAAAGCAGAGGTACAACCGGTTTAACAATTAGTGTGCAGTGGTTTTGGGGACACTGAGGGCTACAGAGAATACATCTGATCAGAATGACCCCATTGTTCAGAAAACTCAAAGTGAATCTGACAAGGAAAAAGGCAGTGCTACACACACACACACACACACACACAGAGAGACTGTGTTTAGAAACAGTCAGTCCATACTATTTAAAAGCGAGGGAA…	413	(AC)12	324-347	GATCAGAATGACCCCATTGTTC	261-282	GTCCCTTTCCCTCGCTTTTA	386-405	145
539	Ebr01240FRA	AAAAGGATAATAATTCCCTGGGTGAAATTCCCAGGGTGGCGTTGTCGTGCAACTGTTTAGAGTCTTGAAGTGTATACACACATATATATATATATATATATATATAGTATTGTACTACTAATTATCTCGTCCTACCTCCCGCCACATCGACCTTAATTTTTTAAATTTTTAGAAAACTTAAATTTTTAGTTAATTGGTTGGTAGTCGCCTA	211	(AT)12	82-105	GTGGCGTTGTCGTGCAACT	36-54	AAATTAAGGTCGATGTGGCGG	139-159	124
540	Ebr01242FRA	CTGGTCCTGGTTTCCTCGAGTCTCTGTTGTCCTGGCGGTGACGCTGCCGCACGATGTATTCATACGTACTGAGTCTGTTCCACACTGCGCACACACACACACACACACACACACACACAGAATAAAAACTCTGTGGATCAGCCAAAGTGACGTGGTCTCCGTGGGCGGGGATGAGGTGGAGAGAGCGGAGCTGAGCTGACTAG	203	(CA)15	90-119	CTCTGTTGTCCTGGCGGT	22-39	ACCACGTCACTTTGGCTGAT	137-156	135
541	Ebr01243FRA	ACATGAGTCTCTGGAATTGCCGCTGAAATCATTTAATATAAACAACAATTATGTCGTCCTGTGCCTCGACTGAATTGTCTGGTGTGCTTTCTTGAGATTAAATATAACAAATACACCTGAAGGTATTTGGAGTAAAATTGCATTACAAAGCTTTGCAAAGGCCTTCAATAGTTTGGATAGTGCTGATAAAGCCTGTCTGCCACATAAACATACACACACGCACACACACACACACATACACACACTTGCCCTCATATATCCAACAATAGATGACTTCTGTACTTTAAATGCATAGTGAAATTGTTGAGAGCAAGGACCGGCTGTAATTGAGTTCCCAGTCCCTCGCCTTTTTCTTCACTCGTTTACCTTCTTTAATCTCTCCTCCATCCGACGACTTTC…	480	(CA)8	221-236	GCCTGTCTGCCACATAAACATA	191-212	GGACTGGGAACTCAATTACAGC	320-341	151
542	Ebr01244FRA	TGAAAACCTGGTTTGCCTCATTGTAATCATGCTCGATCTCTGTCTTCCTCCCTCTGTACACAGGAGCTGGTATATTTGTCACCACAGTAGTCGCAGGCAGCGTGGCGCTGGTCAAGCCTTTCACTGTGGCCTCCCGTCCATTTCTGCGTGACGTCATCTTCTACATGGTGGCGGTGTTTTGGACTTTTTGTCATGTTGTACAGAGGAACCACAACACTAGGAGAAACACTAGGTATACACACATACACACACATACACACACACACACACACTCTCTCTTTCTAGTTTTTTTTTTTGCCTTATTGGTCCATTGTAAGAGGCAGTTTTAATCGAACGTCAGTGAATATTTGCATTGTATGTGTTAATTGTACAATTAAGATTTATTCTTTTGGATTAATA…	418	(AC)9	255-272	CAGAGGAACCACAACACTAGGA	201-222	GACGTTCGATTAAAACTGCCTC	317-338	138
543	Ebr01245FRA	CTGATTATCTTTCTACATTTAAAAGATCTGTTAGAATCACAGAGTAAAATCTGAAGTTATTTTAATATAATGACGTCTGATTATGTTTCTACAGAAATATTAATAAAACAGAAGGAGGCAAATTAAACATCATGACATCATGACATCACCACAAAACACAGTTCACCAATATTTCACTGAAGTGCTGAAAGAAAATAATTCTGGAGGCAAAAATCCACGACAGAAGAAAACATTCAACTATTAAACAGAAGTTTTTGTTTCTGTAGCGTTAAAATTATAAAAAATAGTGTGTCAGGGCACTTTTTCATACAGAACAGGACTAGTGTGTGTGTGTGTGTGTGTGTGTGTGTGAGTCAGACCTAAGGTCAGGTGGGTTGTTATGCGTTATGTTCGGCACGC…	431	(GT)14	323-350	TCCACGACAGAAGAAAACATTC	214-235	CATAACAACCCACCTGACCTTA	361-382	169
544	Ebr01251FRA	GTCTAACAGGAGGTAGGACAGTGTATCCAGATGGCAGAACAAAGCCTGAGGTCAGTTTTAATGACCAGAGTTAATTACCACATGACTGTCCTATCTGTCCGCTCCTGGTGGACTGTTGGCCTTTAATAGGGTATACAACAGGATGTAAAGACAGGAAAACCCCACTGCCTACCCCTGCCAGACACACACACACACACACGCACACGCACACGCACACACAAATAGCAGTCACCGTAAACAATATGTGTTACATTTACTCAGCACATTTTGATACACAAAGTAGACTAAGAGTGGACTTGTGTTCATATAGTGAATGGAGCTATAAACACACATCCTACATTAGATCTGCAGTGAAACAATGTGTATTGGCTTTACGTACTAACTTGGTGAGTGGAACTT…	498	(AC)9	182-199	GGTGGACTGTTGGCCTTTAAT	107-127	ACGGTGACTGCTATTTGTGTGT	214-235	129
545	Ebr01254FRA	ACGTGATGGTGCGGAACCGTTCCTGACCAGCAGTGTCCCACTGAGAGAGCAAAGCAGAGCTCGTTAGTCCAAACATTATCCAAAGTTTATCAGTTCTTATCTATTTACAGCCCGATGACACAACGCTCTCCTTACAATCTGAAGTTTTATGGTCTTTCCGTCCAACTCGATGGTCCTGATCTTGAAGTCCACACCGATGGTACTAATGTAGCTCTCTGTGTACGTGTCATCCTAGGACAAAACAACACACACACACACACACACACACACACACACACACAGGTGGGTCTGGGTGGCAGATACGACTCCCTGCAGAGTTATACAACCATCACAGCGCTGACAAGAAGAAAAATAA	355	(AC)18	245-280	TTTATGGTCTTTCCGTCCAACT	146-167	GTCGTATCTGCCACCCAGAC	287-306	161
546	Ebr01255FRA	GTCCAGAGTTGTACAATCCTACTTCAAAGGAGTATAAACCACCATGCAGCTTCTTGGCGTTTAATAAGCCTTCAAAGTGGTTCATATTTTATCTACTCTGTAACCTGTGGCAACACACACACACACACACACACACATACACACCAGTGCAGCCCCTTGTTTTTAGGAGTGCAAGCTTTATCAGAATGTGTCCTTGTATTATTTTCTGTTTGCCTATAACCTTCTACACAACATTCAGGGTAACCAAACTATTAAACAATTTATGTTAAAGGACCAGGGTGTAGGATGTATTGGGAAAAGTGGTATATAACAAACATAACTGTTTTCATTAGTTTATAATAACCTGAATTGTTGGTTTTCATTATCTTAGAATGAGCTGTTTATATCTACGTATAGGGG…	495	(AC)12	123-136	TTTTATCTACTCTGTAACCTGTGGC	87-111	CTACACCCTGGTCCTTTAACAT	263-284	198
547	Ebr01256FRA	ATTAACATCATATCACAGAGTGTGTGTGGCGTGTTATCTCAGTCCGTGGGGTATTTTAGTGCTGTTATCAGTGCAACACTCAACCTCCTGACTGAGACACACAACACACACACACACACACACACAGCTTCCACATGGTAGTTTGTTTATACTCCCATAATGCATCTCTG	170	(AC)11	104-125	TATCTCAGTCCGTGGGGTATT	35-55	GGGAGTATAAACAAACTACCATGTG	132-156	122
548	Ebr01258FRA	GGGCCCCAGTGCCTGAGATGAAACGGCCTGCTGCCAAAGCTGCTTTGCCTCATCTGAGGCCTGGAAAACATGATCTGCTGCTGAGATTACAACACACACACACACACACACACACACACACACACACTAGAAACGCATCTAGCGCTGTGTAGTGCTCGGTCCCACATTATTCACTGGTTGGGAGTCATACACATTCATACAGATAAGATAGGCGCGCACACATGCAGCGAAGAGTTAGAAATTGTTTTTACATTTCACTACAAAATGACAGCAGGTTATTTGACTAGTAAAATT	294	(AC)18	92-127	TGGAAAACATGATCTGCTGCT	62-82	GTGTATGACTCCCAACCAGTGA	171-192	131
549	Ebr01259FRA	AAGAGAGCTGGTTGATATAAAATCAAGATAGGACTTTTGGCAGAATCCAAAAAGAATATTCAGGATATTTCCAAGCTGCAGTTTATGTGTAAAATCAAATAGTGTTTTAGCAGTTTGTTGGGTTTCTCCTTCATAATGAACCTATCTGTTAAATGTAAGATATCCAGTGCTATATATATATATATGTATACACACACACACACACACACACACACACACACATGTATGTATATATACATGTCATTATTAATCACTGCATTGCAGACTAAACCACACACTTCTTTTACTCGGGTAATAAAGCAGACTTCTGTAGTAATTTGTATTTCAAATACTAATTTACTAAAATTTTTGTTTTTTTTTTAT	363	(AC)16	190-221	AGTTTGTTGGGTTTCTCCTTCA	112-133	GAAGTGTGTGGTTTAGTCTGCAA	259-281	170
550	Ebr01261FRA	CAACCTAAACAATTCCAAAAAGTTTCCAGCACCTGCTGGACATCTAATAACAAGTGTGTGCTGTACTCAGTAAAGTATGTGTGCCACGTGTATATGTGTGTGTGTGTGTGTGTGTGTGTATGTGTGTGTGTGCCATCTGTTAGCGACGGACCCCCTGCTGACAAAAG	167	(TG)12	95-118	GCACCTGCTGGACATCTAATAA	29-50	GGGTCCGTCGCTAACAGA	136-153	125
551	Ebr01262FRA	AAATATGTCTCTATTTCTGTTTTTACTGTCAGAGTTTTTGTGTGTTTGCGAGTGAGAGACCAAAACAAAACACATTTACTTGCAGACCACTGAGGCTCACACGCTGCGGTCTCTCTGTATCCTTCTCTTTTCTCATTTTGTCCATAACAAACTGTTTCAACAATGTGATGTCTGCTTCAAAATTGATGTTAGTAGTACTACAGGAAATAGTAAAAATGTATGACCATAGAGAGAGAGAGAGACAGAGACAGAGACAGAGACAGAGAGAGATTGACTCAGCTAGAAAGGTTAAGGCAGGCCTCACGCTCTCCTCCCTCTCTTGTTACTATGCAGACTAGCGAGACAGAGCACGTCCCCCGCTGCCACAGGCCATACTCTCTCAAATTCAAATTACAAAGT…	409	(AG)7	228-241	GCGGTCTCTCTGTATCCTTCTC	106-127	CAATCTCTCTCTGTCTCTGTCTCTG	249-273	168
552	Ebr01263FRA	AATCTCACAGCCATTGATGAGCTTTTCTGGCTGAGTGCGCTGCGTACACACACACACACACACACACACAGACTAGTCACAACTACTCAGATACATGGAATCGGTAACTGCGGGATGTGTGTGTGGGGGTGTATAGGTGGTTGTGTGGGTGCAGGTATGTGAGGTCAGTAGCATGTAGCCAACTGTGATCAACAGTTGTATAAACTCATAGTTAATTAAAAATTCTTTTTTATGAAGCAGAGTGACAAATGGTAACAATTTAAACACAAAGCCTTACAGCAGTCTACTCTGCATG	295	(AC)12	46-69	ATGAGCTTTTCTGGCTGAGTG	17-37	TTGGCTACATGCTACTGACCTC	161-182	166
553	Ebr01264FRA	ACTGGCATGGTCCCAGCGTAAACCACTATGGGGGACACACACACACACACACACACACACACGCACACACACACACCTCGGCATCATTCTGGACAAAGCTAGACTCTTTCTAGTGATGG	119	(AC)14	35-62	GCATGGTCCCAGCGTAAA	5-22	GAGTCTAGCTTTGTCCAGAATGATG	82-106	102
554	Ebr01267FRA	ATGTCGGTGTGTAGCAGTGTCTGTGTTGTGGTTCACGTACACTCGCCATCAGAGAATATGTAGTTTTGGGGTGTGTGTGTGTGTGTGTGTGTGTGTTAGCGTGCGTGCATGAGAGATGTGGTGGTCTGTGTGAG	134	(GT)13	71-96	GTCGGTGTGTAGCAGTGTCTGT	3-24	AGACCACCACATCTCTCATGC	107-127	125
555	Ebr01269FRA	CTGTGTGCAAATGACAGTTATTTGGTGGCTTTTGGGTTAACAGAGTGGAAACTGCAGTCTGATGGTGGGTTCGCCTCATTTCTGGACCCCGTGTGTGTGTGTGTGTGTGTGTGTGATGAGGTCACTGTCTGTTCAGTAGAGTCATCACAGTGCTGCCCTGAGGTCTGTACTACAAAGAGAGGCCACCGAGTCAATCGTCACACT	204	(GT)12	91-114	TATTTGGTGGCTTTTGGGTT	19-38	CGGTGGCCTCTCTTTGTAGT	169-188	170
556	Ebr01271FRA	GTGTGAGAGACAGAGTTAGTTTCATGATGTGTGTGCAAGTGCGCACGGTTGACAGCTGGTGTGTGACGGAGTGTGTTGAAGTGTTTGTGTGTGTGCGTGTGTGTGTGTGTGTGTGTTGGAGATTGGAGGGGGGGTACAGAGGAAGAGGGAGAGAGCCAGCAGGCAGGTAGTGGCTGCTCTGTAATGAGACAGTGAAGAATAAGCTTGGCAGTATCAGCAACAGATCTTGCTGTTCTTCCTCTTCCTGTCCGCCTGCCTCTGAGGTGACCTTTGCCCTCTTCCACTGGTCTCATACACCTATAGTGAAGTGAGAAAGATAGGAAGGGAAATGCAAGAAAAAGTGGCAGGAAGGTGAGTAGAAAAGACCAAAAGGTAGAAGGAAGAAAACACCAATAAATA…	406	(GT)10	97-116	CGGAGTGTGTTGAAGTGTTTGT	67-88	GATCTGTTGCTGATACTGCCAA	205-226	160
557	Ebr01272FRA	TGTTGGCTTGATTCCAACACCCATTTTTCAGTGTCTGTAGCTTGAGCATTTTAATCCCATGCGACACAGTTTAAAAAGTCCACCATGGGAATAAGGTCAGTCTCACATTACCTTCCAGTGTGCATCTAGGAAGTGCCATAATTAGATTTTTCACTTACTTAGACACAAGAAAGCCACTGTTTACACACACACACACACACACACACACACACACAGTACCTCCTCTGTCCTTCCAGATGTAAGTGTCCTAGAAATAGTTACTGGCCCATAATGTCACAGTACCTTCAAGTT	291	(AC)16	183-214	GTGCATCTAGGAAGTGCCATAA	120-141	TTACATCTGGAAGGACAGAGGA	221-242	123
558	Ebr01275FRA	GTGCCCTTTTGACCCTCAAGATCAAAATTTAATATTCTCTCCCTACACAATCCCTGGCTCACTCGTTTGCACTCTCTCGCTCTCCCTGAAATGATCTATTGGTCCCAGCCCAAGATAGTAGACATTCAGGCAGTCACCATGGCCCATTGACCTTGCCTCAAAGCCACCAATATCAGCATCCAAGGCTAATACACGACACACACACACACACACACACACACACACAGATGGAGAAGACAACACATTCACACAGGCATACTACCCAAT	267	(AC)15	196-225	GGTCCCAGCCCAAGATAGTAG	101-121	GCCTGTGTGAATGTGTTGTCTT	234-255	155
559	Ebr01276FRA	CAAGCGCCACATGTTTCATACTGCAGCATTAAAGCTGATATAGTATACCTATAAACAGGTCTGTACAGGTACACTGAACTGCCGGCAGCATCTTGTGACTGAAACACGCTCTGTCTGCTGCATTCCTGGCCGTAATTACAGAGACGATACCTGTTGTTGGAACTGCACTACTGTCATTACATTTCCCTGTGAACAATGCCTGGAGCTGCTGGGACTGCCTGGCTGTTGGAGGAGTCGTACTGGCATATCAGAAACACACACACACACACACACACACACACATACACTGTTAACACACAGTTAGAATGATGACAGCTCCTTCAGGGCCAGAGAGTGCAGATGATAGGCTGGAGATTCTGCTCGCCGGCTGCACAATGACAGCATACAATTAAACACCAG…	404	(AC)14	254-281	GGAGGAGTCGTACTGGCATATC	228-249	ATCTCCAGCCTATCATCTGCAC	334-355	128
560	Ebr01281FRA	AATGAATAAAATGCTAAATGTCAGAAAGAAAACTTCTCTCTATGATTCAGACCAAAGAAAACAAACTGTAGGTGCGATCACACTTATAATGATATTTTCTAATATGTGAGGATGCCACAGTTCTCTCCCTCACACACACACACACACACACACACACACACACACATATACACACATATACACACGTACTAGTTTTTCTCTTCCCTTGTTCTTCCTCTCCTCAGGTCACCAGCTGCTTCTTTAGAAGGCTATAGAAACCTACTTTTGTGTCTTTGTGCTCGCGATGCTGTTCGTGCACG	299	(CA)18	131-166	AAACAAACTGTAGGTGCGATCA	59-80	AGGAGAGGAAGAACAAGGGAAG	200-221	163
561	Ebr01283FRA	AGAAGTTTAAGAAAATTTCTACCCGAATATTTTGTGAAATCTCATAACATATTGGAATTGTTTTTATAACTTTGGAGCATTATCCAGAAAACCCCAAAAATTGGCAATTGCTATTTAGTTTTGGGCACTTTACTGTTTTGCGAAATGTGACTTCTGTTGAGAAATATGTGCTCAAATGATTGAAAACCCTACTGTGTGCAAGGAAATATGTGTTATGGGATTTTTTCCCCTGATAGAGCACTACAAATGGATCAAAATCACACAGTACACACAGTATGCAGTAGTAGTAGATAAACTGTACATATGAACAAATTACCTGGATAAATGTGAGGCGCATGATGCAAGCAGATTACTCTCTCTCTTTCTCACACAAACCACACACACACACACACACACACA…	487	(CA)12	376-399	TGGATCAAAATCACACAGTACACAC	248-272	CAACCCTCCTGCCATCTCT	426-444	197
562	Ebr01284FRA	GTCTGTTTCTGTGTCAGCTGAGTCCTGTCTGTAACACAGTCCAACACGTTCAAACTATTTTTACCTGCACACACACACACACACACACACACACACACGTACAGATGCGTATGTATCTGTTATTTCACAGTCGATCAGCTGGTCGGGTGAGGAGGAGGAGGAAGAGGAGGAGGACTAAGGATAGTAAAGCAGT	193	(CA)15	68-97	CACAGTCCAACACGTTCAAACT	35-56	TAGTCCTCCTCCTCTTCCTCCT	156-177	143
563	Ebr01286FRA	TTCTGAATAGGATGCTCTGCCCTTTCCATGAAAGAGTTACCTTTATACACACAAATCAAACACACACACACACACACACACACACACACACACACACATACACGTACACGTACACATCACAGCACAGCACACGAGGAGAACTAACTCCGTATTTCACACGACCCAAATAGAAA	173	(AC)19	60-97	AATAGGATGCTCTGCCCTTTC	6-26	CTGTGCTGTGATGTGTACGTGT	106-127	122
564	Ebr01288FRA	GAACACACACCACCACCACCACCGTCGCCACCACCACCACGCACACATCCACTAAGTAGTCATGCAGTGATACTCTCCTGCAAGCACACGCAGCCTCTGCATCCCTCTCTCACTCAGTCTCTCTCTCTCACACACACACACACACACACACACACACACACATATACACACTCTAATAGAAACAACTGGGCTATTGATCAGCGCCATGAATGTCAGACAGTTCAGAAGTCTGCCTCCTCCTCTCCACTCTCTGGCCTGTCAATCAAACTCCAAAAGCCGACACCTTTAAGAAGACAATCTCATTATCTTGCTCTAAAGCTGTGCACTCACTCTGTTTGTGTGTGTTTCTTTGTCGGAGTGTTCCTCAGAGTGTGTGTATGTACATTAGTGCAGCAGCTA…	422	(CA)16	131-162	TGATACTCTCCTGCAAGCACAC	68-89	CTGACATTCATGGCGCTG	199-216	149
565	Ebr01289FRA	GATGAACTTAAATTGATTCTGACTTAATGAGGGATGCCCCCCTGCCACACACACACACACACACACACACAGTCACACACACTTTATTTTATTTTGTCTTTTATTAAAGGTCCAATCCAAGGCAGTATTTTAGTTTTTTCCACACGTCCTTTATTTATAGAAG	163	(CA)13	46-71	GATTCTGACTTAATGAGGGATGC	15-37	AAAATACTGCCTTGGATTGGAC	110-131	117
566	Ebr01290FRA	TTGATAGAAGAGGAATGGGAAAAGGCGTGGTAGCCTCCCTCTGCTTGATCTACTTTTGCATGACAACAGAAGCAACATGGAAGGGTTTTTCCTTCGCCGGGCTGGAAAAGCCCTTCTCCTATTCCAGAAACATCCAAAGTGGGTCAGGCAGGGCAGGGCTGACAGCAGTCTACAACTGCTGCTGCAGCTGTGCCCGCATGCATGTGTGTGTGTCCTTATACTGTGTGCTGTTTGCTTTACACAGAGCTGAACATGTGTCTTTTGCGCACACACACACACACACACACACACACAGACTGAGGATGACACAACAGAAAATAAGACAGGAAGGGAGCTGC	338	(CA)14	267-294	TGTGCTGTTTGCTTTACACAGA	224-245	CAGCTCCCTTCCTGTCTTATTT	316-337	114
567	Ebr01291FRA	AGTCTGTCTTTCATCCCTTTCCCTAACACTGCTATCCCATCCCTGCCTTTCCTCTCCTCTGCTCGCCTCCCGTGTCCCTCTCTGTCTCAGCCTGTGTGTGTCGCATACGCCTCCCCTTTGTGAATGAAGAGAGGAACAGAATGACAATTATCTAAAACACAATTAAAAAGTGTTAATCTGATTATTTTTTACTGGATAAAGCACTGGAGTGACATTGAAAGGTGTTTAGGAATAGCCATGCATGCCCTTGTTACAACATAGATTAAAAACAGTGTGTGTGTGTGTGTGTGTGTGTGTTTAGATAGAGAGGAGCCAGTGTGTTGTGGTATTTTAGTTAGAATAAACGGTCTTACAAAATCACTAGT	365	(GT)13	272-297	CTGGAGTGACATTGAAAGGTGT	204-225	AAATACCACAACACACTGGCTC	310-331	128
568	Ebr01292FRA	ACTTTCTTTCTCTCGCCTTCTTCTTGTTCTTCATCCTCCTCATCTTCCTCTTTCTCCTGTTCCTTCTTTTTGATGTTACTCACCTCCCCCTCTTATTCTACCTTCTCCTGTTCCTCCTGTTTTCCAGTTTTCCTCTCCTTTTTTCCTCTCATTCATTGCCTTCTGTTTTTCTTCTTTTACTTCTCAGCTTCCTCCTCCTCCTCCTCTTCCTCCTCATCTTTCTTTTTCTTTTATCTTAATCTTTCTGCCTTTTCTTGCCTCCTTCCTATTTTCTTCTGCGCATTCCTCCTCTTCATTATGCTTCTTTGTCCCTACTCTCTCAAAACACACACACACACACACAAACACACACACACACGCTCTTCAGTGAGTGGTTGCTATAAGTTAGAGCGGTGAGAT…	434	(AC)9	325-342	CCTTTTCTTGCCTCCTTCCTAT	248-269	TGGTACACATCTCACCGCTCTA	386-407	160
569	Ebr01293FRA	ATCGTATTTTACAAGTTAGCAGCAGGAAAACGTGAAAACACGACCTCCTTCCAAGAGAAGTCCTTCGCTAAGTTTAGATAAATGTCTCCAGAGACAGAGTCAAAATATAAAGTCTTTGACCCTCTTATCACACTCTGATCTGACTGATGATGCTCTCATCATGCCTTTTTATATAAACACCACTTAAGCCTACAAACTCAAACACTTACAGGAAACAATCAAAAATGGCCTCTGGAGACATGTTGTGTGCATGTGTGTGTGTGTGTGTGTGTGTGTGTCGAGATAGTAGCTGGTGGTTCGAGTGGGAACTAGCTAGATTACAG	323	(TG)13	252-277	CCTACAAACTCAAACACTTACAGGA	189-213	CACTCGAACCACCAGCTACTAT	283-304	116
570	Ebr01294FRA	GAAGTAATCAACGCAGCCCACTATGATAGTGACAGCGGGTTAAGAGAAGGGGATGGGGAGGGAAAGCTCTGTTTCTTTGCCAGAGAAAATGAAAGCAGCTGGGGGTATGCGCTGTGCGCTTGAGTCAGTCATATATGCTTGTTATCAAGTGTGTTTTTGTATGTGAGTGTGTGTGTGTGTGTGTGTGTGTGTGAGGGAGAGAGGGAGAGAGACGGGACGCAGCAGGAGAGGAATGCAGTCATGGCTGTAAAGTGGGTGTAGAAAACAGCCATGTTCACTGACCTCCAAGCT	291	(GT)13	167-192	GAAAGCTCTGTTTCTTTGCCAG	62-83	GTCCCGTCTCTCTCCCTCTC	199-218	157
571	Ebr01298FRA	AGACAAACATTGTGAGCTGAGGACCATCAAACCGACTGTCCTCCATGTTTCCTGCCGACGATCTGACCGTCTGTTCTGTTTGGTTCTGCTGATCCGACCGGTCGAAGGTTCACAGCGTCAGAGCCGACAGGATGAAGAGAAACGTGAGGTTGTGCTGCCAGAAACTTGAGAGGTAGCTTTTAGGCTTTTTGAGGGTTTGAATTGTGTGGTGTCCAACACACACACACACAAACACACACACACACTGGGACACAGTCTGTTCCCCCGTCTCTCCTGGGGAGTGTAGACTTCTACATCTCTCCTGATCCACTGATTTCATTCAGCCTGTAGAGTAAGTAGCTTTGTTTCTGTGTGTGTGTGTGTGTGTGTGTGTGTGTGTGTGTGAGAGAGAG	392	(AC)7	216-229	TGCCAGAAACTTGAGAGGTAGC	156-177	TGAATGAAATCAGTGGATCAGG	301-322	167
572	Ebr01299FRA	CCATGGATAAAGTCTCACCTCTGCTCCACGCCTGCAGCACCCTGCACACACACACACACACACACACACACACACAGAGGAGAAACCACCGTTACATAGTCCATCTTTCTCAGGGTTTAATAAAACCTTAGTCTACTAAATCAAATTATGTGCTTGTCTAATCACTGAGCAGCAAAATGTCACCAAAAATTATTGTAACACAGACATTATCACATCTAAATTGGTATTTTTTTGGAGAACATTTGAACAAGAAGAATCACCGACACACAGATGAGCTCACAAAAACGCAGGGATTTCAGCAGCGAGCGAGAACAAGACAATTAATGAC	328	(CA)16	45-76	TGGATAAAGTCTCACCTCTGCTC	4-26	GATGGACTATGTAACGGTGGTTT	83-105	102
573	Ebr01303FRA	AAACTTGACCTCTGCATCCTGGCGAGAGGTGACCTCCCGCCCTCAGCAACCCCCCAAACATACACACACAAAACACACACACACACACACACACACACTGTCACTTCTTATTCCTTCGACCCTCCTTTCTCCTTCACTTGAGTTTCTTGACTGCTTCATCTGAACCTCAACCTCAACTACTGAAGGTCCTGCTGTGAAACTCTGAATTTTAATGCCTTTGGTGATCCCCCTGACTTTTTCCTCCACTTATCCTGATAAATATCTCAACATCTACTTGACACAGAGGCACAAAATTTGACACACACATTTATGTTGAACTCAGGATGAGCTGTAATCTCGTTGGTGATGCCTTAG	354	(AC)13	73-98	CCCCAAACATACACACACAAA	52-72	ATTCAGAGTTTCACAGCAGGAC	186-207	156
574	Ebr01309FRA	GCTCACTATTACAGGGAAGGAGCCCAGCCTAGGGTGCGCGGATTCGTGCACTCCTCTTTCTCGTATTGTTTGAGGATGTCAGTCGAGAACGCCCCCCACCTCACACACACACACACAGACACACAGACACACAGACACACACACACACATTTCACGCCAGTAGCTATTCATATAGGCGAGAGTCAGGCTCCTGAGGTGAAAAAAACTACCCAAAAAACTGATATTGAGACTTCTCGACAGAAACAAACCCCAACAATCCAGTCTGCTCAGTGAGTGTGGACTCCAGAGTAGATGTGATTCTTCAAAGATGCATAATAATGAAATATGCAGTGCATCCATTGACATGTGTTGCAATAAAAAGCCCATCCATTAAGTTAATACTGACGGATATGACACGTT…	434	(CA)8	102-117	TGCACTCCTCTTTCTCGTATTGT	47-69	GCCTGACTCTCGCCTATATGAA	167-188	142
575	Ebr01310FRA	GCTGTTTATAGTGTATCTGTACTAGATATGCTAATAAGCAGTCCAGATGTGTGTGTGCATGTGTGCGTGTGCGTGGGTTTGTGTTACCAAAGAGAGGCTGCAACGAGGCATCATGTGCTTTGAGAAATGTAATGTTCCTCTGTGTTTACATCATAATGTAATGTCAAAGAGGAAATTATCATCTACAACTGCTCTCTCTCTCACACACACACACACACACACACACACACACACAGAGATACACACATTAACCACAGAAACCAAGGGCATAGATTATGTTTCAGTAGTTGGGGGGAGGACTCTATTAGTAAATTTTCAAGCATCAAACACTGTAGTTTGGTT	342	(CA)17	202-235	AAAGAGAGGCTGCAACGAG	89-107	TGGTTTCTGTGGTTAATGTGTG	242-263	175
576	Ebr01314FRA	CGTCCAGACATACACACACCAACACGCACAGCACACGAGTGCACAGGCTCCAGCCTCCCTTTGCAGCCAAGCACACATTTCTCAGTGAGACACACACACACACACACACACACACACTGCTTAACAAGAAATAACAAGCTAAGCACTGCTAACGACCCCCAGATTAAGATAGCGTGCCAGAAAGGCGACACTGAACCTAAAAATAAATAAAAAAGAGAAGCTGCAGCTGCTGCTACACTCGACTCAGATTCACACCAACACTGTGACCTTTCTGCGAATGTAGAGAAACCATAACAAAAACAATTATCCACCGGGATACGATAAAGTAGGT	331	(AC)14	90-117	GCCAAGCACACATTTCTCAGT	66-86	TTTTAGGTTCAGTGTCGCCTTT	181-202	137
577	Ebr01315FRA	GCAGAGATTCAGAGCACAGATACACAACATGGGGAGCGCACACACACACACACACACACACACACACACACAGCCGAGGGGTGGGGATGTCTCTGAACTGTCTCTGCTACATGTATCTGCTCTGTCTAGTTTCTTTGGCAGCTCACCAACCTGCAGGTGTAAGGTTTTATTTGACTTCAGCTCAGACTGATGTACAGACTGATATCTGCCCCCACTGGCCCGTCACACTGTATCACACACCAATTAAATG	250	(CA)17	39-72	CACAGATACACAACATGGGGAG	15-36	GCTGCCAAAGAAACTAGACAGAG	120-142	128
578	Ebr01316FRA	TTTTAAAATAGCGTACCAGCTGTAACATATGTTAACTTTTCCTCTCTCGTTTTGTTTGACTTTTGTCATCCCTTCATCCATTCCTGGAGGCAGAGTTGGAGCGCGCTGAACTTCGGAATTAAAGAATTAAAGGTGGAAATATTCCTCACTTTTCTGTCCACGCTGTTCCCTCCAACATATTATTTTCTCTGTCTCTTCTTGCCCCCCTTATTTTGTGTGTGTGTGTGTGTGTGTGTGTGTGAGTGTGTATGTGTGATCGTTGGGAGAAGTGGGCTTGTTGATTCGTGGTC	290	(TG)14	214-241	ATTCCTCACTTTTCTGTCCACG	141-162	CTTCTCCCAACGATCACACATA	248-269	129
579	Ebr01317FRA	ACCTCAGCCAGTTTTTATAGAAGTTCTAGCAGAATGTTTTGAACGCAGCCTCTTTGAGTTAAAGCCTGTAACTGTAGCTGAGATTACAGTGTTTATGTTTCTAGTTCCGTGAGCTTAAAACCCAACGTAGCACCACAACACTGCTCGCAGTGGCACAATAGGAACTGTTTACCATGGTCCATGCAAATGTACACATAAACATCCAATATCAGTGTGTGTGTGTGTGTGTGTGTGTGTGTGTGATAAGCAGGTATTAGAGTGTTGATGACCGGCTCAGTGAGCATAACATTGCTCAGGCTGTAGTCTGTACTAACACAG	318	(GT)15	212-241	AGCTTAAAACCCAACGTAGCAC	112-133	AGCCGGTCATCAACACTCTAAT	253-274	163
580	Ebr01319FRA	GTACCCGTGCTGCGTTGTAGATCCGAAATATTCTGCTGATGATGTCCTCCTCCAAGTCAGCAGAGACAAACTCCACCTGGATGGGTCCGTGGCGGTGGACTCCGTTTTCTGGCCAGTACTGTGGGCACAACTAAACAAAATAGGCACGTACACACATATACATTCACACACACAGACCCAGCGCACACACACACACACACACACACACACACACACAACAAACACAGAACAAACACAGAAGAAACACACAAAGAAAAACG	260	(CA)17	184-217	ATGTCCTCCTCCAAGTCAGC	42-61	GTGTGTTTCTTCTGTGTTTGTTCTG	225-249	208
581	Ebr01320FRA	TGTCAAACCTGTCATCTCCAGATCTCCCATCATGCTTCCAGAAGCTACACCCACTCAAGCGGCACAGTGTCGGCCATCTTGGTGTCGTTGTTGCTGGCGTGTGTGTTGGCTGCACTCGGCTACTACATCTTCAAACACAAGACGGACGCCTTCCGCTTCCACTACTTCAGAGTGAGACACACACACACACACACACACACACACACACACACACACACAGAACTGGTGTTAGCAGGTTCGTTCCCAGTAAGCAGTGTACTTTGT	264	(AC)21	177-218	CATCTTCAAACACAAGACGGAC	126-147	TACACTGCTTACTGGGAACGAA	237-258	133
582	Ebr01321FRA	AGAAACAGAAAATACAGTCAGCTGAGGGAAAAATCCGCTCCCTGAAGGAGCCAGCGGGAGCATCTGAGGGGAATGACCTGCATCCTAAAATCTAAACAGTGCTGATCCTAATCTGATCATCTGATTGGTTCCTGTCTCCGCTGACTCTCTGGACTAATGACTGTACATTTAGAAATATAAACTCTGACCAAAAAAGGCTTCTCTCTCCCATCTGCATCACTCAAACACACACACACACACACACACACACACACTGTACTTGACAGCAGATCTATGATATACACACAGAGACAAATAACGTAAACACCTCATAGAAAGAGGTAATTTAAACTGTAGAAGTAATCTTATCAC	351	(AC)15	225-254	CTCTCTCCCATCTGCATCACT	201-221	GGTGTTTACGTTATTTGTCTCTGTG	284-308	108
583	Ebr01324FRA	GTTTGTTGTGTAGTAGTTAGTTTCAATTTCATTTTTACGGTATACTGGCAGACTACAAGACAACATCAAATATCTAAAAGCTCTCTCTGTCTCTCTCTCTCTCTCTCTCTGCAGGAGACACTGCGTGTCACATGACTTATGTTAACTCACTGGCAACCTCTGAAATCAACACTTCCTTGTTTGCTGATCTCTACTCTATCACTGTACTTTCCCATCTGCACACGGTTGTGTATATAAACAGGAATAACTTGTATCACTGAGATTTAGCAGAGGACCCATTGGCTACTTTTATTCATCTAAGCTTAACTAAGTAAAAAATCTTTTTACAACATGTAATATCACAGAAAACTGTATTTTATAGTGAATTA	368	(TC)10	90-109	GGCAGACTACAAGACAACATCAA	47-69	GAGATCAGCAAACAAGGAAGTG	170-191	145
584	Ebr01325FRA	AGAATGAGACGAAATGTTAACAATCTGAGTATTTTCCTAAGTTGAAAGACAAAAAAAGATAAACAGATAAACAGCAACATCATGAAAGAAACCAGCAGCAGAGTAGGAGAGAGAGAAGAAACTGGGGGGAAAGAGTGAAAGACAGGAAAAAAACACAGAAACATGGAGAAGGGGAGATGATACTGTGGATGTTTAGGTCCTGGTACGGCTCAGCACAACTCATTCCCCCGAAGCTGAGCACACACACACACACACACACACACACACACACTCACACAGAGCTAGAAGTGCTCGGTGTTAGTTTGTTTCTACGAAGGGGCTGC	323	(CA)16	239-270	GGGGAGATGATACTGTGGATGT	171-192	GCCCCTTCGTAGAAACAAACTA	299-320	150
585	Ebr01330FRA	AAACACAGGAAAAAGACGACGGTATACTGGGGGAAAAAATCAATTTTTACGCACCATAATGACTCATCAGGTTATAGGTTATGTGACGTGACGAGAAAGGCATCGACAATTGGTGTGTGTTTTTCCTCATAGTGTGTGATGAGGTGTGTGTGTGAGCTGCTTTGGTTTTAATTACAGACCTCAAACAATGTCAGGGTCTGTGTAGGAGTAGAGGGAACACACACACACACACACACACACACACACACACAGACATGGCAGTAGCTGCAGGAGTGTGTAGGAGGACGACAGAATAT	296	(AC)17	217-250	ACGAGAAAGGCATCGACAA	91-109	TCGTCCTCCTACACACTCCTG	268-288	198
586	Ebr01335FRA	CTTAAAAGATTCCAGGTTTGTCCTTTAAGCTTTGGAGCTGGTGTTTTAGTGTTTGTTTACTGTCCTGTGTGTGAAGCACAGATGATGGTGGGGTTTTAATTCTGTTTGTCTCTGTGATGGATAGATTTTAAACAAATGGTGGGTACACAATTTCTGTCATTTATACATCTTGAAAACAAGCCCTGCAAAATGCAAAAACACTGGCTTACACTGAACTGTGGTACAAATAGCACACACTGTCGATGCATTAAATCTGTGTGTGTGTGTGTGTGTGTGTGTCTGTGTATCTGTGTGTCTACTATCTCTCTCGCTCTCTCAATCGCACTGCAGTCGTCCAATCTAACAGTATTGC	352	(TG)12	255-278	CTGGCTTACACTGAACTGTGGT	201-222	CGATTGAGAGAGCGAGAGAGAT	301-322	122
587	Ebr01336FRA	AGAGCCGTTAACACTGAACTAACAGATTAAATCAGCAGTTTGGGATTTCAGATGATCATGTTTATGAATATGGTTAATTCATAAACTGCCAGCGGCACACACACACACACACACACACACACACACACACACACACACAGCCGCAGGCATCATTGGCACGTGGTCGTCTGTCCGTTGAGGACAGGAGGAGGGAGGGGAGGGGGGGGG	207	(CA)22	96-139	AATCAGCAGTTTGGGATTTCAG	30-51	GTCCTCAACGGACAGACGAC	163-182	153
588	Ebr01338FRA	CCAATGCACATGTTAGATGTTGAGATATTTAGAATTTGGACCAAAGTGTTGGATTGACCAACGTTGCCAAACACAGTGCAGTGAATAGGTCATTATACAGACATGCAACAGAGGTACTGTGTCCATCAGCACCTGCAGAAACATACAGTCCCCATATATTCCATGACCTTACCTGTTAAACATCAACAACACAGAGCTGGAACATAACACACACACACACACACACACACACTGTACTCTCGACTGTACACACGTTACTGTTGGCTACGGCTCAATGTCATTAATGTTTCCCTGTCAAACAGCCGTCTGTCCTCTCAATATCACATTCATTCACCTTTTTCTCTTTCTTCTCCTTCCTTCCATAACACTCCCTCCTCCTCCTCTCTCCCCGCTCTCCTC…	402	(AC)13	207-232	GCAGAAACATACAGTCCCCATA	135-156	ATTGAGCCGTAGCCAACAGTA	256-276	142
589	Ebr01340FRA	ACTGATCTGCACTGCACTTGGTTAATGGCCACGATAGCTCTCACTGCGCACACGCACACACACACACACACACACACACACAGAACTCTTGTTAATGGAGACCATTAGCAAGTCATTCTAGTAAAACACTGTTATGTCCTTTGTTTCAGCAAAGATGCTAACTAAGAGACACGATGGCCAACAAATGTCAATTGAGTTACATTCTTACTTTTGTTTAAGTCTTTTATTCTTTATAGTGACAACAACAATATGTA	254	(CA)14	55-82	CACTGCACTTGGTTAATGGC	10-29	AGAATGACTTGCTAATGGTCTCC	97-119	110
590	Ebr01350FRA	AAATCTTATGTTGCGAAAGAAAGCGAGAGCAACAATAGATTAGTAATGGCAGCCAGTGTGTGAAATCTCTTTGTAGGCTCGCCGGGATGTGCTTCAGCATGACACACACACACACACACACACACACACAACCAAACATACTGTAATTGATTCAGTATCAATTGGCTGTCCCGGATTTGCATTGACTGCTAATGTTGCAGAGAGACAGATGCATGAGCCAAAAGAGAAAATAGAAAAAAAAAAGAGAGGAGGGAGAGAACAGACATGAGATAGAAAGAGAT	281	(CA)14	103-130	GCCAGTGTGTGAAATCTCTTTG	52-73	GCATCTGTCTCTCTGCAACATT	191-212	161
591	Ebr01351FRA	GGTTTGGAGATAACATTCGGAGGTACAGTATGTGCTGTTTTGTTTTTTTGTTTTTTTTTAATGGGAGGCTGTGTGTGTGTGTATGTGTATGTGTGTGTGTGTGTGAGGCAGGACGGGCTGCTTTAGGGCATGAGGAATGTCTTGTCAGTGTTAGAACGATGGTTGAGCCAGATGTGGTGCATCTTGGAGTGATACAAAATCAAATGGATGTGCAGTGTAGGCTTACAAATTCAGTCCAGTTGCCTTTGAGTCACTACTTGGTATCACAATAAATGGATGATTGAGAATGCTCGTGGTGATTACAGCATATGTCGACAGTGGATGATTGCTC	331	(TG)8	90-105	GGTTTGGAGATAACATTCGGAG	1-22	AAGACATTCCTCATGCCCTAAA	122-143	143
592	Ebr01353FRA	CCAAACCTGAACCCTCAAAAAGCCCTTTGAAGAAGTGAGGACTGAACTAAATGCCCTTACTTTCCAAAATTGACCTCATTTTTCCAAAAACGTCCTCACTTTTAAAACTACCTGCCCGCTGAGTCTGAAACTTTAATCGGTCCCCACAAAGATAGAAGTACAAAAGGCACACACACACACACACACACACACAAGCACTGTTGTGTGTCTCTTGTAGTTTTAGGAACAGCAGACACACAGCAGTACTTTACTGTCACACAGTCGGCTGCATACCAACCCACTAAA	285	(CA)13	168-193	TAATCGGTCCCCACAAAGATAG	134-155	TGTGTGTCTGCTGTTCCTAAAAC	217-239	106
593	Ebr01356FRA	CACTGACCTCCAAGATTCCGTTCAAATCTGTCATAGAGACCATCAATAAATATGCCTTCATAAATAACCAGTGAGTCAAAGCTCCCTATAGTGTGTGTGTGTGTGTGTGTGTGTGCGCATGTGTGTTTGTGACATCTTATGGAAACTGCTTCCATTATCCCATTGGTATTGTACTGGGAGAAAATGGCCCAGAATACCAAATAGAAATGCAATTTAACTTATGTTTTCTCACTCATATAAATCTGACTGAAACATCATTTCTGGTTGACATTCAGAAGAGCACATGATGTCCTCTGCTTCAGGA	304	(GT)12	91-114	ACTGACCTCCAAGATTCCGTT	2-22	GGCCATTTTCTCCCAGTACA	170-189	188
594	Ebr01361FRA	GGCGTCCTCAAACGGCCAAGGCGTCCTCAGAGCTGGCCCCAGGGTCCCCCCGAGCTGAGCTGTCTCCGCGGCAACCGTCAGCAGCTCTTGCTGGGCTGGAGAAGGTTGCGCCAGGCTGCTGAGTCATCACCTGGCAGCCAGCGTTTACCCGGGGATCAACACACACACACACACACACACACACACACACTTGTGCTGAGGTTAGTGATTGGTTTGGGGTCTTTGTATTTTGTTTTTGTAGGTTTTTAATTATTATTTGGGCTATTTTTATGGTTTTGTTTTTCAGTCTTACTAAAGTCAGACTAAGTT	309	(AC)16	159-190	CTCTTGCTGGGCTGGAGA	85-102	AAGACCCCAAACCAATCACTAA	202-223	139
595	Ebr01362FRA	CAGTGAGAAGCTGCAGCAAAGTGGTTCGTTTGTAGCAGCTGTCAGCGCGGCGGCGCTCCGCACGAGTTCAACACGAACAGACTGGAAACATGTTTTAATACAGTGAGAGCTGCGTGAGGAGGGGACGCGTCCTTTAAGCATCAGAGCGTCAAACAACGACATCACTGTGAGCACACACACACACACACACACACACACAGAGTGATGCAAACTGAGGTGATGGTGAAGATGTCGAGCTGTCATTCCTGATACAACTCTAAATCTCTCTGTCTCGCTGCACAAGTGGAAATCTATATGTGTGTGTGTGTGTGTGTGTGTGTGTGTAG	326	(CA)14	172-199	TAAGCATCAGAGCGTCAAACAA	135-156	TGCAGCGAGACAGAGAGATTTA	258-279	145
596	Ebr01363FRA	ATTCTTGACTTTGGATTTCCATACACCTTTTGCCAAACTATTCCTACTACCTTTTTCTGTCTCTTGTCATTTTTCTCACTGTTCTTTTCCCTGTGAGGATAGACTTTACCCCTCCTTAGCACACTCACTCACTCATACACACACACACACACACACACACACACACACACACATATATAGATATATATTCCATCACCTGCATTGCTTTGCCTTATCTCAACCTCTCAATCCTCCCCTCAGTAGTTTCTCCATTGAGAATAAGCTGCTTCGCTAACACACATAAGAACACACACTCTTGCATGCATGTGCACACTTACACAGACATACACAAATGGTTGCTGTCACTGTTTACCAATTGTCTCTTCTGCGCCTACGCTCTCTTCCTCTGTCTCACTCCTA…	431	(AC)18	137-172	ACTGTTCTTTTCCCTGTGAGGA	78-99	CTACTGAGGGGAGGATTGAGAG	222-243	166
597	Ebr01365FRA	GACAGACAACATGTCCTCACTGTCTGTAATTGGTCCTCACAAAGATAGAGGTAAAAGAGCAGACACACAGTCCTTCAGCTGTGTCTGACATGTAGGTCAGCAGCAACGACGCAAAGATCAGAGACTCTGTGTGTGTGTGTGTGTGTGTGTGTGCGTGTGTGTCACAGCACCTTATAGAATATTGTGTTTCATCATGATTCATCATTCATCATGCTCATTACTGAAGCTATATGGTGCTGACACCGAGTGAATATTCTATTGTTTTTATAGTCTGCTGATGTCATATGCATCACTGCATCACGACTAAGAAAAAAATGTCT	320	(TG)13	128-153	AACGACGCAAAGATCAGAGAC	105-125	TGTCAGCACCATATAGCTTCAGT	220-242	138
598	Ebr01366FRA	ACCAGGTGAGAGTGGCTCTGCTCCAGCCGCTGGTACAGGCTGGTCAGACAGGTGACCAGCTGGGAGATGTCCAGCAGCTGCTCGTTCTGCTTCAGGCCGTGCTGATCGAACACCTCGCACGCCATCGGCATGCTCAGCAGGTCCACTGCAGACGGACAGAGCGGAGGACTGTTAGGTAGCACACACACACACACACAAACACACACAAACACACACACCCACAAACACACACACACACATACACAGCTGAGAGTGTCCTACTGCTGAGCTCACACTGTCCTTCAACCGGACCTGCTGGGTTCAAATTCTCTGT	313	(CA)9	180-197	AGAGCGGAGGACTGTTAGGTAG	158-179	ACAGAGAATTTGAACCCAGCA	293-313	156
599	Ebr01368FRA	CCCTTTGCTGATGCTGCTGAGTTTGGCCTTCGCTGGTCCTGCAGCATCTGTAAGTCCATCACACACACACACACACACACAAACACACACACACATTGTTGGAGGGGATAAAAGGAGTTTCTCGCAAATTGAAGGGAAGTTTAAGCACCACTGACTAGTTTTTGGGGCAATTGTGCTTCTTTTTCCTTGTTGCCTGC	197	(CA)11	60-81	CTTTGCTGATGCTGCTGAGTT	3-23	GTCAGTGGTGCTTAAACTTCCC	134-155	153
600	Ebr01369FRA	ACCAAAACAGGGGGAGGGGTGCCAGGAAAACCCACAGGAGGATGGGAGTGAAGGGAGAGAAAATCACCACCAGGAGTATGGAGAAGGGGGTTTACACACGCACTGCAAGACAAAAGGGGCACACAGGTTAATACACACAGCAAACGCTTGCAATAAAGAAATATCCCACTTTCCATGCAGAGGGACACACACACACACACACACACACACACACACACACACTCACGACACACACATGACACACACACACATTAAGCCTGATAGTTGGAACCTCCACCCAGTGACCAACCACCTACAGG	299	(AC)19	185-222	GGTTAATACACACAGCAAACGC	126-147	CTGTAGGTGGTTGGTCACTGG	278-298	173
601	Ebr01370FRA	GCTGCTTCAGTTTCTTGTCCACGACAGAAACAAGTCATTAACAATACAAAATACATTTCAGTGCATACACACACACACACACACACACACACACACACATACACCATACACAGTTGCAGGCACACATCCATAAACTTACACAAACACCAGCAGTGTCCTTGAAGTGCTGCTTGGTTTAAGCAGCCCTCTAAATAGACAATTCAGAGGACAATACTTTACCTATGGGAACATTCCGGTGTACTTTTCTATGCACAAGGACAATACTCAGACATTTATATTCCTGTGGCGAACAAGTAAGTGCTACCGAGTAAGCGTGTCTATGAATAATAT	330	(AC)16	67-98	TCCACGACAGAAACAAGTCATT	18-39	ATGTGTGCCTGCAACTGTGTAT	106-127	110
602	Ebr01372FRA	ATATGACTTTTATTGAAATCTTCAGCACATAATAAATTCAAGCATTGCTGTAAAACATTTAACAAAGCATTGCATGTCAGAAATCATCTCTTTTAACAATGTTTGAACGACACAGTAAAAATAAAATTTGTTACATCTCAAACACAAAATCTTATTAAAAGGAGGTGAAGATAAATTTATAAAATGTTTCATTTGTACACACAAAACACATCCTGCTGATATGGAAACAAACATCCTACAACAGTTGTAGTCATGTTCCCTCAGGCTGTCTCTCTCTCTCTCTCTCACAAACACACACACACACACACACACACACTAGAAATCGTTCCTTTGACTGTTTAGATATACAGACGACCATACATGC	364	(AC)13	291-316	CAGTTGTAGTCATGTTCCCTCA	242-263	GCATGTATGGTCGTCTGTATATCT	341-364	123
603	Ebr01375FRA	AAGGACAAGTTGTGTTTATTTGAAACCCCAGACAGACAGACACACACACACACACACACACACACACTCACACTCTGCACACATACACATCAGTTGTGAGGCACTGTATTTATTTACAGATTCACTCACTTGTCTTTTCACCGCTACTATAAAAGGCTCATGCTACGCGGGAGCTACTGGAGGACAAAGGCGTGTAAGGAAGTGTAAGAAGCTGGTGTAAAGAAAGCTATCAGAAATGGGCTGTATAGAAGAGACAGCAGGGCTTGTGGAGGCAGGCAATAGAGGTTATTCAAGAGGTGGTAGGGGGAAAAGAAAAT	317	(AC)14	40-67	TTGAAACCCCAGACAGACAG	20-39	TAGCGGTGAAAAGACAAGTGAG	125-146	127
604	Ebr01377FRA	ACAATCAAGGCTGTGTGAATTGTTAGTAGGTTGTGAGTGATATTCAGTTCCAACCAAAAAACACATGCCAGCGATTACTGGTCAAAGCTTGTCATATCTCAAACACACACACACACACACACACACACACATGATAAAACAGTCTTTAGAAAAATCACAGGGCTGCTATAAATAGACACGGCTGTTGAGGAATGTGAGGGTGAAGTCGGGAACAGGCACAAGAATATCTACTTATTTAATCAAT	244	(AC)14	103-130	AAAACACATGCCAGCGATTACT	58-79	ATTCCTCAACAGCCGTGTCTAT	172-193	136
605	Ebr01379FRA	AGCAGCTAAAACCACCGAAACAATGGGACAAAGAGAGGGCACATTACACGCACGGAGCCAGCTGCCATTTACATGTTTTATGCCGGTGTGTGTGTGTGTGTGTGTGTGTGTGTGTGTGCGTGTGTGAGTTGCTGATGAATGCTAGTTAGGCAGACAGAGT	160	(GT)16	86-117	GGACAAAGAGAGGGCACATTAC	26-47	GCCTAACTAGCATTCATCAGCA	130-151	126
606	Ebr01380FRA	AGCCTCAAATTGTTTTCCCTGCAATGTTTATCTTAAGGCTTTAGTCAATCGCTGCTGCTGGATCTGGAGTTGGGCATGACATGGGTTTAGCATATGGTTCACTGCAATGCTGAGGCTTAACTCAAGCTTGTGGTTTCTGACTGTCAACCTCCTTGGCTTAGTCTCCATTTTCCAGAGACATTCCAAATGTCATTATGAGATATATTGCAAAATAAAAGTCACACACACACACACACACCCACACACACACACACACACACGACATACACAATCTCTCTAACACATGCACAATCTCACACACCAACACACATCACGCAGGCACGCATCCTTGCCCATAACGCACACACACG	350	(CA)10	240-259	CTCCATTTTCCAGAGACATTCC	163-184	GTGATGTGTGTTGGTGTGTGAG	293-314	152
607	Ebr01382FRA	GTCCAAGCAAATGATCATACGTAACTTCTATACAGACTACATCAAGTAACTCAATTCACTTGCCCTATAACAGTTTGCCTCTGATCTGGCAAAAACTATTTCAACTGAAACACACACACACACACACACACACACACAAGTGGAAGAAACTAGAGTGTAATAATGTGCGTCAGTTGGTGATTACGCCCCTGCTGT	195	(CA)14	111-138	TGCCTCTGATCTGGCAAAA	76-94	GTAATCACCAACTGACGCACAT	163-184	109
608	Ebr01390FRA	CGCGCATTTACAATTCTCCTCTGCTTTCTGTATCACGCACGGTGGAGTTTGGCCCCGATGCGCGCGCGCACACACACACACACACACACACACACACACACACAGACCAACCTCTCTCGTTCTCCCTCTCCTATTTCCGCACACTTG	147	(CA)18	69-104	TCTGCTTTCTGTATCACGCAC	20-40	GAAATAGGAGAGGGAGAACGAG	116-137	118
609	Ebr01393FRA	AACACTCATCCCAGAACCCAACCTATCTTACTCTAAAGCCTCCCACTGAGATTTTTGCAATGCAAGCTACACGGTGCGACATGGATCTAATGACCTTGAGTACGACATCAGTTGTGATGTATGCAGACTGTACAATAACAGCGCCTACTGAGTTGCAAGCTACAAGGTACGATGCAATAGCTACCAATACTGAGTGTGTAACGATGCTGCACGGGGCATGACTTCCCAACTGTGAAGCACGTCATAGAGGCTCACATCATTAAATAACAAAGTTTTGTGGGCACTACATACTGCTGTGTCTGTGTGTGTGTGTGTGTGTGTGTGTTTGCTAGCTGCAAGGTTGCTCACCTGCAGCTGCAACTCCACCACTATTCCCCCTATGTTCATTCCTTCTTTACG…	402	(TG)12	301-324	GTGAAGCACGTCATAGAGGC	232-251	GGGAATAGTGGTGGAGTTGC	357-376	145
610	Ebr01400FRA	CTCCATACGACAGCAGCAGCTCCAGACACTCTGTGTGACCTGATGGAGAAACAGCATCAGAATCTGATCTCGCCTTTAAACGTTTACATGTGTTTGCACACACATACACACATACACACACACACACACACACACCTTTCTTAGCAGCCTCATGGATAGGTGATGCCAGCGTGGGTAGGGGGTGTGTACGGAGGCACTGTGCTGCAACAAGAGCCTCACACAAGCAGCACTCCCGCTGCTGCAAGAGTTGAAGAGAGGTGTGGCG	265	(AC)11	114-135	GTGACCTGATGGAGAAACAGC	35-55	CAGTGCCTCCGTACACACC	181-199	165
611	Ebr01402FRA	TAGTATTTTCTCTCGCTTCGGTAATAGTCCTCTCCACTGAAACTCATGACAATGTTCCGGGGGTGAGTGTGAGCAGAGCGAGCTACGAGTTGTGGTAAGATTACAGTCAGACCTGATCACAGCGCATTGACAGATACCTCGTAGGTGGGATGACTTCAGCTCTGAGCCAAATTCATACGCACACACATGCATTAGTTTTACACACGCACACACACACACACACACACACAAAAGAAATCCAGCTCAAGTACTGAAAGCCTCTCGCTCCTGTTGCTAGTTTCAACCTTAAAAGTCAACATCTCCACTATTTACTTAACTCTCACAGTATTCAGCCGACAGC	340	(CA)12	207-230	CGCATTGACAGATACCTCGTAG	123-144	AAACTAGCAACAGGAGCGAGAG	259-280	158
612	Ebr01404FRA	CATTAGCTTGGCCATTATGCTGCTCGGCTATTCGGAAATGTGACAGTGAAACATAAACTCGCCCAGCAAATCGAAACCCATTTCTTTCAGGAGTATTTTTGGCTATTGTTTTATCAAATTTTCTTTGACGGCAGATGCCAACCCCCTGTGTGTGTGTGTGTGTGTGTGTGTGTGTGATGACTGTGACAACAGAGTCGACCCTGACAAAGTGATCTGAGCAGGATG	225	(TG)15	147-176	GAAACCCATTTCTTTCAGGAGT	73-94	CTCAGATCACTTTGTCAGGGTC	197-218	146
613	Ebr01405FRA	TTAACAGACACCAGATTCCTGCACAGGTACAGCATGAAAGGAGCGAGAGAGAGAGAGAGAGAGAGAGAGAGAAAGGAGAGTGAGGAGAAATAAGTGGAGCACATCTCT	108	(GA)14	45-72	TTAACAGACACCAGATTCCTGC	1-22	TGCTCCACTTATTTCTCCTCAC	80-101	101
614	Ebr01421FRA	CAAAAACACACGTCTCGCCTGCTCACCCACCGTCGCTCAGGAGAGACTGATCGAGATGGGTGGAGAAGTGTGTGTTAGGAATTATGTTTGTGAGTCTTTTTTGTGTGTGTGTGTGTGTGTGTGTGTGTGATAGGGACAAGGAGAGAGAACCGCCACGCCGAAGCGTATCT	170	(TG)14	102-129	AGACTGATCGAGATGGGTGG	44-63	GGCGGTTCTCTCTCCTTGT	136-154	111
615	Ebr01422FRA	CAATATGTCCTCTTTAATCCTTTCACAGATGCACAGGTGCACCAGCACGCACATGATGAAGAAACACAGACACTTTTGGACATACACAGTCATACACAAGTACACCTGCACATGTGCGAAGGAACATACGTACACACACACACACACACACACACACACAGAAGACTTCCTGTCTGTTCATTAGAGCAGATATTCAGTCTCTGTGCTCGGGTTGTTTGAGCAGACTC	227	(AC)14	132-159	CACAGACACTTTTGGACATACACA	65-88	CCCGAGCACAGAGACTGAATA	191-211	147
616	Ebr01426FRA	ACTAGCAATTCTAGTCAGCTGGAGCACTGACAAGATTTTAAAAGTGGGGTCAGAGCAAAAAGTGTGTGTGTGTGTGTGTGTGTGTGTTGTTTATGTAGTAAACTCCATCTTTGTTTTTCAGTCAGTTGTTTGTCTGTATGCCTAGTAAATGTG	153	(GT)13	62-87	AGCTGGAGCACTGACAAGATTT	17-38	GGCATACAGACAAACAACTGACTG	119-142	126
617	Ebr01432FRA	GACTCCATTTAGCTTACGGTTTCCCTCCAATCATACCATCAGACTACAGACAGAGCAGGCTCCTCCTGCCCTGCGAATACACAGACACACACAGACACACACAGACACACACACACACAAAATTCAACCTTCCTCTTACAGAGCACATTTTAGTGTGCAGGAGACCGTGG	170	(CA)7	106-119	TACGGTTTCCCTCCAATCATAC	15-36	ACGGTCTCCTGCACACTAAAAT	147-168	154
618	Ebr01440FRA	AGACATACAGATTCACACAAGCTCATGCAGACACACACACACACACACACACACACACACACACACACATAGAGTTCTTATCTCCTTCATCTCGTTCCCCTGTCGCCTCCTGTTGAGT	118	(AC)19	31-68	ATACAGATTCACACAAGCTCATGC	5-28	GACAGGGGAACGAGATGAAG	85-104	100
619	Ebr01444FRA	GTGTGAAGTGTCATGATGGTCCATACGGGTAGGGTGTGTATTGGGTGCACTGCTGTTCATGTGTATGCATTGAGGTCTGTATTGAGCAACTGCAGATAAAGGGTCTTAGGAGTAATTAAGATCTGGCTGGCTGCGGCCCTCATTAGCACTGACGACCTTCATGGCATGACAACAGACCACCTATCACTCTAACGATGGACGACAAACTGACCCATCAGATCACAATCAACACTCGTACACACACACACACACACACACACACACATATACACGTATACACACACACGGCCGGACCACACCTACAAAA	307	(AC)14	237-264	CCCTCATTAGCACTGACGACCT	137-158	TTTGTAGGTGTGGTCCGGC	288-306	170
620	Ebr01459FRA	GTAACACTGGAATTTCTCAATTGTGGGATCAATAAAGGTGTATCTTATCTTATCTTATCTTATCTGTTTACTGTTGAGTGTTAAATCTCTAACAGTGCATCATATTGATCACGGTTTTTATTATTGTAGTACAGAAAACACTATTTTACCACTGAAATGTAGTGGTAGTCGATTACTGTAGATAATATAAGGTAAGCCTACTTCAAAATTGCACTTAAGAGCAATACTTGAGTAAATGCTCTCATTGGATGTATCTGTGCAGTGTAATTGTTCTACAGGTTGACTAATTCAGTGTGTGTGTGTGTGTGTGTGTGTGTGTGTGTGTGCGTGTGCGTGCTCCCTCTCTCTCTGTCTCTCCTCCACTCTGGCTACTTTTCCCACATTAATATGCAGAGTGTG…	453	(GT)17	292-325	CATTGGATGTATCTGTGCAGTGT	243-265	GAAAAGTAGCCAGAGTGGAGGA	356-377	135
621	Ebr01464FRA	GTTGACAAAGCTAACAGTGTTAAATAGGGGGAGGGTGGGCGCTGAGCTTCCAGTCGCCATTATTAGCAGTTACCACCAGTGCAGAGAGGCGGCAATGAGCTAGCCAGTGGGATACATGCACAGGACTAATATACTGACACACACACACAGCTGGACCATTGAGAAGCTCGGATGACACACGCACGCACGCACGCACGCACACACACACACACACACACACACAGAGCGTGACTACATTCTCTGCTCAAGATGTCATCACTCCACTATATACTTTCTACAGAAATACTGGTCTGCTGCCATATTAATGTTTACGAATATACATATAGTAGTTTTAGTTAAAAATGCCCTACTAAGTAAACGTGGCTGTGTCCATCACTAGG	380	(CA)13	198-223	ATTGAGAAGCTCGGATGACAC	158-178	TATGGCAGCAGACCAGTATTTC	280-301	144
622	EawSTR8DB	TAAGGTGTCATGGAGTACAGCTGTCATCAGCTATGTTTTATTCACAGATGAGATGGCTTGATTGTAGACACACACACACACACACACACACAGGGGAATGAAGATATAAAATGCAAAATTCAAAAGTGGCTGATCTACATTTTGCACACACCCTTGCACACACCTCCAAATCTAATAGACGACCACATTACTTCTGGCTTCTTGGTTTTCAGGATATTTCCTTGGCGGCTAAGGACTCCACAGCTGCTCAACTAGAGGCAATCAAAATCAAATATGAGGAGGCAGTGGAGCTGAGGAAGAAAGCCGAGTTAGAAATCGAAGCCTTCCGTCCAGTAGGTTACTTTTTATTA	350	(AC)12	68-91	TCACAGATGAGATGGCTTGATT	42-63	TAGATTTGGAGGTGTGTGCAAG	153-174	133	EU684501	（Epinephelus awoara）
623	EawSTR10DB	TAAGTGTACAGTCATAAATGTGCGCACGAAGTATTTGGCTGATTGGTCCAGTAGTTTGCACATACATACACACACACACACACACACACACACACAGACGATAAAACACATGATTTCCTTCAGGCTTATGCCTGGTGGAGCGATGTGTTCTTATTCCCAGCTTGTCAAATATTGCCACTTTCTCAGTGGACTTTTGCATCAAAATATGACGCGCTAGGTACTCTCTTATCTCTGTTGTTAGGGACAGGTCAAAGTTGACATGGTAACCCATAATGTCAACAACTACCAACACACCCGGCAGCATATCACACTGCTGCAAAAATTGCATATTTTTGTTGGTGTCTCGCTCAGCGGTTTTGGGCAGAGATAATTAGGGCCTCGATTTGCAGCATGTTGGCC…	544	(AC)14	68-95	ACGAAGTATTTGGCTGATTGGT	26-47	TGACAAGCTGGGAATAAGAACA	146-167	142	EU684494	（Epinephelus awoara）
624	EawSTR12DB	TAATGGAGGAAGAGCATATGCGACAGTCTTGTGACTGCAAAAACACCTCGGAGGTAAGAGGTCAGGATCAGCCACTGATCTGCACCTTAGCTGGCAGCCATTCAGGGTTTTGCTCAAGGACACTTCAGCAGAGAGGAGCAGCAACAATACACTCACTGTAAATTTCACTAATCTCCCTCATTGTGTTTCATGTGTGTGAGGAGATGCGACACAAAGACAACGTCTCATATTCACACACACACACACACACACACACACACACAGAGACACAGACACAGCGCTACCTGAAGGCCCCTGGACAACATCTTTCCCTCCTGTTCTTTCCCTCCGTTCATTACTACTCACTTTTTTAGTTTTCTTTCACTTTCACTCAAGTGCCACAGACATACTGCAGTGTTG…	558	(CA)16	232-263	TTGTGTTTCATGTGTGTGAGGA	181-202	GGAAAGAACAGGAGGGAAAGAT	304-315	145	EU684478	（Epinephelus awoara）
625	EawSTR15DB	TAACGGTTGTAAATTGCGCGGCTGCAATTTCCTGAGTGCAGTACGCTCGCTTTGTCCTCTTATGTGCAGATGAATAGGCAGCTCCTCAGCTGTGATGAGAGCCTGCAACTGCATCTTCTGTGTGTGTGTGTGTTTCAGTGTATATTCATATACTCACAGGGAGTGTATCAGTTTTGACTTGTGTGTGCAAGTGTGTGTGATTGTCCTGCCACAGACTGTTTTTCAATCTCAATAACAGTGTGGTCTCACATATTGTCCATCCACTGTTTTTTTTCATGTCAAAATTTTTTCCCCCGCCAGTTTCTGTCAGTGTGTCTCTGCCTACCTCTCTGTTTGCCTCTCTGACAGACGGCACCGGTATGACCTGGCTCTACACTCCTGATGACCTAACAATATAAT…	496	(TG)7	119-132	TACGCTCGCTTTGTCCTCTTAT	42-63	TTGCACACACAAGTCAAAACTG	169-190	149	EU684523	（Epinephelus awoara）
626	EawSTR19DB	TAAGGACAATCACATTTTCAAGCCTTCTTGTTGTCCTCCAATAACGACCATGAGAGACAAAGAGAAAGCGGTTATGTGTGTGTCTTTGTGTGTGTGTGTGTGTGTGTTTGCGCGCTCTGGCTGGTCTTTTGTTTCCTCTAACAAGGGCAGAATGAGTCCAACCGTTACATCATCCTCAGCTCACAAGGAGTGGAAAGAGGTCCTATGAATGAACACGTGACAGAGGGGGTTCACATCATAACTTCGCAGGCCATGACTCTGGGTTTGCTTTGTCCAGACTAACATAGGTGCCTGAACAATTCTATAGTTA	310	(TG)10	87-106	CCAATAACGACCATGAGAGACA	38-59	ACCTCTTTCCACTCCTTGTGAG	180-201	164	EU684497	（Epinephelus awoara）
627	EawSTR20DB	ATTTTACTGGCAGCAATGGACCCCATAGCTTTACAAAGTGCATGTCACTCACACTCACTCTCTCACACACACACACACACACACACACACACACACACACACACACACACACCTGTGTGGTTACCTTTCAGGTCTGAAGAATACTCCATTGGTGCTATCCATTCGTAGTCATACATCCGT	180	(AC)24	65-112	TGGACCCCATAGCTTTACAA	17-36	ACGGATGTATGACTACGAATGG	159-180	164	DQ914905	（Epinephelus awoara）
628	EawSTR29DB	TAACCTGCCTCTCCTGTACACACACAGAATTCCCATCAGACAGGAATCATATTTACCATATAAGCTCAAAACCTGACTGAAAAATGATGTAATTCATGCCTCATGGAAAGGTCATGCACGCTGTAATTTGACTGCTGGCGCCATCTGGAATGAGCAGAGGGGTAGATGGACATTGGTGCTTTGCAGCTCTATTGTGTGATTGCAGTGGTGTACAGAGAGCTGCATTGTGTGGTGTGATTCCAGGTGGACAGAGAAGCTGTGGGCTTTCCGCTGACAGCAGGAAGGGATGGGTGTGGGCGAGGGGGCTATACGCTTCCCCGAACCGTCATCAATAACACCTACAGTTCAGTCTAGAGTTCTTTTTTGTATACATGCAGTGTGTGTGTTCATGATTGTATG…	690	(TG)19	446-483	TGCATGTGGAAGAAAGACAGAC	398-419	CCTATGAGGGTTTCATGGAGAG	556-577	180	EU684484	（Epinephelus awoara）
629	EawSTR30DB	TAAGAGGTTGGGTGTGTGTTTGGGGGGGTAATTAGGGCAGAAAAGTTGCTGGATGAAATATATTTTCCCTGTACTGACCCGCTAAAGCTGCCTACCATCGCATCTCAAATCCCCACAGAAAAGCTCGGTCTCTCTTCCCCCTCAATTTACTTTGTCTACAAGGGCTGGAGAGTCCCTGCAGAGCATCACTACAATGCCACACACGCACTTAGACACACACACACACACACACACAAAGGACCATTATAAAATGCCAATTTATATTTCATATGTTCCTGTTTGAATCTGTTTGGGCCACACAGTTACAAATGGAGGCGACATGGTTA	326	(AC)11	213-234	CACAGAAAAGCTCGGTCTCTCT	114-135	CCCAAACAGATTCAAACAGGA	274-294	181	EU684511	（Epinephelus awoara）
630	EawSTR31DB	TAATTGTGGAAAAAGTGCTTGCAATAATCCAATCTTCAGACTTCTCTTCCTTCTCTGTCACTGTTTTTCTCTCACACACACACACACACACACACACACACACACACACACACATTCCCCTACACATGCACATGCACGCACATTATAAAAACATAAAACCTCTCCTGCGTCCCCTTGGCTGTGACCCACAGTGCACACGGCTTGTGTTTCTCTGTCTCATGTGCAGTAGGCCATGTAATAACACTAACACCCTTCAACACGTACACACACACACACACTCAAACCACTGATCCCCGACCAGGCTTTCCACAGGCCACTGGCCACTCTCAAAGGCTCACAATATGAAGATTGTATTGTACGCCAAATACACACATGCACAAACTCGCACAAACACACAAG…	503	(AC)8	263-278	CATGTGCAGTAGGCCATGTAAT	218-239	ACTTGTGTGTTTGTGCGAGTTT	379-400	183	EU684507	（Epinephelus awoara）
631	EawSTR35DB	TAACTGCAGGAAAGAATGCAATATGTGGCATCACAGGATGTGTGTGTGCGGGTGCTGAGAGACTATATATCAAGAGCACTGTGTGTGTGTGTGTGTGTGTGTGTAGTAGGAGTGCTCGCCACTGATGCAATATATACATTATGTCAGGGACGGAGGCTTCAGAGTGCAGTAAAGATGGAGTGAGCTGAGTCGTGAAATCAGCGGCTTCCTGTGATAAAGTGCTGCGTACAGTGATGTTGAGGACTTTTATCTGTACTTACTGTCCAAAAGATATTTTCTCAGTTTGTTCTTA	292	(TG)12	80-103	CAGGAAAGAATGCAATATGTGG	7-28	CTGATTTCACGACTCAGCTCAC	180-201	195	EU684486	（Epinephelus awoara）
632	EawSTR36DB	TAACGTAAGTGAAAGCTAAAATAACAGACTGCAAACTATTGTCATGGATCATACCGCCAAGCACAGCTGCATCAATCACTTGTTTCACTCAGCTTTCGACAGCTAAGAATATTATTTCAAACTCTCTCTGTGCAGTATTTGCAATGTGTGTATGAGTGTGTGTCTTGGCTAGATCCCTGTCCTTCCACAGCTCCTCCTCTTCCTGTTGAAAGATTAGAAGTCCTGTGAACCCTCTGGAAGACTGCAGACAGTGTGCGGATGGAATGTGTGTTTATGCACATGTGCACGTGTGTGTGTGTGTGTGTGTGTGTGTGTGTGTGTGTGTGTTGTGTGTGTGCGCACACTATGCCGGAACCATACAGAGGAAAGAGAGGTGGTGTGTGATTCCTCAGATTCAAG…	432	(GT)20	288-327	CTAGATCCCTGTCCTTCCACAG	169-190	CTCTTTCCTCTGTATGGTTCCG	350-371	203	EU684503	（Epinephelus awoara）
633	EawSTR49DB	TAACTTGCACTGTTTTATGTTCAGATTCTAATGTTTTTACTGAATATCATCTTCCTGACTAATCGTCTCCGTCACAGTTGATCTACTTGAATATCTCGACTCAGTGAAATCCGACCAGCGTACCTTTACCTGCTGCGCTCTGCTTCTTCTTCTCACCCAGTTTCCTCCTGAGAGCCGAAACATCAGCCTGCAGCGTTTCCACCAGACGTTCGCTCTCCTCCACCTCCCTGCACGCTTTCTGTCCAACACACAAACACAAACACTGAGTGTGTGACGCAGCAGGAAGTCAAAACACACACACGCACACACACACACACACACAGTGCTCCTTACCTGCAGCTCCGTCTGCAGAGAGTCGTTCATCGTGTTCACGTCGTTCACTTCCCTCAGCAGCCCGTT…	593	(CA)10	303-322	CTGCTTCTTCTTCTCACCCAGT	140-161	TGAACACGATGAACGACTCTCT	350-371	232	EU684496	（Epinephelus awoara）
634	EawSTR58DB	TAAGCTATATGCTAAGATAATCAATCTCCAATGCTTGGGTGGAGAGCCTATCAAGAAGGCAACCACACAGGAACCTAAATCCGGGTTTGTGGGTCACCTTTTTGATCCCAGGCACCAGGCTAATCAGATGTCTGTGAGTATAGATGGAGGGCAGGGGTGGGAAGTCTGTGTTTGTGTCCTCACACACACACACACACACACACACACACACACACACACACACACACACACACACACACACACACACACACCGCTTTGATTTCTATTGATTCTGTAGCAAGTGACAGGCCTTCCTCCACAGGGGATGTGAATGCATAATGATGCCCTCTACCAGTCCTAATTGATTTCTCATCTTCCCACCTGATCTCCTGCTTCTCTTTCATTCTCTGTCTCAATTAG…	547	(AC)35	182-251	GTGAGTATAGATGGAGGGCAGG	134-155	AAGAGAAGCAGGAGATCAGGTG	358-379	246	EU684529	（Epinephelus awoara）
635	EseSTR68DB	TAACCTTGAATCCATCACACCCCATTACCTGAGGCACAGAGGACAGGCTCACACTCTGTCTGTTGTCTCTCTGCACACACACACACACACACACACACACACACACACACACTAACACACTCTGGGCATGCTGTGTCACCAGAGGCAACGAACAAGCCTTTCACAATGACCCACATAGAGCGAGAGAGAGAGAGAGAGAGACAGACAGAGAGAGAGAGAGAAGGAGGGAATGAAAGGAAGAAGAGAAATTGGGTTGAGATGCAAAGAAAGGGGAAGATTGAGAGGAGAGAGATAAAGAAACAGAAGTGGAGCAAGAAGATGAACAAGAGCATTTTTTGTTAGATTGTACAGATTGAGAGACAGACTGCCAGTTACTGAAGTGTCCTTA	388	(GA)10	182-201	TTCACAATGACCCACATAGAGC	160-181	CCTCTCAATCTTCCCCTTTCTT	264-285	126	EU374843	（Hyporthodus septemfasciatus）
636	EseSTR69DB	TAAGGTAGGACAGCTGATAGTAGTTTGGACGTCCTGTGATGCAGGTGGCCCAAGCGTGCTTTATTTGTGTGGTTGTCTGTATGCGTAATGTCTGACTGTATTGAATACAGCTCTGATGGGTACAAACACCTCTTCCTTATCATCAGTGTGTGTGTGCAGACATGAGTGACACACTCCAAAAACAAGACGCACACTCTGCCTTTACTCTGCAGTCAGTGAGGAGCGTTCAAACCATGGCTTCAGTCAACAGTGACTAATTACAGGCCAAAGAAGCAAAGGAGCTCATCCTCTGAAGCTTCACTACACACACACACACACACACACACACACACACACACACACACACACACACACACACACACAGATACAACTTCATGTCCTTGGTGAGTTATCATGCTT…	466	(AC)30	303-362	ATTACAGGCCAAAGAAGCAAAG	257-278	GCATGATAACTCACCAAGGACA	376-397	141	EU374845	（Hyporthodus septemfasciatus）
637	EseSTR70DB	TAATTTGCATACGCTATATAGTGAGACAAAGATAAACAGGGAGGACAACATGCAGGGCTTCATGCATACATGCTCAAACACTGACAAACATACAGACGCAGCAAGCACGCATACAGCACACATACGGCACACATGCATGTAAGCTCCACCACGACTGGCCCACCACTACTCTTATTTCTCTTTAGGCAAACAGCCAAAATAAACTCTCCTACTACCAGCTGGTATTGTTGAATTCTATTAGTGATGAAGAGCTAACTCAGACTATAGGGGTCATCTGCTCATCAATGGGTGGCGGTGGCCTGGCTTGCTCCACAGACATGAATGCACTGAATTCATTACCCCTGGTGCACAGATGGTGTCTGGCTGCCTGTCTCAAGTTCAAGTTCATGTCCAGGAGAC…	522	(AC)19	398-435	GCTGCCTGTCTCAAGTTCAAG	363-383	GATGAAAGGGAACAATAGCTGTG	488-510	148	EU374814	（Hyporthodus septemfasciatus）
638	EseSTR78DB	TAAGGAAGCTGGCGCAGCGGAGCGGCCACTCAAAGCAATATCCCTGAGAGGATTACGGCCTAGAATTGAGGTATTGTCACAATCTCTCACACACACGCACGCACACACACACACACACACACACACACACACACACACACACACACACACACATACACACAGAAACAGTTTATCAAGTGGGGTTCATGTGGGCACTGGATTGCTTGCTTACAAAGTTCCCAGAGAAGAAATAAGTATGTGTCCATAGAAGCAGAAGTGAAAGCCTTGAGGGTTTTTTTTCTCAAACAACATCCGAGTTCAGACTTCCAGGACATAAAATATTTCACAGTTATTGATATAATAAAGAAAAAGTTCTACATTTTGGGAGTTAGATGAGTAGTTTGACACCTATATGTGCAG…	642	(CA)26	102-153	CTGAGAGGATTACGGCCTAGAA	44-65	TCTGGGAACTTTGTAAGCAAGC	202-223	180	EU374859	（Hyporthodus septemfasciatus）
639	EseSTR95DB	TAAGGATGTAAATGGAACTGAGGAGTGACAAAGAGCCTGCTTGTAATTCGCATCTAAATTGTCTCTTACCTCAGCAGAAAATTTATCACAGGAGACAATGTCAACTTTTACATGGGGAGAGCCATTTGCATTTTTTGAATTCATTACGAGGGTGGCAATGCAATCATAAGCCGTGATACAGGCCCATACCCTCCCTCCATTCTGCTGCACCCACCCTACCCATCGCTACCGGGTAGAGGATAATCTGATGGGTTCCTCTTCAGTGGTCACTCAGCAGTGGTGGAGATGCAGGGAGGAAAGAAGGAGAGGAGAGGAGTAACAAGGAGAGAGGTGAAGAGAGTTTCTTGGATGTGAAGCACAAAGTGGTCCACCCACTTGTTTATGTGTGTGTGTGTTTGT…	587	(TG)7	397-410	AGGAAAGAAGGAGAGGAGAGGA	294-315	TGCGTAACCAGCACTCATATCT	490-511	218	EU374841	（Hyporthodus septemfasciatus）
640	EguSTR119DB	CTTACCTTCCTGGAAATATACCCATGTGTGCACTGTCCCTCTTACAGCCCACCTACAGCTAACTGGTGTTCCCATTTGCATATGTCTTAGATCATAACTCTCGTCTCTGAGATGATACGGCAAAGTCTTCTAAAGGCGTTGTACACTTGCATACGATTTTAATGAATTACACTTCCAGACAACTGCGGTTGGTCTTGCATGGAGTTACTGGGGAGTTACTGTGTCGATTTACAATTCTAACTACACGCATGCAAATTTGTGAACCACTTGCATTTATTATGTTCATGCAACATCTTTCTGAAACAATGATCCTGTGGTAAATGATGTCATAAACAAGTCAGTGTATGAAACGGTTATTGGTTTATTGCATATTCCACGACAATAGATAGATAGATAGAT…	483	(ATAG)16	382-445	GGTTTATTGCATATTCCACGAC	359-380	AGCCCTCTGTCCTCTACTGAAC	459-480	122	DQ223845	（Epinephelus guttatus）
641	EguSTR122_reDB	TCACACTTACTGCCTGGGCAATTTGGTTCTTCACACTCTCACTCAAAATCCCCTCGAATACAAGTGAGTCTCCAAATTTCTCTGCCTAAAAGCACAAGGATAAAAACGTTATGAGCCGAGGGGATGTCTGTTAACCTCACAGCATTAAACACAGATAGATAGATAGATAGATAGATAGATAGACATACATACCTCAGTAATGTATCCTGTGGCATTGACA	220	(AGAT)7	153-180	GGGCAATTTGGTTCTTCACA	16-35	TGTCAATGCCACAGGATACA	201-220	205	DQ223790	（Epinephelus guttatus）
642	EguSTR125DB	CTAATGAGGTGTTGGCACTGTGAACGAGGCGTGAGGCGCACACAGGGAGCCACACACAGATAAAGGAGTTGGGATTTAGATAGATAGATAGATAGATAGATAGATAGATAGATAGATAGATAGATAGATAGATAGACAGATAGATGTAGTCAAAGTCAATCAACACTTTGCATTAGCAAACTGGGGAAATGCAGTGCCAGTTGTGTTATTTTTTTTTTAAAGGTGTGTTTTTTTTCCTTATTG	243	(TAGA)15	77-136	AGGGAGCCACACACAGATAAAG	44-65	ATTTCCCCAGTTTGCTAATGC	170-190	147	DQ223834	（Epinephelus guttatus）
643	EguSTR126DB	TCGTTTTCAAGCTCGACTTCCCTTCTGCACAGGAAGCTGAGCGTCTGGAAACACACCGCACGAAAACGGATCTATCACCCAATACTCCTGGAGGGGATCGCCTTACACACACACACACACACACACACACACACACACACACACACACACACACACGGTCTTCAGATCAATCTAAACTGTAAATTGTCTTTTTCATACTCCAACGATTTCCTGATGATCTCTGGTTTCACTGAAGC	236	(AC)26	105-156	GAAAACGGATCTATCACCCAAT	62-83	TCATCAGGAAATCGTTGGAGTA	196-217	156	DQ223807	（Epinephelus guttatus）
644	EguSTR129DB	CTGAATGCCAGGCAGGCAGCGTGGATAGTTGGGAGGCATCACGGCTAGGGTTACAGTGTGAATTAAAGCTGACACTAAGAAGCGCTCCTCACAATGACCTGCAGAAAACAGCAGACAAAAGAGCCTATTTTAAAGCAGGACAAAGGGGAGGTTAGTGGAGATACCTGAGCCCAGGCTGGCCTAGTCAGCGTGTCTGTGGAAGGACGAATGGCTGGTGCCGCGGGACCACCACAGCTAGACCCGGCAGGAGAAGAAACACACTGAGAAGCACATTCCAGCACAGCCATAACACCCGAAAAGACATATGAGACACACACACACACACACACACACACACGGATATACTAAGCACAAGCTGTAATTTGTAAGACATCATTTTTGGTATTAATATCAGCGTTG…	491	(AC)14	310-337	ATTCCAGCACAGCCATAACAC	272-292	TATGTGTGACCAGAAACCAGGA	423-444	173	DQ223784	（Epinephelus guttatus）
645	EguSTR130_reDB	CCAGCATACGTGTGACCGGTCGGAGGTCCTCGAAGGTGGGCGGCTCAGTTGCCCAGGTTACACGAGGGGCTGGGAAGACATTACGGACGGTGCACTTCATCTCCTCATAGCCGCTTAGCCTGGACAGCTCCAGAGACAGTCCGCGGATAGGTGCTACACACACACACACACACACACACACACACACACACACACACATTCACAGCATGCTGAAATGTTTCCCAGCAGCCCCTGATGATAGACTCTAAATGCCAGGACCCAATATAGCCTCACAGTGGGTGAT	283	(AC)21	156-207	AGTTGCCCAGGTTACACGAG	47-66	TTGGGTCCTGGCATTTAGAG	243-262	216	DQ223787	（Epinephelus guttatus）
646	EguSTR133_reDB	CTGAATCCTATTACAGTGTTTCTCCGAGATAAGCCCTGGTGAAATCTATCTATAAATGAAATTTATGCATCATCGTTTAGGCTTGTAATTGCTTAGAGACTCTATTCATTTTATTAGACAGCGTATCGTCTCTATTGCCGGAGTGACTGTGTGTTAGTGACTGTGTTAGTTTGTCCCCTTTTGTGCACTTTGGGCTGCTTTGTCGTAATGACAGTGAGCTGATAGCTTTACATGCACTCATTCTCAAATCTCTCACTTTCACTCTGTCGCACCGTAAACACACCCACACACACACACACACACACACACACACACATATATTTAGTATTAATGTTCTGGCAGTTTGGTGCTTTCTTTTCAGGGTGAGGTTCAGGGCTGACTTTCACCACTTCCCCTCCT…	556	(AC)26	475-526	CTCGTTACCACATCGGGACT	398-417	AACACTGGCTGGTTTGCACT	530-549	152	DQ223785	（Epinephelus guttatus）
647	EguSTR139DB	GCTTCCGCTCCAGGTCCACTCTGTGTCAAAATGAATTCTTAATTTGGAGAAAATGCCCTTTTTTAACCTCAATACAGCAGCACACGGATGCATGATTCTCTGTAAACCTGCCCGCAAAATATTCACACGCACACACACACACACACACACACACACACACACTGATATACTTACACAGACCTAGAAAAGACTTACAGAGTATTTTTGCCCCTGGCGCCTATAATTCTCTGCTGATTACACTGAGTGTGGTTTAATGGAAGCCCCAATAACCCAGGCTGGAGAACACACTACCATCTCACACACACACACACACACACACACACACACACACACACACACACACACACACACACACACAGTGGGAAGCTGGAGAGCGGTGCTGTCAGATAGAGACAGAAA…	538	(CA)31	297-358	AGGCTGGAGAACACACTACCAT	273-294	GGGACGTTAAGAACCAATCTCA	441-462	190	DQ223811	（Epinephelus guttatus）
648	EguSTR141DB	CTCGTAGTGATGACTAAACTCAACTTGTTGCTTAGTTGGATGGGTGGAGATAGATAGATAGATAGATAGATAGATAGATAGATAGATAGATAGATAGATAGAGTGTACGTGAGCATTTTCTTGTTCGAGGTGAGGTTGCATTAAAAATAAAATAAATAAAAATAGCGCAGTGAAGCCATCTGTCCAGCAGGTGTCCTCACAGCAGAGCAGAGTCAGTCGCTCAGGTTTTTGGTCAGTCTCAGCACATCTTCCTCTCCCCACAGAGCCAAGTCCCTCGAGTACTGCCTCTGCCTCTACCCACACACATCACACGCTTTCCTTTACAGAAGCT	331	(GATA)13	49-100	CTTGTTGCTTAGTTGGATGGGT	24-45	ACTGACTCTGCTCTGCTGTGAG	196-217	194	DQ223842	（Epinephelus guttatus）
649	EguSTR143DB	GCTTACTGTTACAGATTGCCGCCCACTACAGCAAAAAACATTAAACTTTTTTCTTTTTCACATTTTATCCAGTGTATATATACACATGCTAGATAGATAGATAGATAGATAGATAGATAGATAGATAGATAGATAGATAGATAGATAGATAGATAGATAGATAGATAGAACATTTAAACCTCTGACAGGAGGTGGGTGAAGTGAATAACACTGATCATTTTGTTACAGTGCATTGTCCTGCTGGGAAACCTTGGGTCCCGACAGTCAGCAGCCTTTTCTGTTGACAGTGGCCCCCTCTGCAGAACAGTGCACCATACCACACCTCAAAAACTGATCA	337	(TAGA)20	90-169	TACAGATTGCCGCCCACTA	10-28	TTATTCACTTCACCCACCTCCT	187-208	199	DQ223822	（Epinephelus guttatus）
650	EguSTR147DB	CTGTAATGTAGTGTTTATGGGCATTTGTGCACTGTCAATTTACTTCCACTAAAAGTGCTTGTTTTTAACTCTGACAGGCTCAAATTGTTTTTCTAAGTGCCTGACAACATTATGGAGAGGATGCTAGACAGACAGACAGACAGATAGATAGATAGATAGATAGATAGATAGATAGATAGATAGATAGATAGATAGATTTAAAATTGAGTTTAGAATTAATTTTGCCGTAAATACAGGGTTGAGTAGGCAGTGTAACAAAGGAATGTTTTTAGCTTTGACTTAAAAGTGGTCTGAGTCAGGGCTTGTCTAACATCATCTGGGAGGTTATCCCAGGTTTGTGCTGCATGACAACAAGACGCTGCTTCACCATGTTTTGTTCTAACTCTTGCTCTAACTCCA…	445	(AGAT)14	142-197	TGGAGAGGATGCTAGACAGACA	113-134	GATGATGTTAGACAAGCCCTGA	296-317	205	DQ223827	（Epinephelus guttatus）
651	EguSTR148DB	AATTACAGTGTTTTCTGGAAACGAGGCGCCCGAGCCATGGAAGAATTTACACTTTGGCCATTTACTGTGGAGGTGACAGTCCTTCTCATCTTTTTTTTAAATTGATTAACCTGTAGATAGATAGATCGATAGATAGATAGATAGATAGATAGATAGATAGATAGATAGATAGATAGATAGATTTTCTTTTTCGTTGTTTTAACTGTGAGGATAGAAACTGTAATAACCAATGTCCTTTGTGCAGTTCTTCTCACACTCTCTCGGTGCCAGCAGCTCAGATTTTAACGGGGACACTGTCTCTGAAACCGGCGTGGCAGAAGGTGAGATTCTCCTCCTCTTGGCCTGTTCAAAGATACCAGAATCACTCGAATCAATGGACTTAATGGAGGACGGGGTCTC…	512	(GATA)13	128-179	CCATTTACTGTGGAGGTGACAG	58-79	CACCGAGAGAGTGTGAGAAGAA	245-266	209	DQ223837	（Epinephelus guttatus）
652	EguSTR150DB	GCTTACCTCAAAATACAAACACAAAGCTAGAATCAAAAAGCCTTAAACTGGTCATGCCAGACTGTTGCTGTTCAGAGCAAGAAAAAAAAAGATTATCAAGAAGGTGAAGACAATTTCATTGTTGTTGTTGCTAAAATAAAGAGCAATGTGTTTACCTGACTTCTGCTGTCAGTGCCTTTTTACACAGATAGATAGATAGATAGATAGATAGATAGATAGATAGATAGATAGATGTCTAAGGAGGCAGACTGATTGTTCAGATTAGATTGAGACTAAATCCCATCTCTGTGTTGCAGTGAATCAGTGGATCAGTGGATTAGCGGCACTCAACTTGTCGACACCTCCTGTATGTCCTAACAAAGGTCAGTGG	370	(AGAT)12	186-233	GCAATGTGTTTACCTGACTTCTG	143-165	TTAGGACATACAGGAGGTGTCG	336-357	215	DQ223830	（Epinephelus guttatus）
653	EguSTR151DB	CATGTAATCGTTTTTAAAAACACATCTGTAAAACTATGTGACACACTATAACATTTAAAACCAGAAGGAGATTTACTTTTTTCTTATCCAACATTTATCTAAAAAAACACTGATTCTCCTGCTTGATACACAGCTTCTTACTGTTCCCATGTGTCTGCTTTAGAGTGAATACAGCAAATAAAGGTTACAGGCTGCCTGTCTGTAGAATAACATTATATAACTCTGTCAGCAGACATTACCCTAATTCCACTCATGTGGCTCTGCACAGGAATGCACTCACCAAACAGTTCTCATGAGCTGAAACATAAGTAGAAAAATGTGAGTATACGATAGATAGATAGATAGATAGATAGATAGATAGATAGATAGATAGATAGATAGATTAAAAAAAGAGTTGGA…	440	(GATA)13	329-380	GCTGCCTGTCTGTAGAATAACA	191-212	CGTGCTTGATCCAACTCTTT	389-408	218	DQ223821	（Epinephelus guttatus）
654	EguSTR152DB	CTCTCAGAAATGCACTCCAGCAAACAAGTATGACAATGCATTTAGTCACTGGATGGACCAGACGCACTGGTAGTATGACACTGGTTCCAGTAACTGAACTGACTTCTCATCGGCCACAAAGATAGATAGATAGATAGATAGATAGATAGATAGATAGATAGATAGATAGATAGATAGATAGATGCCTCTGCAGTTACTCTCACCTTAAGATGTTTCCACCTGCTCTGCGCTCAAATCCTCCAGCGCTGTATCATTAATCTGCAGCACCTGGTCCCCTGGGTAAGC	285	(AGAT)16	120-183	AATGCACTCCAGCAAACAAGTA	9-30	CAGAGCAGGTGGAAACATCTTA	206-227	219	DQ223825	（Epinephelus guttatus）
655	EguSTR155DB	ACACACGTCTTCCTGTTTCTTGGACAAACCAAACCTTTCACCGTGGATTTACCACAATAACATCTCATTAGCTTGGGAATCGACCTACACAAAAAAACAGATTCAGTGTGAGGTATAATTAATAAAAGGCTCCCTGAGGACAATATTATCAAGGCTTCTACTGTGTTTGGTAATTGATTGGTGATTATTCAGTGTGATCTGTGGAAACGTCTTAGGCAGCGAGTTGAGATATCTCATAAAATGATTGAACAAATGTAGCTGATTATTTGGAGGTTGAGTCACAGAGCACACAGTGACTGTAAACAGGGATGGATCACTATTCCCATCATTTGCACGCACACACACACACACACACACACACACACACACACACACACACACACAGACACACACACATCC…	683	(CA)24	337-384	TCACTATTCCCATCATTTGCAC	314-335	TGACGACCAGAAGGGTTATCTT	517-538	225	DQ223815	（Epinephelus guttatus）
656	EguSTR157DB	CACAGCATGGACCCGTGTCTTATTGCAGATAGTCCCACCTATAGGTGCACCGTACGCTTAAACAAACAAGGCAGAATGGCACAGAGAAACACACACACACACACACACACACACACACACACACACACACACACACACACACACACACACACACACACACACACACACACTGTCCCACTCACACACACAAACGCGCACACACACTCATCAACCCTGCTGTGCCTGGTTAACAAACACTCTGCTATAAAAGCAGGCCTCTTACTCATTAGGGTGCTGTGTATCAGACAGGAAATGCTGGGTAAATTACACCTCATCGCCCTGGAACTAGCCGACCATCACCATGGCAATGAGCCAGCCTCGGTGCCGTGAGAAGACCAAAACACCATCGTGGCAGAGGGA…	462	(AC)41	89-170	TACGCTTAAACAAACAAGGCAG	53-74	TCTGATACACAGCACCCTAATGA	263-285	233	DQ223802	（Epinephelus guttatus）
657	EguSTR158DB	AGTTGGACATAGCATGCAATTCAACTTGAGTGTTTAAAACCCAAACTCTACTTATATGATCTGAAACAGTCTTCACAATAAAGCAAAGATTTAATCAGCTTTGTGGTTTTGACTGCAGTTAACACTTTTGGCCACTGGATGTCGCTGCAACACCAACCGTCACCTAGCCGAGGCCGCCGTCTGACTCATGCTGAGTGGACAGGCTCAGTTCCAACCCTTCAGTTATGCACTGATCATTACCTGCTGACACACACACACACACACACACACACACACACACCTCCTGGTCAAAAGTATGTGGACACACAAACATAGCAACCGGGTGTCACTGAAGGTGAAGGAGAGGCTGGTGTGTCGCCTTTTAGCCTTCCTCTGGGGAATAACCTTTACGAGGAACAA…	536	(AC)17	247-280	AGTTCCAACCCTTCAGTTATGC	207-228	ATTTTATCCATCGCCACTTGTC	418-439	233	DQ223819	（Epinephelus guttatus）
658	EguSTR164DB	CTTAGCGCTGCAAACCATGTCTGTGGATGTAAAATGTGGATGAATGAATGTGGATTCACACACATCTTCAGCTCAGAAAAATGACATATTGATGTCACAGTGAAGATATAAAATGATAGATAGATAGATAGATAGATAGATAGATAGATAGATAGATAGATAGATAGATAGATAGATAGATAGATAGAATGGCAGGGGCATACTCTGACAGAAATGTTTAACACTGTAAAATAAAGTGAGGTTTTCCAGGGCGAGCAGAAGCT	263	(GATA)18	115-186	GCAAACCATGTCTGTGGATGTA	10-31	GCCCTGGAAAACCTCACTTTAT	231-252	243	DQ223835	（Epinephelus guttatus）
659	EguSTR167DB	CTGGCAACGGACGGTTGTGCGTTGTGCGTTAGGCTGCGGGGGGGGGCGCCGCAGTGAGAAAGTTGAACCAGAATCGATTTTCAGAGAAACGCAACCTGTAATGCTAATGCCATGAGGGAAGACAAAAACATTACTAGGAAGAAAGGGGACATTTCTCTTTCTTTGATAACGTTATAGGTAAAGTTAGGTTTTGCTGACAGCTTTCAGACTCATTTTAAAAAAACGAGAAATGAGAAAGAGAAATATGAGAGAGAGAGAGAGAGAGAGAGAGAGAGAGAGAGAGAGAGAGAGAGAGAGAGAGAGAGAGAGAGCTGTGGTGGAGAGAAAGCCGGTGAATGAGAGGAATAAAACATTATTTTCTGATTGTTGCACGGCAGTTACAAATAAACATGTCTACAA…	568	(GA)32	247-310	GGGGACATTTCTCTTTCTTTGA	145-166	TGTTTATTTGTAACTGCCGTGC	369-390	246	DQ223789	（Epinephelus guttatus）
660	EakSTR184DB	GACTTGATTCAGCAAAATAAAGATGATGATTTTCAGTAATGTAACAGTGGAGTCTGCAAGTGGAGCGATCCTGGATGTTGGAGAAAGTGTCTTCTTCAAATCACAGCAATAAGTCTTCCTCTCCAACTGGGTAAAAGCTCACCCATCCGTCCACCCACACACAGCCTCTGTCACCACCGTCACACACACACACACACACACACAGACTCCTAGACAAACCTTCATCCTTCATTTACTGGCACCGTCTCT	249	(CA)12	181-204	CCTGGATGTTGGAGAAAGTGT	70-90	GCCAGTAAATGAAGGATGAAGG	219-240	171	EU117129	（Epinephelus akaara）
661	EfuSTR191DB	ACTAGCAATAAGGATACATGTTGCAGTAGTAATGTTGTAGTTGTAGCATCAGTAGCATCAGTAACATCAGTTGTAGCATCAGTGATACAACAGTAAGTTGTAGTAAAGCTGTCTCAGCTGATTTATGGACGTTTGTCCTGGATGGAGGTCAGAGAGACTGAATGACTTCACCTGCTGACAAACTCACTTCCTGTTACCTGTCCCTTCACCTCATCTGTCTCCCCCTCCTCCCCCCTCTGACTGTCCCACAAAACCTCTGATATAAAAAATAAAAGCAAGTCTCACACTCACACACGCACACACACACACACACACACAGTGTGATGTCATTCCTCATTAGCTTCCTGCTAACGACAAAATGCATGTAGCAGCACGCAGTTTAATTTACCAGCTCATTAC…	614	(AC)16	402-433	AGCTTCCTGCTAACGACAAAAT	339-360	GGAGGAGTCTGTCTGTCCATCT	550-571	233	EU016533	（Epinephelus fuscoguttatus）
662	EfuSTR192DB	AAAAAAAGGGCTCTGGGGCAATCAGCGGAAGCGTGGGGGCAGAGCGGATGCGCTTCAAAGGCTGTCAAAACTATATTATATGGTTGATCCCTGTCCAATTCACTTTCACAGTTCAATAGTTACTGTATGTTAAAGCTGGAGAAAACAAAGGCACTCACTGGCGTCTCCTCATTCTGAAGTTAGCTCACACAGGAGGCTTTGTGTTTTGTATTTGTGTGTGTGTTTGTGTGTGACGCAGGCGAGGTTGGTGGTCAAACGAGGGAACGTCTAAGTTGAGTGATCGCATAGGTCAGGTTTGACACACTTTATTATTCATTCACTGTCTGTCCTCAGCTGGGCTTAGCTCATCAGTGCGCGCACACACACACACACACACACACACACACACACACACACACA…	562	(CA)21	358-399	AGTGATCGCATAGGTCAGGTTT	276-297	CGCTGAAGAGAGGAGAGTGAAT	488-509	234	EU016543	（Epinephelus fuscoguttatus）
663	CfuSTR202DB	AGACCACACCAACCGTGTTTCCTCTCCTTACATGAGCGAGGAGGAGGAGGAGGAGGAGGAGGAGGAGGAGGAGGCAGCTCCTCTTATTTACTGACCGGCTTCCTTTTTTGGACTTAAAGCTACAGACACATCTCTCTGCTGTCTGTTGTTTTATGTTCTGTCGAATCTCCTCTTACTCTGTGGTTTCTGCCTCG	194	(GAG)12	38-73	AGACCACACCAACCGTGTTT	1-20	AAAAGGAAGCCGGTCAGTAAAT	86-107	107	FJ798818	（Cephalopholis fulva）
664	ElaSTR220DB	GATCATTGTTCTAAAGTATGTTAGGCATAAATAATATTTAGCTTTTTTTGCTTGAAAAGTGACTGAAATGATTAATCACTCATCATGCTATCAAATGGTTGCTAATTGAGCCTCTGATTGACTAAGTGACTAATCAGTTCAGTACCAAAACTTTTATAAATATTGTATATACAGTAGTTTATGAGTCGACTCATAATGTTAACATGATTTTTGTACCCACAGTCATTAGTTAAGAATCATAAAAAATATGGTGTCAGTAGTTCATCATGTTTCTGTATCTATTCAAAGACAAATATTCCTGAACATAAGGAAACATGTCCTAATAATTCTTTACTTTTCACCACAAACAGAAAGCTCATAAACTCCCCCTTTTACCCTTTGTGTGTATGTGTGTGTGTG…	894	(TG)12	388-411	CCCCTTTTACCCTTTGTGTGTA	366-387	AGCTCTTCTTTAGGGAGGCAGT	472-493	128	EF607133	（Epinephelus lanceolatus）
665	ElaSTR225DB	GATCCCTAATGCTGAGCCTAGATATTTTTCTCTTGCTAGTGTTAGAGGGTTTTTTCAAGCACAGAAGCTGAGCCGAATTTTTCAGATAATAGGTTTTTGCTTGTGTGTGTGTGTGTGTGTGTGTGTGTGTGTGTGTGTGTGTGTGTGTGTGTGTGCGCACATGTACAGTATGAGGTGAGTTGAAACAAGAGTGAGGTTGAAGAAATGCTGAACCCTAGAATAAGGGAAAAGGAAAAGAAATTTAAAGAAGGAGGAAAATGATGGTTTGTAAGGGAGGTATTAGAAAGCCAAAAAGAAGTTGAGGCTTTACTGCTGTGTGAAATGTGATAAGTTTATTGTGGTCCTGTTCTTCTGTTGCTAATGAAAACACTGGTTAATATAAATCTATTATAGTTCTAA…	455	(TG)27	102-155	TCTCTTGCTAGTGTTAGAGGGTTTT	29-53	TCCCTTATTCTAGGGTTCAGCA	206-227	199	EF607136	（Epinephelus lanceolatus）
666	EcoSTR231DB	GAGACTGAATTTGCAACTACTGTATGTGGGGGATCTTCAAGGACTGGGAGATGACCACCACAGGCAAAAGAGAGTGTGCGTGTGTGTGTGTGTGTAAGTGTGTGTGCATGAGAGAGTGAGAGACAGGACGAGAGTGTGTTGAAGGCAAGAGATGTTATTAATAGAGGAAAAAAAAATACAAAGCAGCTGCTGGA	194	(GT)8	80-95	GACTGGGAGATGACCACCAC	42-61	TCAACACACTCTCGTCCTGTCT	121-142	101	GQ267996	（Epinephelus coioides）
667	EacSTR234DB	GGAAGGGTGCATTGTAAATAGAGAGCGTGGATGTAGCAGCGTACGTGTGTGTGTGTGTGTGTGTGTGTGTGTGTGTGCGGTGAGTGCGCGTGGTTCTGTACGAGCGTAAAGGGCTCACTTAGGAGAGGCGAGCAATGAGAGCGACAAGCAGTTTGAGAGGATTA	164	(GT)16	45-76	AATAGAGAGCGTGGATGTAGCAG	17-39	TCCTAAGTGAGCCCTTTACGC	104-124	108	FJ178393	（Hyporthodus acanthistius）
668	EacSTR236DB	GTTGCAGAAATTGCAGAGAGAATGGGTACGGTCTTTACGCACGGTTTTACGCACGCATCCATAGGGGCCTCCAAAGAAGATACACAACTACATTTACACTGACTGTGTATTCTGTGTATTCTATCTATCTATCTATCTATCTATCTATCTATCTATCTATCTATCTATCTATCTACTCTTTAGGTGCCAATGTACATAGAATGGTAAAAGCACCTGGTGGATATTTCAGCAATAAAGAAATTGAACAGGTAGGCTCGATGTCTCTGAAGCAGCCTTTA	278	(TCTA)14	120-175	ATAGGGGCCTCCAAAGAAGATA	61-82	ACATCGAGCCTACCTGTTCAAT	240-261	201	FJ711588	（Hyporthodus acanthistius）
669	EquSTR247DB	GTGTTGCTGGGGTTACTAATGAAGTGTTGACATAAGGAGGGATTAGGATGGGGGGCTGACATTGACAAATGTGATACTAAGTGGGTAAAGGTGTCTATGAATAAACCAACCCGAGGACGCAAATGCACTCAGGGACACACACACACACACACACACACACACACACACACACATAGCTGTGCTGCAGATCATGGTCTAAAGAGAGGTGACCAACAAAAGGATATAGGGGCGCTATTAATGATTCTGAATTCCCCCGACAAAACTAGATATTGGGACCATCGTGACAATGTGTCTAA	296	(AC)19	135-172	CTATGAATAAACCAACCCGAGG	95-116	GTCACGATGGTCCCAATATCTA	264-285	191	AF539608	（Hyporthodus quernus）
670	EquSTR249DB	AGCAATAAGTCTTCCTCTCCAACTGGGTAAAGGCTCACCCATCCGTCCACCCACACACAGCCTCTGTCACCACCGTCACACACACACACACACACACACACAAACTCCTAGACAAACCTTCATCCTTCATTTACTGGCACCGTCTCT	147	(CA)13	77-102	GTAAAGGCTCACCCATCCGT	27-46	GAGACGGTGCCAGTAAATGAAG	125-146	120	AF539606	（Hyporthodus quernus）
671	EcoSTR261DB	GATGATTTGTATTGTGTTATTTATTATTTTTTGTTATATGGTGTTATCAGGGTATCAAAGGACAACTTCTACCTTGAGGACAATGTTTCTGAGTGTCACTGACTCCTGAGCTGCTCAACAGGTTGTGTTGTTTCACGTCTCAGCTTACAGTCATTCGTTATTCAAAGCAGCAGCGCATGTGGCCTCAGAGGAGCTGCTTCTATTAGAGTGGGCCTTCAGCTGTGTTTTTGTAAGATCAATCGAAATGGGTGTGTGTGTGTGTGTGTGTGTGTGTGTGTGAATTATGTCAGAGCACATATGGAACTTGAAAGTATTCATG	319	(GT)15	249-278	AGCTGCTCAACAGGTTGTGTT	109-129	CAAGTTCCATATGTGCTCTGACA	285-307	199	GQ429007	（Epinephelus coioides）
672	MmiSTR266DB	TAATCGACTAACCTTCACAACTCTAATCTACAGCATATTCTGTGATGAGGTTGTGTGTGTGTGTGTGTGTGTGTGTGTGTGTGTGTGTGTGTGTGTGTGTATATGTACCCAGTCTTTCAGGCAGGCTGGAGGCCGAGCAGCTGCTGGCTGCGACTGCA	158	(TG)24	52-99	ACCTTCACAACTCTAATCTACAGCA	11-35	CCTGCCTGAAAGACTGGG	108-125	115	AF184960	（Mycteroperca microlepis）
673	MmiSTR267DB	AATTATAAAGCTATTGACACACTGTAATAGACAACCCACTGTACCTCTGGCAGAGTGCCTCTCTAAGAGACCACTGCATGTGTGTGTGTGTGTGTATGTGTGTGTGTTGCACAGGACAGCAAACCTACGAATATAGCAGACACAGCTAGTGAAGATGCTACAGGA	165	(TG)8	79-94	CTGTAATAGACAACCCACTGTAC	22-44	CCTGTAGCATCTTCACTAGCTG	143-164	143	AF182200	（Mycteroperca microlepis）
674	PlaSTR269DB	GGTCCTCGTGGATGTGTAACCATCAGAGAATCTGTTCAGGAGATGTGTAGTACCTTTTATTGTATCTAGAAGAGAGTACATTCAGTTTAAAGGGATTTAGCATTCACCCACGCATACATACACTCACACACACACACACACACACACACACACACACACGTATTAAATGCTTTTTGACATTTGGCTCAAAGTTGTTAAATCACATGATGCTGAAGTTCATCCCATGTGCACTGTAT	236	(CA)17	125-158	GGTCCTCGTGGATGTGTAACC	1-21	CACATGGGATGAACTTCAGC	209-228	228	AF249849	（Plectropomus laevis）
675	PlaSTR271DB	TGCATTATCCATCAGCGTGTCACACATTTCAATNTGACGTNTGACTCAACTTATCGCTGTCTCTGACTCCTGACCCACCACGGGAGTCTTNCCCTCTCTCTCTCTCTCTCTCACACTCACACACACACACACACACACACACACACACACACACACACACACACACACACACACACACCATTACCTCATGGTCTCCAGAGGTATGAGCAAGAGGAAAAGGATGGNACAGACCTACAAATATTGAATGTCAC	251	(CA)30	119-178	TGCATTATCCATCAGCGTGTC	1-21	GTGACATTCAATATTTGTAGG	231-251	251	AF249851	（Plectropomus laevis）
676	EawSTR290DB	TAACCAGCTGAGAACTGTGTGGTTGTTCAAACTTCAGTTCAGGTGACGTTTTCTTTTGTTATTAGATATATTTCACAGCAGTCTTTGGTGCACGCGTCGTGTCTGTGACCATGAGTTCATCTGTAAATAGTGGCCTCAGCACCTTGATCAATTTCAGACAGTGGACCCCCTGCGGCATGGATGTGTGTGTCCTGCTGTCTTCTGAGAGGAGACAGATCTCTAATCCACTGCAGACAGCGGCAGGTGGTGTGTGTGTGTGTGTGTGTGTGTGTGTGTGTGTGTGTGTGTGTGTCCTCTGTCATCATTTAGCCCCCTCCTTA	320	(GT)23	247-292	GTCGTGTCTGTGACCATGAG	96-115	TAAGGAGGGGGCTAAATGAT	301-320	225	EU684479	（Epinephelus awoara）
677	CfuSTR293DB	GATGCGAATGTGAAGTGTGCAAAGTCAAAAGACGCTAGGAAACAGTGCGTGCTTGTGTTTGTGTTTGTGTGCATGTGTGTATCCGCACATTTGTGTGTGTGTGTGTTTGTTGGCAGACTATGGCTTGAACCAGGCTGGTGAATTTATTTATATCAGCTCGTTTTATGAGCCC	172	(TG)7	92-105	GATGCGAATGTGAAGTGTGC	1-20	GGGCTCATAAAACGAGCTGA	153-172	172	FJ798813	（Cephalopholis fulva）
678	PmaSTR301DB	TTATCCATAAACCCCTCCCCTCCTGGCGCTGATCCCATTCATCCCGTGGGTGGAGGCTGAGAGCACAGCCACCCTTTTTCTCATCTGTGTTTTTTGTGGGCTGAAGGTGAAAAGTAATTGTTTATCGTCTCCTGATTCCAGTGTGAGAGCTGCATAAGCACTTACCGTCACTGTCGACTTTACAGCACAGCACTTTGTCCATCACTGTGTACTCACTCACTCACTCACTCACACGCACGCACGCACACACACACACACACACACACACACACACACACACACACACACACAGAGTGACAGCTCCTGTGACATAGCTGTCCTGTGTGTTTGCTCTGGGGGTCGTGCTCCACAGGAGACATCACGCAGCTCCCTCAGAATCTATGTGACTGCTGCAGCCAG…	423	(CA)24	244-291	AGCTGCATAAGCACTTACCGTCACTG	148-173	CACGACCCCCAGAGCAAACAC	324-344	197	AY688378	（Plectropomus maculatus）
679	EfuSTR308DB	TGTTCATAGCCCAGTTCTCCTTTCAGCAGAGGTAACACTGAGTCAGAGTCAGAGGAAGCGGGAGAGAGAGAGAGAGAGAGAGAGAGAGAGAGAGAGAGAGAGAGAGAGAATCGAGGAGAGAGAGAATGCGTGTTGAATTTGTTGCCCTTCCTCAGGAAATATCTGTGGGCGCAGGCTGAATGCAGCAGGGGAGATTGTGAGCGTGAGAGTTTGGCTCTGGGTTAGAGCTGTCCCTAAGACTCTGCTTAAATTGTTAAAGCAGTGTCAGAACTAGATTCCCACGCACACACACACACTCATTACTGTTAACAAAATAAGCAATACTTCACTTTCTTAGTAGCGAGCAAACAGTTAGATTAATGATGTTATTGTAGCTCTCTTAGGTAGAGTGGAGTATAA…	466	(GA)24	62-109	TGTTCATAGCCCAGTTCTCCTT	1-22	TCTAACCCAGAGCCAAACTCTC	205-226	226	GU799134	（Epinephelus fuscoguttatus）
680	EfuSTR309DB	ACATTATGATGCGTTCAAGTTCTGGTCAGTAAAAATGAGCATTAGGTGAAGGTAAATTATAACATTCTCATGATGTGTTCAAGTGTAGTCATGAACAATGTAGTTTTTGGTGAGAAACTTGAATAAATACAGGTGTTTGAAGAAGAATGTGTGTGCGCGCGCGTGTGTGTGTGTGTGTATTCTGACAAACCTAAATACAAGCCACTATAAATCAATGCAAAGTCAAAAACACTTAGTCACCACAAGTAACACTCACCATTTCATCTCAGTCTTTCTTTGTCTTGTTTTTGTCTTTAGTTTTTTTCCCCCCCAATTGTAACTTTTGAAGTTAAGCAAAAAGACAAGCAGTATAGGCTAGGTAATTGATAGCCCTACACGTGCTGAACAGATAAGTTCAGG…	1129	(GT)8	163-178	TTGAAGAAGAATGTGTGTGCG	137-157	TGGTGAGTGTTACTTGTGGTGA	237-258	122	GU799135	（Epinephelus fuscoguttatus）
681	EfuSTR312DB	ACAATCCAACGCTTTTCAGAATGTCTACTGATATGTGAATGTCCTTCTTGTCATAGTTGAAGGTGTGGCCATCGTCAATGTAGAGCTCACCCTCTGCAGTTCTCTGTCAGACAGAAGGTCATAAGTGTGACGATGCAGTATGTCAAAACAGCGGTGACTGACAGCTGTATTGTGCAGCTGTCATCGCGGTGTGTTTTTCTTTCTTTACCCCAGAGATTCATTTCAATGACATGATTTTTCTCAGTTGTTTCTCTATTTGAAAAATGTGACAAACAGAATTATCTATCTAGTAGTAGCCTCTTTTTGTTAGGTTTTACAGTGTGACTGAACACAAGAGAGACATGGCAGAGACGTTACATGGCTCAGTTCAACTGACAGGTCTACATGAGTGTGTGTGTG…	791	(GT)16	389-420	AACACAAGAGAGACATGGCAGA	328-349	TAACTACAGCGAGACAGCAGGA	508-529	202	GU799144	（Epinephelus fuscoguttatus）
682	EfuSTR319DB	CTTTTCATTCAGCTCAGGTGCAGTTTGAGTTTATGAATAGATTTCTACTTTCAAACAAACCAACCCACACACACACACACACACACACACACACTGCCAAGTCCTGAGCTGCTCAACATTTTAAAAAAAACATACTGTTCATGTTTCCAGGAGGCGTGACGCATCGATTAGACCTAATGGATGCGTCAGAGCCTTAATTCAGCGTGACTCAACTGTTACTCAACATCATTTACAACTTCATTGATAATTCAGCTTGTCACACGTCATCAGGTCCAGGTCTGTCCCCTTGAAGGGAAATCTTAATGTTACAACACACCATCACATTTTACATATTCGGTTCGTGCAAGAGTTTGTGTTTGTCTCTTTCTTGTTTCAACGTGATGATGGCCTCCTGGGCCG…	793	(CA)14	66-93	AGCTCAGGTGCAGTTTGAGTTT	11-32	CTCTGACGCATCCATTAGGTCT	170-191	181	GU799168	（Epinephelus fuscoguttatus）
683	EfuSTR320DB	ACAGACAGAAACGTGTGCTCAGTAAGGCCCTGCACCCACAGGTAATAAGCACACCTATATATATTTCACACACACACACACACACACGCGCACGCACACACACACACACACACACACACACACACACAATTTACATACGCACACACACTCCAGCACTTGTAAGGAGGAGCCTTTGGCTGTTAGGGGCAGTTCCTAATCATTGCTATTAGTGTGTCAGATTACTCTGCAGTTTAATAATATTGCTTTCACCAACAAAACAAACGCTAACTTTTTTTGCAGTCCTAGTGAATTAATCACATTCATTATTACTTTATGTTGCACTTAACAGCAGACATCAATATACTTCACAAGGATAAAATCTATCTTCAGAATAGTTTGATTACACAAGATTATTTACAG…	576	(CA)17	95-128	CAGAAACGTGTGCTCAGTAAGG	6-27	TGGAGTGTGTGTGCGTATGTAA	131-152	147	GU799169	（Epinephelus fuscoguttatus）
684	EfuSTR321DB	ACACTACACGTGTCGCTGGAGTTTTGACCTCTTCAGACTTCTTTCCCTCCTCCACGCACCTTGGAAACAGGTGAATGTGCCAGACACCCCCACCCTGCTTCTGCTGCATCCTGCTCCCTCTAAGCTCCTTTCACATATTCCCATGCCAGGGCAGCTGCCAATCAACCCAGCAGAGAACGGAGGGCAGAGATGAACGGAAACGAGAGGAGGAATGGGGTGAGATTGGCAGGCATGAGGAAGGCCGCAAAAGGTGAAGAAATATGAGTGAAAGAGCCAACAGAGAGGTGTGTGTGTGTGTGTGTGTGTGTGTGTGTGTGTGTGTGTGTGTGTGTGTGTGTGTGTGTGTGTGTGTGCGTGTGAAAAGGAGGCGCAATAGAAAGTGTGAAAGAGAGGTGGGAA…	910	(GT)34	285-352	AGGAGGAATGGGGTGAGATT	205-224	CCCACCTCTCTTTCACACTTTC	376-397	193	GU799170	（Epinephelus fuscoguttatus）
685	EfuSTR324DB	ACAAGTTTCCTGGATATACAACAAGGGAATGAATAACAACTCTCGGAGCGGTTTAAGCAAATGCTAAACAGGGCTCAGCAACGGGACAAAAAGGATCCGGAAAGAGGGATGGGGATGGGGAGGAGGGAGGCAGGGGAGGAGGGGAGGAGTGTGTCACAGAGAGTTAACACTGGTTTCAGTTGTTGCAGGCTTTCATTACTGCAGCGCGGCATGCAGAGGGACGGCAGCAGCTCCTGGGCCATATGATCTGTTCCAGCTCTGCGACTGGGACTCAGGGATGATCCTGCAACAGGTCAGACTCAACTTTAGGTCCTTGCAGTTTGACAAACAAATGCTGCTTGTTGTTGTTGTTGTTGTTGTTGTTGTTGTTGCTACTGCCATTGACTTGCTGTAATAGTT…	631	(TTG)11	339-371	TTTCAGTTGTTGCAGGCTTTC	174-194	GATCCACACGTATTAAAGGTCAAAC	397-421	248	GU799184	（Epinephelus fuscoguttatus）
686	EfuSTR328DB	ACTTTCTTATTGTGTTTGCATAGTTTGTGTAAGTGCTTTAGTGTAGAGTCATTTCCCAACAATTCTGACATGCCAACCTCAGCTCTGACCTGCCGATTCTTCCCTCAGGATCACACTCACAGCTGGGTGCTTTTGTCGGCAGTATGTTTCCCCTGCAGCTGGACCAATACATACACACACACCACACATAATAATGCCGGAACACATACATCCTGCATGTAGCTCACACACACACGCACGCACGCACGCACGCACGCACGCACGCACGCACACGCATGGGCATCAGAGTCTGATAACACTTCTATGGCTACAGTGGTGCACCACAATAATGGCCGGTGTAGAAATAGGACATAAGGGAAAAGCTAGGTGAGGATTCATTTTAATTTTATGTGACACAAG…	893	(CGCA)9	235-270	CTTTTGTCGGCAGTATGTTTCC	130-151	CCTATTTCTACACCGGCCATTA	327-348	219	GU799209	（Epinephelus fuscoguttatus）
687	EfuSTR330DB	ACAGGGGAAATCCATATATTACACTGTAATTTTTCTCACGCCTAAACAAACCCAGGTTTCACACAATGACGGCATGTTCCCTGCAGGCTTTGTGCTTATATTAGGGAGTGTTGTGAATTTAAATTTTGTATCTGGGTTTGTGAATTCAGGGCTGCTGTTTTACTCGTGTCCAAAGTCATTACTTTTAGTCTCAGTTTTTTAACAAATGGCTTATTGTGTGACTGCAGATATTGTGCTGATATGTTTGTTCCTGCACTAATACAGGCCTCGAGCAGTGGTTTGTTTGAGCACATAATATATCTCTGTCTGTCTGTCTGTGTGTGTGTGTGTGTGTGTGTGTGTGTGTGTGTGTGTGTGTGTGTGTGTGTGTGTGTGTGTGTAGGCTCAACTGACTCAGTA…	886	(TG)17	585-618	GAGTGACAGGAAAGACAAATACCA	540-563	CACCAGTACACAGGCTCCTTTA	712-733	194	GU799214	（Epinephelus fuscoguttatus）
688	EfuSTR339DB	ACAGTCCTCTCTCGGCTAGCTAACATTTAGCCATGTTACTTACAGATCCATTAGAAAGAAAGCTAGCTGAACATCGGTTTTGAAGTCTCCCTTGATCACGGAGCTCCCTCCATCTCTTGAACGCCTGATTGAGGTTTACTCTTGTTTTTCCTCTTCTTGTATCACTCTCGTTTTTGCTCTCCTTTGCCTCCTCAGACAGAGGAGCTCGTTTTCTTTCGCTAGGCCGTTTTTCACTTGTTTCCAAACTTTGTCCGTCTGCCATTGTGCTCGTGACTCAACTATCTCATGCCCAACTCCTCATAAGGACCAGCTCCAGTCCCTGATTGGCTGACCAACCAGTTTCACAATACATGACGTGTTTCCTGCCGTAAAGCAGATTTTTTCCGCGAAAATTCGCCC…	909	(AG)18	612-647	AGGCTGATCTGGTGTGGC	577-594	TCTGGTTTCTGTTTTCAGTCCA	747-768	192	GU799245	（Epinephelus fuscoguttatus）
689	EfuSTR342DB	ATTTCTTTGTGTTTTCGTCTTCGCAGAAAGGAGGAAGAGCCGCCGCAGGTTGTTCTGCAGCATCATGCAGCACCTGACGGAGAACCACAAGGTGTGGAAGAAGACCATCGAGGAGGAGGAGAAGAGCAAAGAGCTCGGCATGCAGCAGCAGCCCGACGGCCTCCTCCCCAGCCTGCCAGCCAGCCTGCCCACCTCCCCGTCAGACGACATACAGGTCATCCAGGAGGAGGAGGAGGGGGAGGAGCGTCAGTAGCAGGAGGACGAAGGAAAGAGCAGAGATGCGTGTAAAAGAAGAGGAGAGGCAGTGCGAGGACGCGAGTCCCTCAACCAACTGCCTTTCACCAACACAAACAGACATGAGAAACACAGACAAATGCACATAATACACACTTTGCTCCC…	714	(AC)8	410-425	TCACCAACACAAACAGACATGA	339-360	GATCCGCTCACAGTAGTAAGGC	494-515	177	GU799256	（Epinephelus fuscoguttatus）
690	EfuSTR351DB	CAATCAGTCTGACGACTCTGACGGTCATGTGGTGTGAACTTAGCTCTACATTGATGCTGTATAAAGACGTATGTGTTAAATGTAAGGTTAATGAGTCATGTTCGCACTTTGTTTTAAGTTTTAATTACTTTTTAATCACCCTCCATTTGCAATACCTGCACTGTTAACCACCTCACACTGCGTCCATTAGCAGATACTTCATTATAGTGACAGTAATTTACAGTAGTTCTGGTGCCTGGACTGTTACTTCTGTGTTTTTAGTCAGGTGTTTCTCTATTCCTGTATATAGGAGTGTTTTTGTATGTATCTGTCTCTCTCTCTAAAGGGTTAACTGGCAGTATAATGATGTTTGTGGGGTTTATTTCAAAGGTCAGAACTGTTCTGTGTGTGTGTGTGTGT…	755	(TG)27	383-436	TGCCTGGACTGTTACTTCTGTG	233-254	AACATCGCTCCTCTTACCATGT	460-481	249	GU799293	（Epinephelus fuscoguttatus）
691	EfuSTR357DB	ACAGTCTCCTCTAACGCTCTCCAAGAAGGTGAATGAACTTATTTCCCAAAATGTCAAACTATCCCGTAAAAAATGTCCGTCATTGCTTTCTACATTTCCTCTGGCTGCCCGACCTAACTCTTTATTATTGCACACAGTGTAATGGTTGATTCTGGATTTGCGGAGCAGGTTGACATGATTGTGTAAAAATAAGAGCAAATGAAAAAAGAAGATAAAACTCTTTGTCTTACAAATTAATGTTGTATAAATTCATACATTCAATGCTGTTGTTTTAACCTGCATTATATTCTGTAGTGGTGTCCATCACTGTGAACACGAGGTCGTCATGGTAACAGTGTTAGAAGTCATTGTGCGTTTAGTTTAGAGATTCCACCTGATGTCAGGTCTGATATGTAAATA…	938	(AC)7	675-688	CTCCATGAGGTGAGTCTGCTT	601-621	GCACAAGAACCAGGGCTACTAC	803-824	224	GU799306	（Epinephelus fuscoguttatus）
692	EfuSTR358DB	ACTATGTTTAGTGTGTGTGTGTGTGTGTGTGTGTGTGTACGTGTATCACGGTAGACCTGAGGCCTTTATTACAGTCTTGTTGGTTCAGTGGACTTCAAGAAGGCAGAGGTTTCTGTTCTCTTTCATACATGTGTGTGTGTGTGTGTGTGTGTGTGTGTGTGTGTGTGTGTGTGTGTGTGTGTGTGTGTGTGTGTGTGTGTGTGTGTGTGTGTGTTCGTGTGTGCCCTGCACATGCACAACCCTTTGAATGCATGTTGGACATTTGTTGAGGAGTGACCTAAATCTGTCTGCCATCATTACCTAACAAGAAGACGGAGAGAAAAGCAAGTTGCAAATAAACACACGCAAGCACACATATGTATATCTGCACGCGCACATACACGCACGCTCCCTAAAACA…	1098	(GT)42	131-214	CAAGAAGGCAGAGGTTTCTGTT	96-117	GTCACTCCTCAACAAATGTCCA	256-277	182	GU799307	（Epinephelus fuscoguttatus）
693	EfuSTR360DB	ACAGGCGCTGTCTGTAATGCACGGCGAGCACACACACACACACACACACACACACACACACAAACAAACAAACACCGGCAGACATATATTAGTATTTTCCTCCACAAATCTCCTCACCTCTTTCCCTCTCTTTGCGGAGCTGGGAGGCCTCTGAACTGAACCTTGCATTTGGATAGCATGTCGCACACACCAGAATGAATATTTGAATTGCTCGGAGATCACAGTTCAGAGTTTATTTACTTGCGAATAAGAAATGATAAACCAGGTGGGAGGGGAGGGGGAACAGCAAATACAAACAGTGCGTGGGAGATAAAGCGCCGGCGGGGCTTAACAGAAGCACCCAACCTCAGAGGAAACAAAGTCAAGGTGACAACACCCAAAGGATTTATTCACTGAAGC…	784	(CA)17	29-62	GCTGTCTGTAATGCACGGC	7-25	GAGGGAAAGAGGTGAGGAGATT	107-128	122	GU799310	（Epinephelus fuscoguttatus）
694	ElaSTR366DB	GATCACAGCCACTTTCTCTGTCGACGGGCTGGAGAGGGGGACTGGTGGCATTCTTAACATTTTGTATTCAATTTCGTTTCCTTATATTCTGTCAAATTCTTACAGAGTAAAGTTCTGCTTTTGTTAATCTTGTTATTTCAGGGCTCATATGTGAGATGGCGTCAGCACGCTGCGAGAGCCACATATCTCAATGTCATTTTCTGTTTTTTAGGAAATGAGAGAATTTCTGTCCCTGTGACACTTTTAAACTAGATACACATTGGTGAGGGCTGGTTTATTAGACACTCTCTGCACACAGCATACTGAAGGACGTCTTGTATTTACTGTAAAATAGGAGAGGCTTTAAAAGAAACTGGAGAAGTGTTGTAAAGAATACAGCAGAACACAGATGAAGGAGCG…	655	(GT)10	594-613	TGAGCACGCTGCTGTTTTAG	472-491	GACACCGCTGCAGTTTTTC	624-642	171	EF607132	（Epinephelus lanceolatus）
695	ElaSTR367DB	GATCATTGTTTTTGACTTGCATCTTGTGTCAGGTTACAGATTGAACATCACTCACACCAGGAAGGAAAAGTGACCCTGACATTTTACTAAAAGTGGAAACTTCATGTCAGGAGGGAGAAGAGGGTAAATGTTTCTTGGCAGAATGGGAAAAGCATGTGACACAGCTGTGTTAGTGGTGTGTGTGTGTGTGTGTGTGTGTGTGTGTGTGTGTGGGCAGTGTGTTCACCCCCAGCTAACAGTATGTTCTGATC	251	(GT)18	176-211	TCATGTCAGGAGGGAGAAGAG	102-122	CATACTGTTAGCTGGGGGTGA	223-243	142	EF607134	（Epinephelus lanceolatus）
696	EitSTR375DB	GGAAGTCGCCACAGGAGCAGAATGTACCTTTGCTACAGGAGTGTGTTATGTGTGCAGAGTCCCCACGCGCCTCTGTATGTGTGTGTGTGTGTGTGTGTGTGTGTGTGAGTATGTGTATGTGTGTGAGCCGGAGCCGGCTTGGTGGCTGGCTGGCTGGTCTCAGTGGCATTTTGTGCTGTTATTGGGCTGCTTGGCTGGTGAGCCATGTTATTACCAAAGCTCGGTTACACACAGACATGACCAAAAATGTATTAGAATATACAGCAGCTTTCAAATATTTGTACCGATTGAGTATTTTCATCAGAAATTTAAAGTACGTCAAATTAAAGATGACATGTCATAAAAGTTCTCTTTAAGTGCTGAAAAGAATGCAATCACCATAGATTGTTCCTACATAGT…	496	(TG)15	78-107	CAGGAGTGTGTTATGTGTGCAG	36-57	TGTCTGTGTGTAACCGAGCTTT	216-237	202	GU827427	（Epinephelus itajara）
697	EitSTR377DB	GGGTTTGGCAGGAAATAAAGAGCTAAAGTGTGACTAAAAGACAACAGTTCCTCGTGCAGCAGTAATCATAAGTGTTCATATGCACTAAATCTGAGTTCTGTTCTGAGCCACAGACCTCCAGGGAGACCTGTCGAACATGAGGGAAAGCTGCTGCCATCAACCTACAAAACGGAAACAGAATAACCCCATTCTAAAACGCTACTGCAAACAATGAAGCAGTTCCGATTAGATAACGTCTACCCCTGTGTTGAATAGCTAGAAGGTGTGTGTGTGTGTGTGTGTGTGTGTGTGTGCGTGCCTGTGTGTGAGAGATGAGGCTTGGGTGGCAAGCATGGCCGACAAAAATAGAGCAAGGGGCAGAGTCAAAGCATATTTACTGCACAGCAGCTGAAAGAAAAT…	556	(GT)15	263-292	CAAAACGGAAACAGAATAACCC	165-186	AAGCCTCATCTCTCACACACAG	299-320	156	GU827446	（Epinephelus itajara）
698	EitSTR378DB	GGCGGTTGTCCTTGGTGCTCAAGTATCTTTTCTCATAAGCAAAGCCTTGGAGACACAGATATGGTTGCTCCTTTGGTTTCATTATCTGTCCCTGTGTGTGTGTGTGTGTGTGTGTGTGTGTGTGTGTGTGTGTGTGTTTGATGAAGAAAAAGAGGTAGTGATCAATAAACTGTTATCTGTGATGGTCTCTGCCTGAGGCAGTGCCTTGGAGCTACACCTCAGTCAAATGGTATTTCTTCTGTTGTGTTTACTCCTGTATGCATGTGTCAGAAGGATTGCCGAGTAGGACAGAACTTTAAATGCCGATCACATAAAAAAGCCAGTTTACCTTTGTTTTCAGTGTGGTGTTTCCAGGACAATTTGTTACACTTTGTCAACCATCACATTGAGAGTTTTCAA…	445	(TG)22	93-136	GGTTGCTCCTTTGGTTTCATTA	63-84	AGTTCTGTCCTACTCGGCAATC	274-295	233	GU827450	（Epinephelus itajara）
699	EitSTR384DB	TGTTCCCCGCCTCCATCTGCCTGTTTTGTCCCTGACTTAATAATGAATTAATCCCCCTTCAAATGCAGTGGTGACCCTCTTCGTAGCTTCTCGTGACACACACACACACACACACACACACACACACATGTAAATATATGTACGCTTACTTGTGCAGCATGAGTGCATAGAAAAATAAACATGGCTGCACACATTAATGTTTACATGAACATGTGAACATGAACTTTTGAAAGGATGAGCAAATGGTAGGAGAGTGGTGACGCACACACACACACACTGCTCAGCCAGCCAACACCAAGGGTAACATTTCTATTGCATTTGCTAATCACTGATCAATAATTCAGAAGCCCCTCTCATCTTGAAGGGTCCCTGGCTTCCTGAAACATATGGCAGCTGTAT…	471	(AC)16	96-127	GTGACCCTCTTCGTAGCTTCTC	71-92	CCTACCATTTGCTCATCCTTTC	229-250	180	GU827461	（Epinephelus itajara）
700	ElaSTR391DB	GAATAAAACAAAGATACAGACACAGTCTGAGACTCAGTGTATTTAGTTGCCTTGATAGCACAATGTCTGTGTGCGCTCATGTTTGTGTGTGTGTGTGTGTGTGTGTGTGTATGTCTTTTCCAGTAAAGACTGACTCACTGACTCAGTCATTCTAAAGATTAGCACATTTTACAGGCATAAACACTGAAGAAAATGTTTTTCAGCCATTACGTGGCACAAGTCTGATCATGTCTCAGCAGATGTGATCACCTCATGGCTTCGTGACTTTGTAGACTTTCAGTTTCGG	286	(TG)13	84-109	CTCAGTGTATTTAGTTGCCTTGATAGC	33-59	TGCCACGTAATGGCTGAAA	198-216	184	JN185640	（Epinephelus lanceolatus）
701	ElaSTR392DB	AGAATGTATGTTATGCAGTGGCTTATGCCAGGCAGGGTTACATCATGATGTCAGGTATTTGCTCAGCCCCCGCCCTTTTCAGGTCATGAGAATTTGTTTACCATCCCATGAGACATGGTAGGCGTTCCCAAGCTCTAAGCAGCGCTCACTGTGTGGTATAGGACATGCAGGACCTCAGGTCTAGCAGACAGGTTCTGCCATGTTTGGTGAAGTAAACATGTGGTTCAGATCATAATTATGTGGGAATGTGAGATGGATATTTGTGATATGTGTCACACTGTGTGTGTGTGTGTGTGTGTGTGTGTGTGTGTGTGTTGTGTGCTGCACCCACAGTGCAAACCTAAAAATAGATTATTTCAAGGCACAACTGAGTGTGCTGTTTGGGTACTCAACAGTGAA…	424	(GT)18	280-315	CAGACAGGTTCTGCCATGTT	185-204	AGTACCCAAACAGCACACTCA	369-389	205	JN185638	（Epinephelus lanceolatus）
702	ElaSTR394DB	GTCTAGAGGAGAGATCGGGTGGTCTGCAGTTTTGTGTGAAGGTAATGGGTGGCAAATGGGAATACTGCATGTCATGAAAACTTCCAAACTACAATTTTTTTCCCACTGAGGTTGCCTGTTTTATAGATATATAGATAGAGTTGAGTGTAAGTGTGAGAGAGAGAGTGTGTGTGTGTGTGTGTGTGTGTGTACGTGCCTTGTGTCCCTGTACCTCAAGGTCTGATAATCCACTTGTCAACTGACCGTAAACTCGAGAGTGTGTGGTCGCCATGACGGCTGCTGCGTGTGTGATGTGTGACATTCCTGCCATACCAGACGATCACGCAGACTAGAGGAGAGAGAGAAAGAGGGAGATTGGGCTGATGTCTCTCCTCCTTTTTTTCTCCCATTACCTAACTT…	448	(GT)13	165-190	GTGGCAAATGGGAATACTGC	49-68	CCTTGAGGTACAGGGACACAA	198-218	170	JN185634	（Epinephelus lanceolatus）
703	ElaSTR398DB	GTCAGGGTGAGTGGCTGGGGAATGCATTATGTTATAAGTGTAAGTACAGGGTTATGTGTATGTGTGTGTGTGTGTGTGTGTGTGTGTGTGTAGGAGTGTCTGTTGTCATTTGCTCACCTTTTCTTGTCTTCAGACAGGGCAACTAAAACACTGTTCTCATAGAGTTTGGTGACAACAAGTAGCCTAAATCCCAGCATATCTCCACTCAGCATCAACCTGACTAGACCTCTGTTCAGCGAAGTGATTGAAAGAACATGTGTGGCACCCATGTGGACTCGATAGG	283	(TG)15	61-90	GTGAGTGGCTGGGGAATG	7-24	TGAAGACAAGAAAAGGTGAGCA	111-132	126	JN185626	（Epinephelus lanceolatus）
704	ElaSTR400DB	GCCTGCAGCGGGGACTACAGAGCGTGGCAGGTTACCCTGCGATTATGATGATCCAGTTTGATCTGAGGAAATGAAATTTCTTCCAAGGCCACTTTTCGGCTCTTCAGCAAAGGGACAACAAACAGATAACATGCAAAGGCAGCCACTGCTCGCACATAGGCAGCAGAACACACACACACACACACACACACACAGACATGATGCAAGCTCGCAGGTGTGAGTTCAGACTCATTTGCACTGACTGCAATAATTTATTTTCCCAGACTCCAGT	271	(AC)13	168-193	AGCAAAGGGACAACAAACAGAT	106-127	CAGTCAGTGCAAATGAGTCTGAA	222-244	139	JN185622	（Epinephelus lanceolatus）
705	ElaSTR404DB	CGCAGACATTATAACAGAGGATACAGATCCAGGAGCAGGAGCTGAAGCAGGATGTTCTGTGTGTGGGGTCAGATGACCTGTGCTGGACGACTGTCTGTCTCTGAATGTTCCTGAAATCTTATCCTCACAATCTACGCAGCCATCTGTCTTTGTCTTTATGTCTCTGTGTGTGTGTGTGTGTGTGTGTGTGTGTGTGTGTGTGTGTGTGTAGCCCCAAGGCTCTCTGAGGAGAATCTTCAAGGTGAACGACACGTGCAGACACACGAGTGCGCTTCACAGACTCTGTCAAGATTTGTAGAAGGACCTGCTGCCAAAACACCCACATTTTTT	330	(TG)22	165-208	ATCTACGCAGCCATCTGTCTTT	130-151	GTCTGTGAAGCGCACTCGT	263-281	152	JN185647	（Epinephelus lanceolatus）
706	ElaSTR405DB	TAAGGGTAAGGGGGCTAGGGAATGCATTATGTCAATGAAGGTCCTCACAAGATAGAAGTACAAGAATATGTGTGTGTGTGTGTGTGTGTGTGTGTGTGTGTGTGTGTGTGTGTGTGACTGTGTGCATACCTGTGCGCCCAACCTTGAGAGGTATCGGTTGCGTAAGCCAAAAGCAGACATGGGTGCTAATCTAGCGTGCTCACCCTCTGTCAGTTTACTGGGTCGCCTTTTAGTCCTGCAGGAATAACAATGTTGCCATCTTTATCATCTCTGCAGCCAATAGGCAG	287	(TG)24	69-116	GGTCCTCACAAGATAGAAGTACAAGA	40-65	CCATGTCTGCTTTTGGCTTAC	162-182	143	JN185645	（Epinephelus lanceolatus）
707	ElaSTR406DB	CCTATCGAGTCCACATGGGTGCCACACATGTTCTTTCAATCACTTCGCTGAACAGAGGTCTAGTCAGGTTGATGCTGAGTGGAGATATGCTGGGATTTAGGCTACTTGTTGTCACCAAACTCTATGAGAACAGTGTTTTAGTTGCCCTGTCTGAAGACAAGAAAAGGTGAGCAAATGACAACAGACACTCCTACACACACACACACACACACACACACATATACACATAACCCTGTACTTACACTTATAACATAATGCATTCCCCAGCCACTCACCCTG	279	(AC)13	193-218	TGAAGACAAGAAAAGGTGAGCA	152-173	GTGAGTGGCTGGGGAATG	258-275	124	JN185643	（Epinephelus lanceolatus）
708	ElaSTR407DB	ATATGGTTTTATAAACGTATCCAACCCCTGAGCTATGCTTGTTTCAATTTTTATTGAACGATAGGAAATGAAATTTGAGCATCTCTGCTTCAGTTATAAATCATAGCTCTTCCTGGAGAGAGATAGCAAGAGAGAAATAGAGTAAGGTGAAGGAAAAGATGAAATAAAGATCAAAGACGCTCCTGAGGGACACGCACGTGCACGTACGCACACACACACACACACACACACACACACACACACATCCCCTCGCTTCCATTTCATCTGAATATTTTATATCGTATTGATTATGTGCTTCTTTATGGGTTGCCAACGACTAAATCCTAACTCTTACTC	336	(CA)18	209-244	TAAAGATCAAAGACGCTCCTGA	165-186	GCAACCCATAAAGAAGCACATA	289-310	146	JN185641	（Epinephelus lanceolatus）
709	ElaSTR411DB	AGAAAGAGACAGAGAGATAAATACCAGCTTCACTGCAGACACACACACACACACACACACACACACACACACACACACACACACACACACAGGTCACACTGAACTTGTGGTTTTTATTTTTACCCGAGGAGCATCAGTCTGTCGTCTGTTATCAGACTGTAAACACCAACACGCAATGTTTTTGGGAACCGAGGAAACTGTGAAAGTTTAGAAAGTGAAATTCTTCCCTGAGGTCTCTGTTGTCTTCAGAATGTTCCACACATGTTCAATGGT	273	(AC)26	39-90	GAAAGAGACAGAGAGATAAATACCAGC	2-28	CTGATGCTCCTCGGGTAAAA	118-137	136	JN185631	（Epinephelus lanceolatus）
710	ElaSTR412DB	CTGATGGATTGCAGCACATTTCAGGCTAATAACACAGACATACGTGTACGCACCATGCATAAATGCCCACTGTCACAAACACACACACACACACACACACACACACACACACACACACACACACACCAGACTACGGCAGCCCATACAAACACAGATGGACGCGGACCCGTCACCTCAGTGTCACCTTCAGCTAATCCTTGCGAGACAGAGAGCAATCCATCCACTGGCCACACAGATTTACCCATAATCCCTGTGGATGAACTCATTTTGCACTTCCTCAAAGTGTGAGCAAACAATCTGTGCATGTACAGTATATATACCCACACACACATCCTGTACGTAGATAAACTGCTGATATGCTGTACAACACTTGAGTC	377	(AC)24	79-126	CAGACATACGTGTACGCACCAT	35-56	CTCGCAAGGATTAGCTGAAGG	184-204	170	JN185629	（Epinephelus lanceolatus）
711	ElaSTR413DB	CATAGGCACACAAAGATACACACACAAAGGGGCAGGTTGTGCTGTTGCATCCTGCCACCAGAGGGTGCAGACAATGTGCCCCCATCACCCCTGGCCTCAGCCCGAGATTCCTTTTGGGACTAAAGAATGAACCTCCGGATGCTGGATTGGCAAAATGAGCCGACCACAATACAATAAGCTGTGATAGGATACACACGTACATTTCCCACTCATACAGTCACATGTTTCAAGATATGACTGCGTATATCTGCTCGAAGATGAGCTGGAAGATACGAGCCTTTTCAAACAAGCTCCGTCTGTCTTTTTCTTTTTCTCACGGTCTGTCTCTTTTGCTCTCTCTCTCTCTCTCTCTCACACACACACACACACACACACATACACACATACACACACACCTTC…	443	(CT)10	333-352	AAACAAGCTCCGTCTGTCTTTT	284-305	AGTGGGAAGGTGTGTGTGTATG	383-404	121	JN185627	（Epinephelus lanceolatus）
712	ElaSTR415DB	ACCCTGGTGAAGTGTTTCTAATGGTCACCATCTATTTATATTATGCACACTTTACCACAAATTTGGCTCGTCCCTGCCTGTAATTGCCCCTCCGACAACTAATAAGAGTTTCAAACACAAAACACATTCATCCAACTCCCCCAAAAGTGAGGAGATGGCCCGCTGATGTATGACCAGTTGATTATGACACTGAAGATAAAGGACTGAGGTGTGTGTGTGTGTGTGTGTGAGTGTGTGTGTGTGTGTGTGTGTGTGTGTGTGCTAGCATGGCAGAATTTACTCAGCAGGCAAAAACCACAAGTCCCGTTGTCACCAGGAGGCCTTTCCCCTCATCTCCCTGTTCACCTGCC	350	(GT)15	231-260	AAAACACATTCATCCAACTCCC	119-140	CCTGCTGAGTAAATTCTGCCAT	267-288	170	JN185623	（Epinephelus lanceolatus）
713	EfuSTR420DB	ACACACACACACACACACGGCAAACCATCACCACCCACTGAGACTGTGCTGGTTAATGTTAAACCAGAGAGCAGACAGAAGCTTAGTAAACCATTGGCTTAACCTGTGATGAGAGGCATTATCTCAACCTGCAAATATCACTGACGTTTTAATAACACCACCCACCTCTCTCCACACACACACACACACACACACACTTACTCCTTCCTTGGATATAGTAAGCAGCTGTGCTATGTCTTCACCCCACAGCCCAGCAACTACAAACACATATGCTGAGTGACACAGTGAGGAGCAAGTAAACAGCAGCCCACACACCTGGACAAGGAGCAGAATAGGAGCAGAGAGGCGGAGGAGGAGTGAGAGGAGAGCTGTGGCACAGTGCGCCACCAGGTCAACCAA…	533	(CA)12	173-196	GAGAGGCATTATCTCAACCTGC	111-132	TATGTGTTTGTAGTTGCTGGGC	249-270	160	JF736990	♀（Epinephelus fuscoguttatus）♂（Epinephelus lanceolatus）
714	EfuSTR425DB	ACACACACACACACACACGGATCCATACATCATATGAATAGTATGTGATTGTGTGTGAGTGCACTGAGCCCAGCCCATGTGAGTCTGTTGTCATTGACTGGCTGCTAATGGCTAACAGATGAGACTCTGTGTGTGTGTGTGTGTGTGTGTGTGTGTGTGTGTGTGTGTGTGTGTGGAGGGTGTGCGCGCTCTTCAGAGTATGATTAGTTCGGGGACCTTGAGCCAAACGCTAACATTATGCAACATCTGAGCAGACCTGCGTATAGTGTAACATTGGCCGTGTGTGTGTGTGTGTGTA	298	(TG)24	128-175	ACTGGCTGCTAATGGCTAACA	97-117	CAAGGTCCCCGAACTAATCATA	199-220	124	JF736989	♀（Epinephelus fuscoguttatus）♂（Epinephelus lanceolatus）
