# Supplementary material for: Detection of Growth-Related Quantitative Trait Loci and High-Resolution Genetic Linkage Maps Using Simple Sequence Repeat Markers in the Kelp Grouper (Epinephelus bruneus)
Source: Mar Biotechnol (NY). 2015 Oct 28;18:57–84. doi: 10.1007/s10126-015-9673-5 (PMC4705122; doi:10.1007/s10126-015-9673-5)
Supplement: Supplementary file 4 — List of SSR markers used to confirm the QTL regions of the kelp grouper. EBR markers were developed using microsatellite-enriched segments from next generation sequencing (NGS) using the GS FLX system (Roche, Switzerland); STR markers were developed using simple sequence repeats (SSRs) of a cross species of grouper from the NCBI database. (XLSX 23 kb) [file 10126_2015_9673_MOESM3_ESM.xlsx]

## Sheet: addition file 3
List of SSR markers used to confirm the QTL regions of the kelp grouper
No.	Lingkage group	ID	Sequence (5'→3')	Full length （bp）	Microsatellite	Repeat region （bp）	Forward primer (5'→3')	F Primer region （bp）	Reverse primer (3'→5')	R Primer region （bp）	Product Size （bp）	Note	Species
1	EBR 17F	Ebr00012FRA	CACCATAACATTACAATACAAGGGTTAAAGGTCCAGTGTGGATGTAGAGGCATGTAGCGTTGAGGTGGCAGAACTGAAACTTAACCTGTGTGCCAAGCATGTAGGAGAACTACAGTGGTTGATGCAAAAATGTGAATGGCCCTATCTAGAGCCAATGTTCAGTTTGTCCATTCTGGGGTTCTGTGGGAACAGCATGGCAGACTCTGTGGAAGAGGTCCCACTATTTATGTAGATATAGACAGCTCATCTAAGTTAATGGAAACATGATCACAACAATCCTTTTTTTCAGGGAACTGCACACTAATGAAATCCATCCATCCATCCATCCATCCATCCATCCATCCATCCACCCATCCATTTTCTAACTGCTTATCCTCATAGAGGGTCACGGGGGGCTGG…	482	(ATCC)10	309-348	CAGGGAACTGCACACTAATGAA	287-308	CCCCGTGACCCTCTATGA	376-393	107
2	EBR 17F	Ebr00092FRA	CTGCTTGTTCACAAGGTTGTAGACACATCAGAACCCTGGAGTACTACCAAACGAGGAGGCTATAATAGGATAGGATACGTGCTTCAGGTTTCACATAAAATCTTTGTTAGCACTGTTGCAGTAATCGCAATATTGCGATACCAAGCTGTTGACAAGCCAAACACAGGGAATGGCAAGCAACCACAACCACACCACACCACACCACACCACACCACACCACACCACTATGTTCATGTTTCTTCTTTTTTTCATAGGAGCGCTGTGTATTAACACAATGCTACTATTACTAGCAGCATGACTGCGCACTGTACGCGCGTGCATTGTTTTTTCTGGTCGCTGAGAGTTGAAAAATTTCAGTTTTTGTGAAAAGCCACAGCAGCTTGTCACTCTCAC	393	(ACCAC)8	186-225	GGAATGGCAAGCAACCAC	167-184	CAACTCTCAGCGACCAGAAAA	326-346	180
3	EBR 17F	Ebr00153FRA	TGGTGATTTGTCAGCGGGCAGTGAAGAGATTCCCCGTGTTGGTACCAACTGAACATGAATGGCAATGCAACTCTAAATACCGAACCTGTCCTTTGTGGGGACGGAACAAACAGCCTTTGTGTTGCTGATACGATTGTATAACATCTGACTGAGCCACCTGAACTGTCAGCATATCAGGGCCATAAAAGCAGCACAGAAGCAGAAATGTACTGTGAAAGCACCGCATGGGGCAGAGCAGCAAGAGCTCTGAGACACCCGCCCACCCTTCCTGAATCAGCCGTTTCTGTGGCGACCAGAGCGGAGGGATGGGAGGGGGGGGGGTGAGGGAGGTGCGCGGTGAAAGTGAGGAGACAAACATTTGAAACCCGGGATGGGAGAAACATGGATGGATGGATGGAT…	465	(ATGG)13	382-433	GTGCGCGGTGAAAGTGAG	330-347	ACACATCCCTCAACTATATCTGTTCC	440-465	136
4	EBR 17F	Ebr00177FRA	AGCGTCAGCAGTGCTGTAGGTGTTGTGCTGGTCCATTGTGGTAAAGACTGAGCTGAGCCAGATGGCAATGCTCTCAATTTACCAGTCCATCTACATTCCAACCCTCACCTATGATCACGAGCTTAGTAATGACCTAAAGAATAAGAATGCATATACAAGCAGCTGGAATGATTTTCTTCCGTAGGGTGGCTGGGCTTAGCCTTAGAGATAGGGTGAGAAGCTCAGACATCCGGAGGGAGCTCGGACTATCTTATCTGGCCCAGAAACGCCTTGGGATTCTCAAGGAAGAGCCGGACAAGGTTGCTAGGAAGAGGGACGTTTGGAATACCCTCACACTCCAGCCCTAGATAAACGGCATAAATTGGATGGATGGATGGATGGATGGATGGATGGATGGAT…	478	(TGGA)9	363-398	ACACTCCAGCCCTAGATAAACG	333-354	AGGATGTGAGCCAGTATTTGGT	423-444	112
5	EBR 17F	Ebr00207FRA	AAATGAGGGGGACAAACTTGAATTTTCAAAAATAGAGGGGGACATCCTCAGTGTAAATTATGCTCTTGCCTAGCTCTGTATAATAGTCTTCTAAGGACTGAGAACATACTGTATCTGAAAGGGCTAAGTGACTCTTTTTTAGGCTATGTCAATCAATCAATCAATCAATCAATCAATCGTTTGTCAAATGGAATTACAGAAGGTACAATCCAGTGAAATGCGATCCAATCAGCCCTCTTAACTTGTGCACTGTAATTTAGTCCTTTTTTTAGTGTTCTTACACTGTTGGCAGCTGCTTAATTGTCCATGTTTCCAGATGGTTCGAGTAATCCATGGTTTCTAGTTATGGCTCCATGCCTGTGATAGCTATTGCTGGAGG	379	(TCAA)7	149-176	ACTGTATCTGAAAGGGCTAAGTGA	108-131	CACAAGTTAAGAGGGCTGATTG	226-247	140
6	EBR 17F	Ebr00314FRA	GCAAGGCTTTGTGTCTGGAACTGGTGTGTCTCACAGCAGGCATTCCATTCAGACTAACTCTGTTTGCTTAGGTAATAACTAGGTCTTAGCCATAATTTGTTTGTGTGGATGTTTGTCTGTGCGCACGCATGTGTGTGCGTGCGTGCGTGCGTGCGTGCGTGCGTGCGTGCGTGCATGCGTGTGTGATCAAAGGAATAACTCCCTTGCATTTACACATTTGCACATAAAGACAAGCCCATCCCTTTCGACTTGGAAAGAAGCCATCCACAAATGAATGCTTTTTTCTGTTTCTCTCTCCCCTTTATTCCCGTTT	313	(GTGC)10	135-174	TTTGTGTGGATGTTTGTCTGTG	100-121	AAAGGGATGGGCTTGTCTTTAT	224-245	146
7	EBR 17F	Ebr00549FRA	ATAAGTCAATCCTTACCTATTCCATTATTTTTTTTGTTGTTGTTGTTCAGGGAATTTTTTTGTTGTTGAAAATTTGAAAATCAACAAACTTAAGTCATTAAAAAAAGTGAGATTATTAGCAGCAACCAGCAGCTGGTATGAATCCAGTCCTGTCATGGTTCTGTAATCTTTTTTTTTTTTTTTCAATGAGTAGATCAAAATGTTCATAAATTCATCTGAGTTATTAATCATCATCATCATCATCATCATCACGACAGTAATAAATTGTCACTAGCAGTAGCTAGAGGTGTGGCTACCCTGCCTTCTTGTGAGAGACACTACTTCCCCTTCTCTGCATGTTTTTCATGAAGTAAAACCCAATTAAATTCTTTTTTTTATTTGCAGTAAATATTCTCCTGA…	490	(ATC)8	227-250	CCAGTCCTGTCATGGTTCTGTA	144-165	TCTCACAAGAAGGCAGGGTAG	293-313	170
8	EBR 17F	Ebr00702FRA	ACAGCGGCGGTTCAGGCTGCGCAGAGTAGGAGGGATTTACCAGTGGCCAGTGGTACTGTAGCCCTCAGCAAGGGCCGTTTTACACACACACTCACTGCAATTCCTGAGGATGGCATCCAGACATTTCGGCTAGAATGTACGTCTTTTCAAATTCATATCTCCTGTTCCTCTGTTGCGTTTTCCTCATGTTTGCTCACGGCCCCCAGAGAGCCTGTGACACCGGTTTATCATATTAAGTGTGTAATCAGTTCACTTGAGAAGGGGGTGTTGCTTTTCTGAAACTGCCAAATACCAGGTCTGGGGTTTTAGTGCTCAGCCACCCTAAGGGCGCGCACACAAACACACACACACACACACACACACACACACTCATACACACACACCACCTGTATAGACGTC…	414	(AC)15	340-369	ATCAGTTCACTTGAGAAGGGG	244-264	CGTCTATACAGGTGGTGTGTGT	376-397	154
9	EBR 17F	Ebr00896FRA	CTTTGCGACGAACCTGTTGTTAAAAGAGCTTTTATGAATAAATTTGATTTGACTTCATATACGTGCACACACACACACACACACACACACACACAGAAACACACTCTCATACGCTAACAGGAGGACTGCAGGAGAGTCTTTGAATGATTTGCCTCAGTGATTCAGTCAGTGCAAGTGAAGTGTGTTGGTACGGCTGGTATGGCTTATTAGGGCTGAATTGGTGAGAGCAGTGTAGCTCATTCACGGCAAGAAATCAGAAACCTGTCAGTATAGAAACCTTTTAGAAAATAATAAACAGGCGCAAGGTTGCAAAATGCAACGCTATGACAAATAACCCCGCCGGCCTCCCCCGTCAAAGAAACAGGGCCAAACCTCAGTTACAAACAAGCTTATGTTAAT…	415	(CA)15	66-95	TTGCGACGAACCTGTTGTTA	3-22	CAGTCCTCCTGTTAGCGTATGA	107-128	126
10	EBR 17F	Ebr00932FRA	ATGCTGCTTTCTACTGTTTACTATCTGTTTTTTGGCCTGTCCGGGACGTGGAACATGACACAACAAAAACACAAACACACACACACACACACACACACACACACTCGTCTGCTGCAGAGCTGTGTACACAGCTCTGGTCTAAGGAAAGGAGTCTATTGCCTTATTTTTCGCAGGTTTACCGCTAGGTTAAAAAACCTGCATACACATGCTAATTTTGGTGGAAAGGGGGTATTAGAGACGTAGCATTGTTAGCTAACATGGAGGGCCACTGACCAAGCGTCGGTATTTGCAAAGTTGGGAGTAAAACCGCAGATTAAGATGACAGATTTGATCAATTTTTATTTGGCTAGCTAATTTACAATAATTAATGAGTTGGTTGGATAATCTTCCAGCTGACTC…	507	(AC)15	75-104	ACGTGGAACATGACACAACAA	46-66	GACTCCTTTCCTTAGACCAGAGC	131-153	108
11	EBR 17F	Ebr01210FRA	TTAGCTTAAAAAGCAAAGAGGTAACCTCTCTGGCTAAAGTCATGTACGTGAGACTACACGCCACCATCTGGACAGGAGTGTGAATTACGTAAAGTTACAGTAGATCGCTCGCTTCTCAAAATGACAGACAAACTTTAGATTTTTCAGTTAGTGTTAAAAAATATCAGTCAGCGATTACATGTTCGTCAGCCAATCAGATGCTAACATTTTAGTTAAAGTTTTACTGGTCAGGAAGAAACAAAGAAGTTAAAGAGTGAAAGTTTTAAACCTGTATAGTATAGTAATACAAATAAACACACACACACACACACACACACACACACACCAGGGTGCCTACCTGGGCACTGCTGCTGCTGACCTCTGCCTCTGTGACCCTCTCACCTTTGACCCTCACCACTG…	417	(AC)16	294-325	CTGGTCAGGAAGAAACAAAGAAG	224-246	CAAAGGTGAGAGGGTCACAGA	366-386	163
12	EBR 17F	EguSTR119DB	CTTACCTTCCTGGAAATATACCCATGTGTGCACTGTCCCTCTTACAGCCCACCTACAGCTAACTGGTGTTCCCATTTGCATATGTCTTAGATCATAACTCTCGTCTCTGAGATGATACGGCAAAGTCTTCTAAAGGCGTTGTACACTTGCATACGATTTTAATGAATTACACTTCCAGACAACTGCGGTTGGTCTTGCATGGAGTTACTGGGGAGTTACTGTGTCGATTTACAATTCTAACTACACGCATGCAAATTTGTGAACCACTTGCATTTATTATGTTCATGCAACATCTTTCTGAAACAATGATCCTGTGGTAAATGATGTCATAAACAAGTCAGTGTATGAAACGGTTATTGGTTTATTGCATATTCCACGACAATAGATAGATAGATAGAT…	483	(ATAG)16	382-445	GGTTTATTGCATATTCCACGAC	359-380	AGCCCTCTGTCCTCTACTGAAC	459-480	122	DQ223845	（Epinephelus guttatus）
13	EBR 17F	EguSTR150DB	GCTTACCTCAAAATACAAACACAAAGCTAGAATCAAAAAGCCTTAAACTGGTCATGCCAGACTGTTGCTGTTCAGAGCAAGAAAAAAAAAGATTATCAAGAAGGTGAAGACAATTTCATTGTTGTTGTTGCTAAAATAAAGAGCAATGTGTTTACCTGACTTCTGCTGTCAGTGCCTTTTTACACAGATAGATAGATAGATAGATAGATAGATAGATAGATAGATAGATAGATGTCTAAGGAGGCAGACTGATTGTTCAGATTAGATTGAGACTAAATCCCATCTCTGTGTTGCAGTGAATCAGTGGATCAGTGGATTAGCGGCACTCAACTTGTCGACACCTCCTGTATGTCCTAACAAAGGTCAGTGG	370	(AGAT)12	186-233	GCAATGTGTTTACCTGACTTCTG	143-165	TTAGGACATACAGGAGGTGTCG	336-357	215	DQ223830	（Epinephelus guttatus）
14	EBR 17F	EcoSTR261DB	GATGATTTGTATTGTGTTATTTATTATTTTTTGTTATATGGTGTTATCAGGGTATCAAAGGACAACTTCTACCTTGAGGACAATGTTTCTGAGTGTCACTGACTCCTGAGCTGCTCAACAGGTTGTGTTGTTTCACGTCTCAGCTTACAGTCATTCGTTATTCAAAGCAGCAGCGCATGTGGCCTCAGAGGAGCTGCTTCTATTAGAGTGGGCCTTCAGCTGTGTTTTTGTAAGATCAATCGAAATGGGTGTGTGTGTGTGTGTGTGTGTGTGTGTGTGAATTATGTCAGAGCACATATGGAACTTGAAAGTATTCATG	319	(GT)15	249-278	AGCTGCTCAACAGGTTGTGTT	109-129	CAAGTTCCATATGTGCTCTGACA	285-307	199	GQ429007	（Epinephelus coioides）
15	EBR 17F	EfuSTR420DB	ACACACACACACACACACGGCAAACCATCACCACCCACTGAGACTGTGCTGGTTAATGTTAAACCAGAGAGCAGACAGAAGCTTAGTAAACCATTGGCTTAACCTGTGATGAGAGGCATTATCTCAACCTGCAAATATCACTGACGTTTTAATAACACCACCCACCTCTCTCCACACACACACACACACACACACACTTACTCCTTCCTTGGATATAGTAAGCAGCTGTGCTATGTCTTCACCCCACAGCCCAGCAACTACAAACACATATGCTGAGTGACACAGTGAGGAGCAAGTAAACAGCAGCCCACACACCTGGACAAGGAGCAGAATAGGAGCAGAGAGGCGGAGGAGGAGTGAGAGGAGAGCTGTGGCACAGTGCGCCACCAGGTCAACCAA…	533	(CA)12	173-196	GAGAGGCATTATCTCAACCTGC	111-132	TATGTGTTTGTAGTTGCTGGGC	249-270	160	JF736990	♀（Epinephelus fuscoguttatus）♂（Epinephelus lanceolatus）
1	EBR 18M	Ebr00091FRA	CAATGCATGCTGGGAAAGACCAATATCATTAAGCGTTTCTGAAAGATAGCAATCCACAAGATCAAAAGCTTTGGTGAGATCAATAAATATTCCTCCTGTGAAATGACCATTGAGAAAACATTGTTTATGAGAGAAAATGAATATCAGTGTTCTGGAGAAAGACAGAGACAAAGAGAAGGAGACAGACAGACACAGAGAGGAAAATGTCTGTGGGTGTATTTTTAGGTTTCTATCAGGCGTGTTATTTAACACCTGCTTGCTTCTGTTGGAGAGGAGAGGAGAGGAGAGGAGAGGAGAGGAGAGAGGTTGGTGTTTGGGGGTTTAAGAGTGTTTTTACAAATCAATACCATATCAAACCTGCCTATTGAATCTAAATCCCTCTACAATCCCCAATTCGAG…	409	(GGAGA)7	268-302	TTTAACACCTGCTTGCTTCTGT	245-266	ATTGGGGATTGTAGAGGGATTT	373-394	150
2	EBR 18M	Ebr00111FRA	GTAAAGCCCTGTGAGGCAAATTGTGATTTGTGATATTGGGCTTTATAAATAAAATTGATTGATTGATTGATTGATTGATTGATTGATTGATTGATTGATTGATTGATTGATTGATTGATGATTTCAGCCTTAAAGTATTAAAGGGGACATTAAAGGAAACTGGATGGTTCAAACATAAAGACTGACCATAAAGTGATTCTTCATGATGCAGAATCACAAGTCTGCCAGCTGATCTCATGAGTTGCAGTGATCCTCTGTTCAGTGGCAATATATTGCATTTATCCTAACTCAGGCTGCAAAAACAGCCTTCCACAGTCTTTGTTATTCTTGGATCTGTATGTTC	343	(ATTG)16	54-117	AAAGCCCTGTGAGGCAAAT	3-21	CCAGTTTCCTTTAATGTCCCCT	142-163	161
3	EBR 18M	Ebr00144FRA	AGGTGGGATAGGCTCCAGCCCCCCCGCAGCCCCTAACAGGAAAAGCAGATACAGAAATAAATGAATGAATGAATGAATGAATGAATGGATTAATATCTTGGATGGATACATAACATACACCAAATTGCAATTGCAAAAGCTTGATACTTCATAATTTCATAACTGAAAAAGCATGACTGACAGAAATTGCCCTCACAACTGACAAACTATCATGTCATAGTGTTTTTGTAGTACTTTTTCTTTTTCATGTCCATGTAGCAATCCTACAAACAAGGACAGGTAAAATATTGGATTTAACAGCAGATTTTCTACAGAAGTCAGTGTGAATGGGACTATACACAGTCAAGTGCTCTTGTCGTGCTGAAGGGTTTCCTGTTCAATTACACCCTAAATCAAGGG…	486	(AATG)7	60-87	CCCTAACAGGAAAAGCAGATAC	31-52	GACATGATAGTTTGTCAGTTGTGAG	192-216	186
4	EBR 18M	Ebr00241FRA	ATGCCAAAACATCATACTTTGGCTGTATACTAGTAAATGAATCCTGTTGACTTTTTACCCCACAATCAACAAAATAATATTACATCTGCAGGAGAAATCAGAGCTGTTAAAACCTTTCTTGTTACTGTAAATGGCTACTGCTCAGGAAAAGATTTAGTGACTGAAGGCCTGCAAAAATTGCCATTTCTCTATGTTTAGTAATGTGTTAGATCAGTGGCCCAGACACAAAACACATCTATCTATCTATCTATCTATCTATCTATCTATCTATCTATCTATCTATCTATCTATCTATTGTCCATATTATTAAAATATGGGTAAAATGTTATATACGAACATTCATAGTATTACACATACTGAATATATCCTCTTAAATTTCATCGCATTCCAATGTATTAT…	462	(ATCT)15	234-293	GGCCCAGACACAAAACAC	216-233	AATACCAAGAGCACAGCAATCT	407-428	213
5	EBR 18M	Ebr00443FRA	GGTTTCTCCTCTCGTGCACTCTGCCAATCAGAGTGACTCCACTCACCGACAGGCTCCACCGGGTCCGACGCCAATTGACCATGCTGAATTAGCTGGAAAAAAAGCTGACAAAGGCTGACTAGTGGCAACGCTGTGTGACACAACGGAAAAACTCAGGTGTCAGATGTTCACCAATGGCCAAATGTCAGTTCAGTGTGTCAGGGCCCTCACAACAACAACAACAACAACAACAACAACAGACTAGAATGCAAATGGAGTATGTGTGAAATTGCACCCTCAGACCTTTTCTTGTTAGTGTACTTGTGTGTTCAATGTGTGTACAGGCACATGCATGTGTAAGCGTTCTCTGTGCATGTGTTTCTATACAAATCTCTGTATCTTGAAGTTTGTTGTTGCACC…	492	(ACA)10	209-238	ATGTCAGTTCAGTGTGTCAGGG	182-203	AACAAGAAAAGGTCTGAGGGTG	272-293	112
6	EBR 18M	Ebr00610FRA	ATCCTTTTGGTCTTACTCTCATTTGCCTTTACCATGACATTTGTGGGTTTAATTTTCATGGTGTTGCACTGTATTTTTCTCGTTTTATCCAATTTGATCTTGCCTCTGTTTTTGCCTGAGTTTTTTGTTGTTATGTGCCCCTGAGTATTAAACTCTGTTTTTAAAGGTGCTATATAAATAAAGTTATTATTATTATTATTATTATTATTATCATTATTATTCAGGACAACAGAATGAAAACAATAGATTTCCTCTTGGGGATTAATGAAGTGGAGTAAGAAAGTATAATATGCCTCCCTGAGATGTTGTAGCAAAAATTGGAAAAACCAGTAATAGAACACATTCACGGAAATTAGTGCTTACAGTTAACGCTCTTGGGTAAATGTTTGTGTTGCTTTC…	414	(TTA)9	184-210	TTGTTATGTGCCCCTGAGTATT	128-149	TCCCCAAGAGGAAATCTATTGT	240-261	134
7	EBR 18M	Ebr00674FRA	ACTCGTTACACTCCTGCTCCAGCTCCAGGATGTGTGTGTCGGCCAACAGCAGGTCCCGCTTTTCACCAGCTGCAGGATCTCCAGGACTGAAGGAGAAGGGGAGACGTACGACATCAGAGATTACAACTTTGTACATTTTCTGTACGATAGAGTTTGATGTGTCGTGTTAATACTTTGACTTCAGTAGATCTGAACACTTGTTACGTGATTTCACTGCAGTTCTTTTCTCAGAGTCTTTAAAGGTCAGATACTCCACAATGAGCCCTCTTTATTCTGACTTATTAGCATCAACAGCTGTTCATCAAGTCCCAGAGGTGAACATCAGCACCCACAACACACACACACACACACACACACACACACACACACTGATCCGCGTGGGTTCGTTGTATTTGAACA…	439	(AC)18	334-369	GATACTCCACAATGAGCCCTCT	247-268	TGTTCAAATACAACGAACCCAC	378-399	153
8	EBR 18M	Ebr00686FRA	AAACCAGAGAAAAATAATTTGCCATTGATTAAAAAAATAGTTTCAACATTGGTTATCTCCATTTATATAGTTTATATATATTTATTTTGCAGACCAGAAGTTAAGAAATTTGCTTTGTTTTCTTGGTTTTAAAAATGCAACATATACACACACATTCACACGTATACATACATAGGTTGCATTTGGTGTGTTGTCATGTCTCCAAAATGGCTGTTTCCGCCTGAACTCCTCATGACGAACAGCTGGCCTGCAGCAAGATACACAACCACACACGCAAACAAGGTACAAATACACTAACTACACACACACACACACACACACACAGGAAGGAGGTTAGATTGATCCAGGTTTAGCTCTCGAGGGCTAAGAGTTATTGAGGAGAATCATCCCTCTGTAATC…	421	(AC)12	300-323	CAGCAAGATACACAACCACACA	251-272	CGAGAGCTAAACCTGGATCAAT	338-359	109
9	EBR 18M	Ebr00788FRA	GGCACACCTCGGTGAATTTTACCGCACAGTGGAATTCCCTCTCACATTCAGATATTCATCAACGGAATTACCTCCTTCTTTTTCACCTCTTACTCTCCCTGTTTTTCCTATCTTTCCTTTCTGTTGAGCGTTGCAGCAGCGCCGTCGGCCATGAAACATTTACATGGGGCCAGTGAGTCTGAGTCGGTGGCGGTCTCGTCACGCTCTGGTAACTCTCTTACGCAAACACACACACACACACACACACACACTCACTATCTGTCTTATCACTCTCTTCTTTAAAAGGATGTTGAGTTGAAGTGTGAGAACAGGATGTCAGACTCTTTAATAAGTCATCTCTACTCAGTAGGTGGAAAAGTTATGCATAGGGACTCCCCTTTCTCACACACACACACACAC…	424	(AC)13	226-251	CGCTCTGGTAACTCTCTTACGC	202-223	TCCTGTTCTCACACTTCAACTCA	291-313	112
10	EBR 18M	Ebr00882FRA	AGAACGATTGCTTGGCAGAGGTACAGGCTCTTGTAAAGCTATGGGGATGAGATTTTAGTTGCTCTCGTAATGACAAGGCAGTATTGGGAGAGGTGTGTGACTGTGTGTGTGTGTGTGTGTGTGTGTGTGTGAGTGTGTGTGTCAGACCTGGTAGGAAAATGAGAGCCTGGCTGATGTACGCCCCAGCTGGGAGGTGGGACTGAGGTAGTGAATCAGCAGAAGCAGCAGCAGCATGAAGGCGATGCTGGCCGAGGCGTAGATGGCGTTGATCAGGAACATCATGACGGCACAACCCAGATGCCCAACACGCACGTATGCCAGGTGAAGTAACGGAAGGTGGGCCTGAGAGGAGAACAGGAGAGGTAAAAGGTTGGGG	376	(TG)15	102-141	CAGGCTCTTGTAAAGCTATGGG	24-45	CAGGCTCTCATTTTCCTACCAG	148-169	146
11	EBR 18M	Ebr01099FRA	ATGTGCTGCGCTTTGCTTCTGCCTCATTTAGCTTGAGGCCCTGTATAAAACATTCACAGTGCTATAAGGATGAAGAGTGTGTGTGCATGTGTGTGTGTGTGTGTGTGTGTGAGATCCTGCACAGCATTGTCAGGAGAAGGAAAGTAAAACTGAAATCTCCTTGAAAACAAACACAGCCCCATCTGGCCGTATTGCATAATTGATGAATCTGGAGATGGAGGCTAGATAGAACTTTCAGTTTAGAAAATGAACCCCTTATGAACTTGTCAAAGCCAAAATGTATGTACGAAACTGTCTCATTAATAGTAAAGAG	313	(TG)12	88-111	CTTTGCTTCTGCCTCATTTAGC	11-32	ACTTTCCTTCTCCTGACAATGC	124-145	135
12	EBR 18M	Ebr01276FRA	CAAGCGCCACATGTTTCATACTGCAGCATTAAAGCTGATATAGTATACCTATAAACAGGTCTGTACAGGTACACTGAACTGCCGGCAGCATCTTGTGACTGAAACACGCTCTGTCTGCTGCATTCCTGGCCGTAATTACAGAGACGATACCTGTTGTTGGAACTGCACTACTGTCATTACATTTCCCTGTGAACAATGCCTGGAGCTGCTGGGACTGCCTGGCTGTTGGAGGAGTCGTACTGGCATATCAGAAACACACACACACACACACACACACACACATACACTGTTAACACACAGTTAGAATGATGACAGCTCCTTCAGGGCCAGAGAGTGCAGATGATAGGCTGGAGATTCTGCTCGCCGGCTGCACAATGACAGCATACAATTAAACACCAG…	404	(AC)14	254-281	GGAGGAGTCGTACTGGCATATC	228-249	ATCTCCAGCCTATCATCTGCAC	334-355	128
13	EBR 18M	Ebr01336FRA	AGAGCCGTTAACACTGAACTAACAGATTAAATCAGCAGTTTGGGATTTCAGATGATCATGTTTATGAATATGGTTAATTCATAAACTGCCAGCGGCACACACACACACACACACACACACACACACACACACACACACAGCCGCAGGCATCATTGGCACGTGGTCGTCTGTCCGTTGAGGACAGGAGGAGGGAGGGGAGGGGGGGGG	207	(CA)22	96-139	AATCAGCAGTTTGGGATTTCAG	30-51	GTCCTCAACGGACAGACGAC	163-182	153
14	EBR 18M	ElaSTR366DB	GATCACAGCCACTTTCTCTGTCGACGGGCTGGAGAGGGGGACTGGTGGCATTCTTAACATTTTGTATTCAATTTCGTTTCCTTATATTCTGTCAAATTCTTACAGAGTAAAGTTCTGCTTTTGTTAATCTTGTTATTTCAGGGCTCATATGTGAGATGGCGTCAGCACGCTGCGAGAGCCACATATCTCAATGTCATTTTCTGTTTTTTAGGAAATGAGAGAATTTCTGTCCCTGTGACACTTTTAAACTAGATACACATTGGTGAGGGCTGGTTTATTAGACACTCTCTGCACACAGCATACTGAAGGACGTCTTGTATTTACTGTAAAATAGGAGAGGCTTTAAAAGAAACTGGAGAAGTGTTGTAAAGAATACAGCAGAACACAGATGAAGGAGCG…	655	(GT)10	594-613	TGAGCACGCTGCTGTTTTAG	472-491	GACACCGCTGCAGTTTTTC	624-642	171	EF607132	（Epinephelus lanceolatus）
15	EBR 18M	ElaSTR405DB	TAAGGGTAAGGGGGCTAGGGAATGCATTATGTCAATGAAGGTCCTCACAAGATAGAAGTACAAGAATATGTGTGTGTGTGTGTGTGTGTGTGTGTGTGTGTGTGTGTGTGTGTGTGACTGTGTGCATACCTGTGCGCCCAACCTTGAGAGGTATCGGTTGCGTAAGCCAAAAGCAGACATGGGTGCTAATCTAGCGTGCTCACCCTCTGTCAGTTTACTGGGTCGCCTTTTAGTCCTGCAGGAATAACAATGTTGCCATCTTTATCATCTCTGCAGCCAATAGGCAG	287	(TG)24	69-116	GGTCCTCACAAGATAGAAGTACAAGA	40-65	CCATGTCTGCTTTTGGCTTAC	162-182	143	JN185645	（Epinephelus lanceolatus）
1	EBR 13F	Ebr00254FRA	GTATGCTGTAAAGCCCTGTGAGGCAAATTGTCATTTGTGATATTGGGCTTTATAAATAAAATTGATTGATTGATTGATTGATTGATTGATTGATTGATTAATGAGGACAGTTGTACATTATGAGGACAGTTCTTCAGTGGTTAGATGATGTCATACCATCTTCCCGATCATCATGACGTAGGGCCCCAGGTACTTGTTGACCCCGAAGATGTCGAGGACGCGGATGTACCAGAAGATAATGTCGACGCAGTAGATGACGCGGCCGTAGCCCATGGACGGTTCGCTCTGCAGACGCAGCAGGAGACCAAACAGGAAGACGGAGATGGCGACCAGGTCTGTGATGTTCCAGTAGTCTTCCAACCACACATTGATCTTCTGCTTCAGCTTCCCCGGCTCTGA…	434	(ATTG)9	61-96	GTAAAGCCCTGTGAGGCAAAT	8-28	ATGATCGGGAAGATGGTATGAC	150-171	164
2	EBR 13F	Ebr00500FRA	GCTTTACTTAAAAAAGGACTAATTATTATCCCATGAATCACTTTATTGAAATTCAAGAATTTTGTTTATTCTTTTTTTTACTGTGATGGTGTCAAAAAATATCTCGTCAGACATTCAAAAACCCCAGGAGAGGCTTCAAATGTAAAAATGATAATTATAATAATAATAATAATAATAATAATTAAAAAAAAAAAGACATTTGGTACACTCCTACAATTTTCTACTCTCCTTTTAGTCTCTGTTTTGGTCTCCACCAACTGCTGAAGGAAATATGTGGCTCTTTAGCTGCTGAATGCTTCAATGTGTTCACCACCTGGTCTGGATGTTTTGTGCTCAGCAGGAAGTGTTCAGTGGGTTTATGGAGTCTTTTTTTTTTACTTGGGTTAAAATCGGATGGGT…	441	(ATA)8	157-180	CCAGGAGAGGCTTCAAATGTAA	124-145	AGAGCCACATATTTCCTTCAGC	260-281	158
3	EBR 13F	Ebr00861FRA	ATCTGTTTAGGTTGAGCTTGTGCATGCCAACAATGTAGCTGCAGCAGATGTTGAAAATGGGTGCTTCCAGGAATGGTCTTACTCTGCATAATTTAGGGAGATTGTGTGTGTGTGTGTGTGTGTGTGTGTGTGTGTGTGTGAGTGGGTGTAACGTCATTGTGCATTCCAGGCATGTGTATTTAACGCCTTTAGCTGGCAGGCTCCGTGACAGACG	214	(TG)19	103-140	TGTTGAAAATGGGTGCTTCC	49-68	AAAGGCGTTAAATACACATGCC	169-190	142
4	EBR 13F	Ebr01190FRA	ATTGAGCTATGTTAATTAGAGCTCTGTAGCTAAAACCAATGACTGTGGGAAGCAGCGCTTCCACAAATAGTTTCTACCTACCAAGATCAATTGATCTGAAGGAAGCTATACTGGGGCTTTCTTAGTGAAGCGTTGTTAGAGGGAATGAATTCCCAACAAGGTAACAGCTTGATTATTATCAGTTGTAAAATAATGATTTTTAGGGCTGGAAAAAGAAAACAGTGACATCAACTGTAAAAATCACAAATATATCCCCAAGACAGCTGAACACACACACACACACACACACACACACACACACACACACACACTAGAATCGACCGAGGGGGTCTTCTTCCTCCCAGCGTGACATAGTAAAGTCTTTATAGTAGTGCTG	376	(AC)22	268-311	AAGCGTTGTTAGAGGGAATGAA	128-149	CTGGGAGGAAGAAGACCCC	326-344	217
5	EBR 13F	ElaSTR225DB	GATCCCTAATGCTGAGCCTAGATATTTTTCTCTTGCTAGTGTTAGAGGGTTTTTTCAAGCACAGAAGCTGAGCCGAATTTTTCAGATAATAGGTTTTTGCTTGTGTGTGTGTGTGTGTGTGTGTGTGTGTGTGTGTGTGTGTGTGTGTGTGTGTGCGCACATGTACAGTATGAGGTGAGTTGAAACAAGAGTGAGGTTGAAGAAATGCTGAACCCTAGAATAAGGGAAAAGGAAAAGAAATTTAAAGAAGGAGGAAAATGATGGTTTGTAAGGGAGGTATTAGAAAGCCAAAAAGAAGTTGAGGCTTTACTGCTGTGTGAAATGTGATAAGTTTATTGTGGTCCTGTTCTTCTGTTGCTAATGAAAACACTGGTTAATATAAATCTATTATAGTTCTAA…	455	(TG)27	102-155	TCTCTTGCTAGTGTTAGAGGGTTTT	29-53	TCCCTTATTCTAGGGTTCAGCA	206-227	199	EF607136	（Epinephelus lanceolatus）
